# Supplementary material for: Insights from a chum salmon (Oncorhynchus keta) genome assembly regarding whole-genome duplication and nucleotide variation influencing gene function
Source: G3 (Bethesda). 2023 Jun 9;13(8):jkad127. doi: 10.1093/g3journal/jkad127 (PMC10411575; doi:10.1093/g3journal/jkad127)
Supplement: jkad127_Supplementary_Data [file jkad127_supplementary_data.zip]

Archive with 10 entries (10 files):
- Figure_S1_G3-2023-404248.pdf
- Figure_S2_G3-2023-404248.pdf
- Figure_S3_G3-2023-404248.pdf
- Figure_S4_G3-2023-404248.pdf
- Figure_S5_G3-2023-404248.pdf
- Figure_S6_G3-2023-404248.pdf
- File_S1_G3-2023-404248.xlsx
- File_S2_G3-2023-404248.xlsx
- File_S3_G3-2023-404248.xlsx
- Supplemental_Material_Legends_G3-2023-404248.docx
