# Supplementary material for: Insights from a chum salmon (Oncorhynchus keta) genome assembly regarding whole-genome duplication and nucleotide variation influencing gene function
Source: G3 (Bethesda). 2023 Jun 9;13(8):jkad127. doi: 10.1093/g3journal/jkad127 (PMC10411575; doi:10.1093/g3journal/jkad127)
Supplement: jkad127_Supplementary_Data [file jkad127_supplementary_data.zip › File_S1_G3-2023-404248.xlsx]

## Sheet: Biosamples
Order	sample_name	sex	Short Name	Body of Water	Latitude	Longitude	bioproject_accession	organism	isolate	dev_stage	tissue	collection_date	geo_loc_name	accession	sample_title
1	Oke011022-2	female	Chilliwack	Chilliwack River	49.1411	-122.12	PRJNA556729	Oncorhynchus keta	Oke011022-2	Adult	Liver	2001-10-22T00:00:00	Canada: Chilliwack River, BC	SAMN14071408	Chum Chilliwack female Oke011022-2
2	Oke011022-4	female	Chilliwack	Chilliwack River	49.1411	-122.12	PRJNA556729	Oncorhynchus keta	Oke011022-4	Adult	Liver	2001-10-22T00:00:00	Canada: Chilliwack River, BC	SAMN14071409	Chum Chilliwack Female Oke011022-4
3	Oke011022-D	male	Chilliwack	Chilliwack River	49.1411	-122.12	PRJNA556729	Oncorhynchus keta	Oke011022-D	Adult	Liver	2001-10-22T00:00:00	Canada: Chilliwack River, BC	SAMN14071410	Chum Chilliwack Male Oke011022-D
4	Oke131017-1	female	Puntledge	Puntledge River	49.6998	-124.998	PRJNA556729	Oncorhynchus keta	Oke131017-1	Adult	Fin	2013-10-17T00:00:00	Canada: Puntledge River, BC	SAMN14071411	Chum Puntledge female Oke131017-1
5	Oke131017-2	female	Puntledge	Puntledge River	49.6998	-124.998	PRJNA556729	Oncorhynchus keta	Oke131017-2	Adult	Fin	2013-10-17T00:00:00	Canada: Puntledge River, BC	SAMN14071412	Chum Puntledge female Oke131017-2
6	Oke131017-3	female	Puntledge	Puntledge River	49.6998	-124.998	PRJNA556729	Oncorhynchus keta	Oke131017-3	Adult	Fin	2013-10-17T00:00:00	Canada: Puntledge River, BC	SAMN14071413	Chum Puntledge female Oke131017-3
7	Oke131017-B	male	Puntledge	Puntledge River	49.6998	-124.998	PRJNA556729	Oncorhynchus keta	Oke131017-B	Adult	Fin	2013-10-17T00:00:00	Canada: Puntledge River, BC	SAMN14071414	Chum Puntledge male Oke131017-B
8	Oke131017-C	male	Puntledge	Puntledge River	49.6998	-124.998	PRJNA556729	Oncorhynchus keta	Oke131017-C	Adult	Fin	2013-10-17T00:00:00	Canada: Puntledge River, BC	SAMN14071415	Chum Puntledge male Oke131017-C
9	Oke170915-1	female	Kitimat	Kitimat River	54.0004	-128.664	PRJNA556729	Oncorhynchus keta	Oke170915-1	Adult	Fin	2017-09-15T00:00:00	Canada: Kitimat River, BC	SAMN14071416	Chum Kitimat female Oke170915-1
10	Oke170915-3	female	Kitimat	Kitimat River	54.0004	-128.664	PRJNA556729	Oncorhynchus keta	Oke170915-3	Adult	Fin	2017-09-15T00:00:00	Canada: Kitimat River, BC	SAMN14071417	Chum Kitimat female Oke170915-3
11	Oke170915-4	female	Kitimat	Kitimat River	54.0004	-128.664	PRJNA556729	Oncorhynchus keta	Oke170915-4	Adult	Operculum	2017-09-15T00:00:00	Canada: Kitimat River, BC	SAMN14071418	Chum Kitimat female Oke170915-4
12	Oke170915-C	male	Kitimat	Kitimat River	54.0004	-128.664	PRJNA556729	Oncorhynchus keta	Oke170915-C	Adult	Operculum	2017-09-15T00:00:00	Canada: Kitimat River, BC	SAMN14071419	Chum Kitimat male Oke170915-C
13	Oke170915-D	male	Kitimat	Kitimat River	54.0004	-128.664	PRJNA556729	Oncorhynchus keta	Oke170915-D	Adult	Operculum	2017-09-15T00:00:00	Canada: Kitimat River, BC	SAMN14071420	Chum Kitimat male Oke170915-D
14	Oke170915-E	male	Kitimat	Kitimat River	54.0004	-128.664	PRJNA556729	Oncorhynchus keta	Oke170915-E	Adult	Operculum	2017-09-15T00:00:00	Canada: Kitimat River, BC	SAMN14071421	Chum Kitimat male Oke170915-E
15	Oke170918-3	female	Snootli	Snootli Creek	52.3785	-126.643	PRJNA556729	Oncorhynchus keta	Oke170918-3	Adult	Operculum	2017-09-18T00:00:00	Canada: Snootli Creek, BC	SAMN14071422	Chum Snootli female Oke170918-3
16	Oke170918-4	female	Snootli	Snootli Creek	52.3785	-126.643	PRJNA556729	Oncorhynchus keta	Oke170918-4	Adult	Operculum	2017-09-18T00:00:00	Canada: Snootli Creek, BC	SAMN14071423	Chum Snootli female Oke170918-4
17	Oke170918-5	female	Snootli	Snootli Creek	52.3785	-126.643	PRJNA556729	Oncorhynchus keta	Oke170918-5	Adult	Operculum	2017-09-18T00:00:00	Canada: Snootli Creek, BC	SAMN14071424	Chum Snootli female Oke170918-5
18	Oke170918-A	male	Snootli	Snootli Creek	52.3785	-126.643	PRJNA556729	Oncorhynchus keta	Oke170918-A	Adult	Operculum	2017-09-18T00:00:00	Canada: Snootli Creek, BC	SAMN14071425	Chum Snootli male Oke170918-A
19	Oke170918-C	male	Snootli	Snootli Creek	52.3785	-126.643	PRJNA556729	Oncorhynchus keta	Oke170918-C	Adult	Operculum	2017-09-18T00:00:00	Canada: Snootli Creek, BC	SAMN14071426	Chum Snootli male Oke170918-C
20	Oke170918-E	male	Snootli	Snootli Creek	52.3785	-126.643	PRJNA556729	Oncorhynchus keta	Oke170918-E	Adult	Operculum	2017-09-18T00:00:00	Canada: Snootli Creek, BC	SAMN14071427	Chum Snootli male Oke170918-E
21	Oke171107-3	female	Chehalis	Chehalis River	49.2765	-121.941	PRJNA556729	Oncorhynchus keta	Oke171107-3	Adult	Fin	2017-11-07T00:00:00	Canada: Chehalis River, BC	SAMN14071428	Chum Chehalis female Oke171107-3
22	Oke171107-4	female	Chehalis	Chehalis River	49.2765	-121.941	PRJNA556729	Oncorhynchus keta	Oke171107-4	Adult	Fin	2017-11-07T00:00:00	Canada: Chehalis River, BC	SAMN14071429	Chum Chehalis female Oke171107-4
23	Oke171107-5	female	Chehalis	Chehalis River	49.2765	-121.941	PRJNA556729	Oncorhynchus keta	Oke171107-5	Adult	Fin	2017-11-07T00:00:00	Canada: Chehalis River, BC	SAMN14071430	Chum Chehalis female Oke171107-5
24	Oke171107-A	male	Chehalis	Chehalis River	49.2765	-121.941	PRJNA556729	Oncorhynchus keta	Oke171107-A	Adult	Fin	2017-11-07T00:00:00	Canada: Chehalis River, BC	SAMN14071431	Chum Chehalis male Oke171107-A
25	Oke171107-B	male	Chehalis	Chehalis River	49.2765	-121.941	PRJNA556729	Oncorhynchus keta	Oke171107-B	Adult	Fin	2017-11-07T00:00:00	Canada: Chehalis River, BC	SAMN14071432	Chum Chehalis male Oke171107-B
26	Oke171107-D	male	Chehalis	Chehalis River	49.2765	-121.941	PRJNA556729	Oncorhynchus keta	Oke171107-D	Adult	Fin	2017-11-07T00:00:00	Canada: Chehalis River, BC	SAMN14071433	Chum Chehalis male Oke171107-D
27	Oke171114-1	female	Inch	Inch Creek	49.176	-122.154	PRJNA556729	Oncorhynchus keta	Oke171114-1	Adult	Fin	2017-11-14T00:00:00	Canada: Inch Creek, BC	SAMN14071434	Chum Inch Creek female Oke171114-1
28	Oke171114-2	female	Inch	Inch Creek	49.176	-122.154	PRJNA556729	Oncorhynchus keta	Oke171114-2	Adult	Fin	2017-11-14T00:00:00	Canada: Inch Creek, BC	SAMN14071435	Chum Inch Creek female Oke171114-2
29	Oke171114-3	female	Inch	Inch Creek	49.176	-122.154	PRJNA556729	Oncorhynchus keta	Oke171114-3	Adult	Fin	2017-11-14T00:00:00	Canada: Inch Creek, BC	SAMN14071436	Chum Inch Creek female Oke171114-3
30	Oke171114-4	female	Inch	Inch Creek	49.176	-122.154	PRJNA556729	Oncorhynchus keta	Oke171114-4	Adult	Fin	2017-11-14T00:00:00	Canada: Inch Creek, BC	SAMN14071437	Chum Inch Creek female Oke171114-4
31	Oke171114-A	male	Inch	Inch Creek	49.176	-122.154	PRJNA556729	Oncorhynchus keta	Oke171114-A	Adult	Fin	2017-11-14T00:00:00	Canada: Inch Creek, BC	SAMN14071438	Chum Inch Creek male Oke171114-A
32	Oke171114-B	male	Inch	Inch Creek	49.176	-122.154	PRJNA556729	Oncorhynchus keta	Oke171114-B	Adult	Fin	2017-11-14T00:00:00	Canada: Inch Creek, BC	SAMN14071439	Chum Inch Creek male Oke171114-B
33	Oke171114-D	male	Inch	Inch Creek	49.176	-122.154	PRJNA556729	Oncorhynchus keta	Oke171114-D	Adult	Fin	2017-11-14T00:00:00	Canada: Inch Creek, BC	SAMN14071440	Chum Inch Creek male Oke171114-D
34	Oke171114-E	male	Inch	Inch Creek	49.176	-122.154	PRJNA556729	Oncorhynchus keta	Oke171114-E	Adult	Fin	2017-11-14T00:00:00	Canada: Inch Creek, BC	SAMN14071441	Chum Inch Creek male Oke171114-E
35	Oke171116-1	female	Tenderfoot	Tenderfoot Creek	49.8248	-123.149	PRJNA556729	Oncorhynchus keta	Oke171116-1	Adult	Fin	2017-11-16T00:00:00	Canada: Tenderfoot Creek, BC	SAMN14071442	Chum Tenderfoot female Oke171116-1
36	Oke171116-2	female	Tenderfoot	Tenderfoot Creek	49.8248	-123.149	PRJNA556729	Oncorhynchus keta	Oke171116-2	Adult	Fin	2017-11-16T00:00:00	Canada: Tenderfoot Creek, BC	SAMN14071443	Chum Tenderfoot female Oke171116-2
37	Oke171116-5	female	Tenderfoot	Tenderfoot Creek	49.8248	-123.149	PRJNA556729	Oncorhynchus keta	Oke171116-5	Adult	Fin	2017-11-16T00:00:00	Canada: Tenderfoot Creek, BC	SAMN14071444	Chum Tenderfoot female Oke171116-5
38	Oke171116-A	male	Tenderfoot	Tenderfoot Creek	49.8248	-123.149	PRJNA556729	Oncorhynchus keta	Oke171116-A	Adult	Fin	2017-11-16T00:00:00	Canada: Tenderfoot Creek, BC	SAMN14071445	Chum Tenderfoot male Oke171116-A
39	Oke171116-D	male	Tenderfoot	Tenderfoot Creek	49.8248	-123.149	PRJNA556729	Oncorhynchus keta	Oke171116-D	Adult	Fin	2017-11-16T00:00:00	Canada: Tenderfoot Creek, BC	SAMN14071446	Chum Tenderfoot male Oke171116-D
40	Oke171116-E	male	Tenderfoot	Tenderfoot Creek	49.8248	-123.149	PRJNA556729	Oncorhynchus keta	Oke171116-E	Adult	Fin	2017-11-16T00:00:00	Canada: Tenderfoot Creek, BC	SAMN14071447	Chum Tenderfoot male Oke171116-E
41	Oke171130-1	female	Chilliwack	Chilliwack River	49.1411	-122.12	PRJNA556729	Oncorhynchus keta	Oke171130-1	Adult	Fin	2017-11-30T00:00:00	Canada: Chilliwack River, BC	SAMN14071448	Chum Chilliwack female Oke171130-1
42	Oke171130-B	male	Chilliwack	Chilliwack River	49.1411	-122.12	PRJNA556729	Oncorhynchus keta	Oke171130-B	Adult	Fin	2017-11-30T00:00:00	Canada: Chilliwack River, BC	SAMN14071449	Chum Chilliwack male Oke171130-B
43	Oke171130-E	male	Chilliwack	Chilliwack River	49.1411	-122.12	PRJNA556729	Oncorhynchus keta	Oke171130-E	Adult	Fin	2017-11-30T00:00:00	Canada: Chilliwack River, BC	SAMN14071450	Chum Chilliwack male Oke171130-E
44	Oke180104-Fert164	female	Inch	Inch Creek	49.176	-122.154	PRJNA556729	Oncorhynchus keta	Oke180104-Fert164	Doubled Haploid Juvenile	Fin	2018-01-04T00:00:00	Canada: Inch Creek, BC	SAMN14071451	Chum doubled haploid Fert164 Oke180104-Fert164
45	Oke181101-5	female	Qualicum	Big Qualicum River	49.4	-124.606	PRJNA556729	Oncorhynchus keta	Oke181101-5	Adult	Fin	2018-11-01T00:00:00	Canada: Big Qualicum River, BC	SAMN14071452	Chum Big Qualicum 2018 female Oke181101-5
46	Oke181101-6	female	Qualicum	Big Qualicum River	49.4	-124.606	PRJNA556729	Oncorhynchus keta	Oke181101-6	Adult	Fin	2018-11-01T00:00:00	Canada: Big Qualicum River, BC	SAMN14071453	Chum Big Qualicum 2018 female Oke181101-6
47	Oke181101-D	male	Qualicum	Big Qualicum River	49.4	-124.606	PRJNA556729	Oncorhynchus keta	Oke181101-D	Adult	Fin	2018-11-01T00:00:00	Canada: Big Qualicum River, BC	SAMN14071454	Chum Big Qualicum 2018 male Oke181101-D
48	Oke181101-E	male	Qualicum	Big Qualicum River	49.4	-124.606	PRJNA556729	Oncorhynchus keta	Oke181101-E	Adult	Fin	2018-11-01T00:00:00	Canada: Big Qualicum River, BC	SAMN14071455	Chum Big Qualicum 2018 male Oke181101-E
49	Oke181114-1	female	Nitinat	Nitinat River	48.822	-124.68	PRJNA556729	Oncorhynchus keta	Oke181114-1	Adult	Fin	2018-11-14T00:00:00	Canada: Nitinat River, BC	SAMN14071456	Chum Nitinat River 2018 female Oke181114-1
50	Oke181114-3	female	Nitinat	Nitinat River	48.822	-124.68	PRJNA556729	Oncorhynchus keta	Oke181114-3	Adult	Fin	2018-11-14T00:00:00	Canada: Nitinat River, BC	SAMN14071457	Chum Nitinat River 2018 female Oke181114-3
51	Oke181114-B	male	Nitinat	Nitinat River	48.822	-124.68	PRJNA556729	Oncorhynchus keta	Oke181114-B	Adult	Fin	2018-11-14T00:00:00	Canada: Nitinat River, BC	SAMN14071458	Chum Nitinat River 2018 male Oke181114-B
52	Oke181114-C	male	Nitinat	Nitinat River	48.822	-124.68	PRJNA556729	Oncorhynchus keta	Oke181114-C	Adult	Fin	2018-11-14T00:00:00	Canada: Nitinat River, BC	SAMN14071459	Chum Nitinat River 2018 male Oke181114-C
53	Oke181128-7	female	Deena	Deena Creek	53.1503	-132.114	PRJNA556729	Oncorhynchus keta	Oke181128-7	Adult	Fin	2018-11-28T00:00:00	Canada: Deena Creek, BC	SAMN14071460	Chum Deena Creek 2018 female Oke181128-7
54	Oke181128-9	female	Deena	Deena Creek	53.1503	-132.114	PRJNA556729	Oncorhynchus keta	Oke181128-9	Adult	Fin	2018-11-28T00:00:00	Canada: Deena Creek, BC	SAMN14071461	Chum Deena Creek 2018 female Oke181128-9
55	Oke181128-H	male	Deena	Deena Creek	53.1503	-132.114	PRJNA556729	Oncorhynchus keta	Oke181128-H	Adult	Fin	2018-11-28T00:00:00	Canada: Deena Creek, BC	SAMN14071462	Chum Deena Creek 2018 male Oke181128-H
56	Oke181128-I	male	Deena	Deena Creek	53.1503	-132.114	PRJNA556729	Oncorhynchus keta	Oke181128-I	Adult	Fin	2018-11-28T00:00:00	Canada: Deena Creek, BC	SAMN14071463	Chum Deena Creek 2018 male Oke181128-I
57	Oke1997-Tokushibetsu-1	not determined	Tokushibetsu	Tokushibetsu River	44.8427	142.658	PRJNA556729	Oncorhynchus keta	Oke1997-Tokushibetsu-1	Unknown	Fin	1997	Japan: Tokushibetsu River	SAMN14071464	Chum Tokushibetsu Japan 1997 Oke1997-Tokushibetsu-1
58	Oke1997-Tokushibetsu-2	not determined	Tokushibetsu	Tokushibetsu River	44.8427	142.658	PRJNA556729	Oncorhynchus keta	Oke1997-Tokushibetsu-2	Unknown	Fin	1997	Japan: Tokushibetsu River	SAMN14071465	Chum Tokushibetsu Japan 1997 Oke1997-Tokushibetsu-2
59	Oke1997-Tokushibetsu-4	not determined	Tokushibetsu	Tokushibetsu River	44.8427	142.658	PRJNA556729	Oncorhynchus keta	Oke1997-Tokushibetsu-4	Unknown	Fin	1997	Japan: Tokushibetsu River	SAMN14071466	Chum Tokushibetsu Japan 1997 Oke1997-Tokushibetsu-4

## Sheet: SRA
accession	study	bioproject_accession	biosample_accession	sample_name	library_ID	title	library_strategy	library_source	library_selection	library_layout	platform	instrument_model	design_description	filetype	filename	filename2	Number of Reads (R1 and R2 counted as one)	Number of Bases	Mean read length (bp)
SRR11048489	SRP216443	PRJNA556729	SAMN14071408	Oke011022-2	Oke011022-2	Chum Chilliwack female Oke011022-2	WGS	GENOMIC	RANDOM	paired	ILLUMINA	HiSeq X Ten	Tissue extracted with Phenol Chloroform extractions. Illumina genomic DNA library preparation and sequencing performed by the McGill University and Genome Quebec Innovation Centre. Shotgun (PCR free) libraries and TruSeq LT indexed adapters were used in the construction of the libraries. Each sample was run in an individual lane on a 1/4 of Illumina HiSeq X PE150.	fastq	HI.4577.001.NS_Adaptor_2.Oke011022-2_R1.fastq.gz	HI.4577.001.NS_Adaptor_2.Oke011022-2_R2.fastq.gz	117144632	35377678864	150
SRR11048488	SRP216443	PRJNA556729	SAMN14071409	Oke011022-4	Oke011022-4	Chum Chilliwack Female Oke011022-4	WGS	GENOMIC	RANDOM	paired	ILLUMINA	HiSeq X Ten	Tissue extracted with Phenol Chloroform extractions. Illumina genomic DNA library preparation and sequencing performed by the McGill University and Genome Quebec Innovation Centre. Shotgun (PCR free) libraries and TruSeq LT indexed adapters were used in the construction of the libraries. Each sample was run in an individual lane on a 1 of Illumina HiSeq X PE150.	fastq	HI.4051.004.NS_Adaptor_22.Oke011022-4_R1.fastq.gz	HI.4051.004.NS_Adaptor_22.Oke011022-4_R2.fastq.gz	407066508	122934085416	150
SRR11048477	SRP216443	PRJNA556729	SAMN14071410	Oke011022-D	Oke011022-D	Chum Chilliwack Male Oke011022-D	WGS	GENOMIC	RANDOM	paired	ILLUMINA	HiSeq X Ten	Tissue extracted with Phenol Chloroform extractions. Illumina genomic DNA library preparation and sequencing performed by the McGill University and Genome Quebec Innovation Centre. Shotgun (PCR free) libraries and TruSeq LT indexed adapters were used in the construction of the libraries. Each sample was run in an individual lane on a 1 of Illumina HiSeq X PE150.	fastq	HI.4051.005.NS_Adaptor_23.Oke011022-D_R1.fastq.gz	HI.4051.005.NS_Adaptor_23.Oke011022-D_R2.fastq.gz	420094726	126868607252	150
SRR11048466	SRP216443	PRJNA556729	SAMN14071411	Oke131017-1	Oke131017-1	Chum Puntledge female Oke131017-1	WGS	GENOMIC	RANDOM	paired	ILLUMINA	HiSeq X Ten	Tissue extracted with Phenol Chloroform extractions. Illumina genomic DNA library preparation and sequencing performed by the McGill University and Genome Quebec Innovation Centre. Shotgun (PCR free) libraries and TruSeq LT indexed adapters were used in the construction of the libraries. Each sample was run in an individual lane on a 1/4 of Illumina HiSeq X PE150.	fastq	HI.4577.003.NS_Adaptor_9.Oke131017-1_R1.fastq.gz	HI.4577.003.NS_Adaptor_9.Oke131017-1_R2.fastq.gz	105560587	31879297274	150
SRR11048455	SRP216443	PRJNA556729	SAMN14071412	Oke131017-2	Oke131017-2	Chum Puntledge female Oke131017-2	WGS	GENOMIC	RANDOM	paired	ILLUMINA	HiSeq X Ten	Tissue extracted with Phenol Chloroform extractions. Illumina genomic DNA library preparation and sequencing performed by the McGill University and Genome Quebec Innovation Centre. Shotgun (PCR free) libraries and TruSeq LT indexed adapters were used in the construction of the libraries. Each sample was run in an individual lane on a 1/4 of Illumina HiSeq X PE150.	fastq	HI.4577.003.NS_Adaptor_10.Oke131017-2_R1.fastq.gz	HI.4577.003.NS_Adaptor_10.Oke131017-2_R2.fastq.gz	136402033	41193413966	150
SRR11048444	SRP216443	PRJNA556729	SAMN14071413	Oke131017-3	Oke131017-3	Chum Puntledge female Oke131017-3	WGS	GENOMIC	RANDOM	paired	ILLUMINA	HiSeq X Ten	Tissue extracted with Phenol Chloroform extractions. Illumina genomic DNA library preparation and sequencing performed by the McGill University and Genome Quebec Innovation Centre. Shotgun (PCR free) libraries and TruSeq LT indexed adapters were used in the construction of the libraries. Each sample was run in an individual lane on a 1/4 of Illumina HiSeq X PE150.	fastq	HI.4577.003.NS_Adaptor_11.Oke131017-3_R1.fastq.gz	HI.4577.003.NS_Adaptor_11.Oke131017-3_R2.fastq.gz	110657712	33418629024	150
SRR11048434	SRP216443	PRJNA556729	SAMN14071414	Oke131017-B	Oke131017-B	Chum Puntledge male Oke131017-B	WGS	GENOMIC	RANDOM	paired	ILLUMINA	HiSeq X Ten	Tissue extracted with Phenol Chloroform extractions. Illumina genomic DNA library preparation and sequencing performed by the McGill University and Genome Quebec Innovation Centre. Shotgun (PCR free) libraries and TruSeq LT indexed adapters were used in the construction of the libraries. Each sample was run in an individual lane on a 1/4 of Illumina HiSeq X PE150.	fastq	HI.4577.002.NS_Adaptor_7.Oke131017-B_R1.fastq.gz	HI.4577.002.NS_Adaptor_7.Oke131017-B_R2.fastq.gz	132165800	39914071600	150
SRR11048433	SRP216443	PRJNA556729	SAMN14071415	Oke131017-C	Oke131017-C	Chum Puntledge male Oke131017-C	WGS	GENOMIC	RANDOM	paired	ILLUMINA	HiSeq X Ten	Tissue extracted with Phenol Chloroform extractions. Illumina genomic DNA library preparation and sequencing performed by the McGill University and Genome Quebec Innovation Centre. Shotgun (PCR free) libraries and TruSeq LT indexed adapters were used in the construction of the libraries. Each sample was run in an individual lane on a 1/4 of Illumina HiSeq X PE150.	fastq	HI.4577.002.NS_Adaptor_8.Oke131017-C_R1.fastq.gz	HI.4577.002.NS_Adaptor_8.Oke131017-C_R2.fastq.gz	120132957	36280153014	150
SRR11048432	SRP216443	PRJNA556729	SAMN14071416	Oke170915-1	Oke170915-1	Chum Kitimat female Oke170915-1	WGS	GENOMIC	RANDOM	paired	ILLUMINA	HiSeq X Ten	Tissue extracted with Phenol Chloroform extractions. Illumina genomic DNA library preparation and sequencing performed by the McGill University and Genome Quebec Innovation Centre. Shotgun (PCR free) libraries and TruSeq LT indexed adapters were used in the construction of the libraries. Each sample was run in an individual lane on a 1/4 of Illumina HiSeq X PE150.	fastq	HI.4566.002.NS_Adaptor_10.Oke170915-1_R1.fastq.gz	HI.4566.002.NS_Adaptor_10.Oke170915-1_R2.fastq.gz	113687523	34333631946	150
SRR11048431	SRP216443	PRJNA556729	SAMN14071417	Oke170915-3	Oke170915-3	Chum Kitimat female Oke170915-3	WGS	GENOMIC	RANDOM	paired	ILLUMINA	HiSeq X Ten	Tissue extracted with Phenol Chloroform extractions. Illumina genomic DNA library preparation and sequencing performed by the McGill University and Genome Quebec Innovation Centre. Shotgun (PCR free) libraries and TruSeq LT indexed adapters were used in the construction of the libraries. Each sample was run in an individual lane on a 1/4 of Illumina HiSeq X PE150.	fastq	HI.4566.002.NS_Adaptor_11.Oke170915-3_R1.fastq.gz	HI.4566.002.NS_Adaptor_11.Oke170915-3_R2.fastq.gz	113130772	34165493144	150
SRR11048487	SRP216443	PRJNA556729	SAMN14071418	Oke170915-4	Oke170915-4	Chum Kitimat female Oke170915-4	WGS	GENOMIC	RANDOM	paired	ILLUMINA	HiSeq X Ten	Tissue extracted with Phenol Chloroform extractions. Illumina genomic DNA library preparation and sequencing performed by the McGill University and Genome Quebec Innovation Centre. Shotgun (PCR free) libraries and TruSeq LT indexed adapters were used in the construction of the libraries. Each sample was run in an individual lane on a 1/4 of Illumina HiSeq X PE150.	fastq	HI.4566.002.NS_Adaptor_12.Oke170915-4_R1.fastq.gz	HI.4566.002.NS_Adaptor_12.Oke170915-4_R2.fastq.gz	111243002	33595386604	150
SRR11048486	SRP216443	PRJNA556729	SAMN14071419	Oke170915-C	Oke170915-C	Chum Kitimat male Oke170915-C	WGS	GENOMIC	RANDOM	paired	ILLUMINA	HiSeq X Ten	Tissue extracted with Phenol Chloroform extractions. Illumina genomic DNA library preparation and sequencing performed by the McGill University and Genome Quebec Innovation Centre. Shotgun (PCR free) libraries and TruSeq LT indexed adapters were used in the construction of the libraries. Each sample was run in an individual lane on a 1/4 of Illumina HiSeq X PE150.	fastq	HI.4566.001.NS_Adaptor_7.Oke170915-C_R1.fastq.gz	HI.4566.001.NS_Adaptor_7.Oke170915-C_R2.fastq.gz	115392133	34848424166	150
SRR11048485	SRP216443	PRJNA556729	SAMN14071420	Oke170915-D	Oke170915-D	Chum Kitimat male Oke170915-D	WGS	GENOMIC	RANDOM	paired	ILLUMINA	HiSeq X Ten	Tissue extracted with Phenol Chloroform extractions. Illumina genomic DNA library preparation and sequencing performed by the McGill University and Genome Quebec Innovation Centre. Shotgun (PCR free) libraries and TruSeq LT indexed adapters were used in the construction of the libraries. Each sample was run in an individual lane on a 1/4 of Illumina HiSeq X PE150.	fastq	HI.4566.001.NS_Adaptor_8.Oke170915-D_R1.fastq.gz	HI.4566.001.NS_Adaptor_8.Oke170915-D_R2.fastq.gz	118344344	35739991888	150
SRR11048484	SRP216443	PRJNA556729	SAMN14071421	Oke170915-E	Oke170915-E	Chum Kitimat male Oke170915-E	WGS	GENOMIC	RANDOM	paired	ILLUMINA	HiSeq X Ten	Tissue extracted with Phenol Chloroform extractions. Illumina genomic DNA library preparation and sequencing performed by the McGill University and Genome Quebec Innovation Centre. Shotgun (PCR free) libraries and TruSeq LT indexed adapters were used in the construction of the libraries. Each sample was run in an individual lane on a 1/4 of Illumina HiSeq X PE150.	fastq	HI.4566.002.NS_Adaptor_9.Oke170915-E_R1.fastq.gz	HI.4566.002.NS_Adaptor_9.Oke170915-E_R2.fastq.gz	117394211	35453051722	150
SRR11048483	SRP216443	PRJNA556729	SAMN14071422	Oke170918-3	Oke170918-3	Chum Snootli female Oke170918-3	WGS	GENOMIC	RANDOM	paired	ILLUMINA	HiSeq X Ten	Tissue extracted with Phenol Chloroform extractions. Illumina genomic DNA library preparation and sequencing performed by the McGill University and Genome Quebec Innovation Centre. Shotgun (PCR free) libraries and TruSeq LT indexed adapters were used in the construction of the libraries. Each sample was run in an individual lane on a 1/4 of Illumina HiSeq X PE150.	fastq	HI.4578.003.NS_Adaptor_4.Oke170918-3_R1.fastq.gz	HI.4578.003.NS_Adaptor_4.Oke170918-3_R2.fastq.gz	101470544	30644104288	150
SRR11048482	SRP216443	PRJNA556729	SAMN14071423	Oke170918-4	Oke170918-4	Chum Snootli female Oke170918-4	WGS	GENOMIC	RANDOM	paired	ILLUMINA	HiSeq X Ten	Tissue extracted with Phenol Chloroform extractions. Illumina genomic DNA library preparation and sequencing performed by the McGill University and Genome Quebec Innovation Centre. Shotgun (PCR free) libraries and TruSeq LT indexed adapters were used in the construction of the libraries. Each sample was run in an individual lane on a 1/4 of Illumina HiSeq X PE150.	fastq	HI.4578.004.NS_Adaptor_5.Oke170918-4_R1.fastq.gz	HI.4578.004.NS_Adaptor_5.Oke170918-4_R2.fastq.gz	101962595	30792703690	150
SRR11048481	SRP216443	PRJNA556729	SAMN14071424	Oke170918-5	Oke170918-5	Chum Snootli female Oke170918-5	WGS	GENOMIC	RANDOM	paired	ILLUMINA	HiSeq X Ten	Tissue extracted with Phenol Chloroform extractions. Illumina genomic DNA library preparation and sequencing performed by the McGill University and Genome Quebec Innovation Centre. Shotgun (PCR free) libraries and TruSeq LT indexed adapters were used in the construction of the libraries. Each sample was run in an individual lane on a 1/4 of Illumina HiSeq X PE150.	fastq	HI.4578.004.NS_Adaptor_6.Oke170918-5_R1.fastq.gz	HI.4578.004.NS_Adaptor_6.Oke170918-5_R2.fastq.gz	125174212	37802612024	150
SRR11048480	SRP216443	PRJNA556729	SAMN14071425	Oke170918-A	Oke170918-A	Chum Snootli male Oke170918-A	WGS	GENOMIC	RANDOM	paired	ILLUMINA	HiSeq X Ten	Tissue extracted with Phenol Chloroform extractions. Illumina genomic DNA library preparation and sequencing performed by the McGill University and Genome Quebec Innovation Centre. Shotgun (PCR free) libraries and TruSeq LT indexed adapters were used in the construction of the libraries. Each sample was run in an individual lane on a 1/4 of Illumina HiSeq X PE150.	fastq	HI.4578.003.NS_Adaptor_1.Oke170918-A_R1.fastq.gz	HI.4578.003.NS_Adaptor_1.Oke170918-A_R2.fastq.gz	122009024	36846725248	150
SRR11048479	SRP216443	PRJNA556729	SAMN14071426	Oke170918-C	Oke170918-C	Chum Snootli male Oke170918-C	WGS	GENOMIC	RANDOM	paired	ILLUMINA	HiSeq X Ten	Tissue extracted with Phenol Chloroform extractions. Illumina genomic DNA library preparation and sequencing performed by the McGill University and Genome Quebec Innovation Centre. Shotgun (PCR free) libraries and TruSeq LT indexed adapters were used in the construction of the libraries. Each sample was run in an individual lane on a 1/4 of Illumina HiSeq X PE150.	fastq	HI.4578.003.NS_Adaptor_2.Oke170918-C_R1.fastq.gz	HI.4578.003.NS_Adaptor_2.Oke170918-C_R2.fastq.gz	112160577	33872494254	150
SRR11048478	SRP216443	PRJNA556729	SAMN14071427	Oke170918-E	Oke170918-E	Chum Snootli male Oke170918-E	WGS	GENOMIC	RANDOM	paired	ILLUMINA	HiSeq X Ten	Tissue extracted with Phenol Chloroform extractions. Illumina genomic DNA library preparation and sequencing performed by the McGill University and Genome Quebec Innovation Centre. Shotgun (PCR free) libraries and TruSeq LT indexed adapters were used in the construction of the libraries. Each sample was run in an individual lane on a 1/4 of Illumina HiSeq X PE150.	fastq	HI.4578.003.NS_Adaptor_3.Oke170918-E_R1.fastq.gz	HI.4578.003.NS_Adaptor_3.Oke170918-E_R2.fastq.gz	123926781	37425887862	150
SRR11048476	SRP216443	PRJNA556729	SAMN14071428	Oke171107-3	Oke171107-3	Chum Chehalis female Oke171107-3	WGS	GENOMIC	RANDOM	paired	ILLUMINA	HiSeq X Ten	Tissue extracted with Phenol Chloroform extractions. Illumina genomic DNA library preparation and sequencing performed by the McGill University and Genome Quebec Innovation Centre. Shotgun (PCR free) libraries and TruSeq LT indexed adapters were used in the construction of the libraries. Each sample was run in an individual lane on a 1/4 of Illumina HiSeq X PE150.	fastq	HI.4587.008.NS_Adaptor_14.Oke171107-3_R1.fastq.gz	HI.4587.008.NS_Adaptor_14.Oke171107-3_R2.fastq.gz	129141571	39000754442	150
SRR11048475	SRP216443	PRJNA556729	SAMN14071429	Oke171107-4	Oke171107-4	Chum Chehalis female Oke171107-4	WGS	GENOMIC	RANDOM	paired	ILLUMINA	HiSeq X Ten	Tissue extracted with Phenol Chloroform extractions. Illumina genomic DNA library preparation and sequencing performed by the McGill University and Genome Quebec Innovation Centre. Shotgun (PCR free) libraries and TruSeq LT indexed adapters were used in the construction of the libraries. Each sample was run in an individual lane on a 1/4 of Illumina HiSeq X PE150.	fastq	HI.4587.008.NS_Adaptor_15.Oke171107-4_R1.fastq.gz	HI.4587.008.NS_Adaptor_15.Oke171107-4_R2.fastq.gz	117528225	35493523950	150
SRR11048474	SRP216443	PRJNA556729	SAMN14071430	Oke171107-5	Oke171107-5	Chum Chehalis female Oke171107-5	WGS	GENOMIC	RANDOM	paired	ILLUMINA	HiSeq X Ten	Tissue extracted with Phenol Chloroform extractions. Illumina genomic DNA library preparation and sequencing performed by the McGill University and Genome Quebec Innovation Centre. Shotgun (PCR free) libraries and TruSeq LT indexed adapters were used in the construction of the libraries. Each sample was run in an individual lane on a 1/4 of Illumina HiSeq X PE150.	fastq	HI.4587.008.NS_Adaptor_16.Oke171107-5_R1.fastq.gz	HI.4587.008.NS_Adaptor_16.Oke171107-5_R2.fastq.gz	97541839	29457635378	150
SRR11048473	SRP216443	PRJNA556729	SAMN14071431	Oke171107-A	Oke171107-A	Chum Chehalis male Oke171107-A	WGS	GENOMIC	RANDOM	paired	ILLUMINA	HiSeq X Ten	Tissue extracted with Phenol Chloroform extractions. Illumina genomic DNA library preparation and sequencing performed by the McGill University and Genome Quebec Innovation Centre. Shotgun (PCR free) libraries and TruSeq LT indexed adapters were used in the construction of the libraries. Each sample was run in an individual lane on a 1/4 of Illumina HiSeq X PE150.	fastq	HI.4587.007.NS_Adaptor_11.Oke171107-A_R1.fastq.gz	HI.4587.007.NS_Adaptor_11.Oke171107-A_R2.fastq.gz	110543165	33384035830	150
SRR11048472	SRP216443	PRJNA556729	SAMN14071432	Oke171107-B	Oke171107-B	Chum Chehalis male Oke171107-B	WGS	GENOMIC	RANDOM	paired	ILLUMINA	HiSeq X Ten	Tissue extracted with Phenol Chloroform extractions. Illumina genomic DNA library preparation and sequencing performed by the McGill University and Genome Quebec Innovation Centre. Shotgun (PCR free) libraries and TruSeq LT indexed adapters were used in the construction of the libraries. Each sample was run in an individual lane on a 1/4 of Illumina HiSeq X PE150.	fastq	HI.4587.007.NS_Adaptor_12.Oke171107-B_R1.fastq.gz	HI.4587.007.NS_Adaptor_12.Oke171107-B_R2.fastq.gz	111862694	33782533588	150
SRR11048471	SRP216443	PRJNA556729	SAMN14071433	Oke171107-D	Oke171107-D	Chum Chehalis male Oke171107-D	WGS	GENOMIC	RANDOM	paired	ILLUMINA	HiSeq X Ten	Tissue extracted with Phenol Chloroform extractions. Illumina genomic DNA library preparation and sequencing performed by the McGill University and Genome Quebec Innovation Centre. Shotgun (PCR free) libraries and TruSeq LT indexed adapters were used in the construction of the libraries. Each sample was run in an individual lane on a 1/4 of Illumina HiSeq X PE150.	fastq	HI.4587.008.NS_Adaptor_13.Oke171107-D_R1.fastq.gz	HI.4587.008.NS_Adaptor_13.Oke171107-D_R2.fastq.gz	115518841	34886689982	150
SRR11048470	SRP216443	PRJNA556729	SAMN14071434	Oke171114-1	Oke171114-1	Chum Inch Creek female Oke171114-1	WGS	GENOMIC	RANDOM	paired	ILLUMINA	HiSeq X Ten	Tissue extracted with Phenol Chloroform extractions. Illumina genomic DNA library preparation and sequencing performed by the McGill University and Genome Quebec Innovation Centre. Shotgun (PCR free) libraries and TruSeq LT indexed adapters were used in the construction of the libraries. Each sample was run in an individual lane on a 1/4 of Illumina HiSeq X PE150.	fastq	HI.4587.001.NS_Adaptor_10.Oke171114-1_R1.fastq.gz	HI.4587.001.NS_Adaptor_10.Oke171114-1_R2.fastq.gz	113943451	34410922202	150
SRR11048469	SRP216443	PRJNA556729	SAMN14071435	Oke171114-2	Oke171114-2	Chum Inch Creek female Oke171114-2	WGS	GENOMIC	RANDOM	paired	ILLUMINA	HiSeq X Ten	Tissue extracted with Phenol Chloroform extractions. Illumina genomic DNA library preparation and sequencing performed by the McGill University and Genome Quebec Innovation Centre. Shotgun (PCR free) libraries and TruSeq LT indexed adapters were used in the construction of the libraries. Each sample was run in an individual lane on a 1/4 of Illumina HiSeq X PE150.	fastq	HI.4587.001.NS_Adaptor_11.Oke171114-2_R1.fastq.gz	HI.4587.001.NS_Adaptor_11.Oke171114-2_R2.fastq.gz	96767013	29223637926	150
SRR11048468	SRP216443	PRJNA556729	SAMN14071436	Oke171114-3	Oke171114-3	Chum Inch Creek female Oke171114-3	WGS	GENOMIC	RANDOM	paired	ILLUMINA	HiSeq X Ten	Tissue extracted with Phenol Chloroform extractions. Illumina genomic DNA library preparation and sequencing performed by the McGill University and Genome Quebec Innovation Centre. Shotgun (PCR free) libraries and TruSeq LT indexed adapters were used in the construction of the libraries. Each sample was run in an individual lane on a 1/4 of Illumina HiSeq X PE150.	fastq	HI.4587.001.NS_Adaptor_12.Oke171114-3_R1.fastq.gz	HI.4587.001.NS_Adaptor_12.Oke171114-3_R2.fastq.gz	105169550	31761204100	150
SRR11048467	SRP216443	PRJNA556729	SAMN14071437	Oke171114-4	Oke171114-4	Chum Inch Creek female Oke171114-4	WGS	GENOMIC	RANDOM	paired	ILLUMINA	HiSeq X Ten	Tissue extracted with Phenol Chloroform extractions. Illumina genomic DNA library preparation and sequencing performed by the McGill University and Genome Quebec Innovation Centre. Shotgun (PCR free) libraries and TruSeq LT indexed adapters were used in the construction of the libraries. Each sample was run in an individual lane on a 1/4 of Illumina HiSeq X PE150.	fastq	HI.4587.002.NS_Adaptor_13.Oke171114-4_R1.fastq.gz	HI.4587.002.NS_Adaptor_13.Oke171114-4_R2.fastq.gz	118193466	35694426732	150
SRR11048465	SRP216443	PRJNA556729	SAMN14071438	Oke171114-A	Oke171114-A	Chum Inch Creek male Oke171114-A	WGS	GENOMIC	RANDOM	paired	ILLUMINA	HiSeq X Ten	Tissue extracted with Phenol Chloroform extractions. Illumina genomic DNA library preparation and sequencing performed by the McGill University and Genome Quebec Innovation Centre. Shotgun (PCR free) libraries and TruSeq LT indexed adapters were used in the construction of the libraries. Each sample was run in an individual lane on a 1/4 of Illumina HiSeq X PE150.	fastq	HI.4577.008.NS_Adaptor_6.Oke171114-A_R1.fastq.gz	HI.4577.008.NS_Adaptor_6.Oke171114-A_R2.fastq.gz	108583688	32792273776	150
SRR11048464	SRP216443	PRJNA556729	SAMN14071439	Oke171114-B	Oke171114-B	Chum Inch Creek male Oke171114-B	WGS	GENOMIC	RANDOM	paired	ILLUMINA	HiSeq X Ten	Tissue extracted with Phenol Chloroform extractions. Illumina genomic DNA library preparation and sequencing performed by the McGill University and Genome Quebec Innovation Centre. Shotgun (PCR free) libraries and TruSeq LT indexed adapters were used in the construction of the libraries. Each sample was run in an individual lane on a 1/4 of Illumina HiSeq X PE150.	fastq	HI.4577.008.NS_Adaptor_7.Oke171114-B_R1.fastq.gz	HI.4577.008.NS_Adaptor_7.Oke171114-B_R2.fastq.gz	125360071	37858741442	150
SRR11048463	SRP216443	PRJNA556729	SAMN14071440	Oke171114-D	Oke171114-D	Chum Inch Creek male Oke171114-D	WGS	GENOMIC	RANDOM	paired	ILLUMINA	HiSeq X Ten	Tissue extracted with Phenol Chloroform extractions. Illumina genomic DNA library preparation and sequencing performed by the McGill University and Genome Quebec Innovation Centre. Shotgun (PCR free) libraries and TruSeq LT indexed adapters were used in the construction of the libraries. Each sample was run in an individual lane on a 1/4 of Illumina HiSeq X PE150.	fastq	HI.4577.008.NS_Adaptor_8.Oke171114-D_R1.fastq.gz	HI.4577.008.NS_Adaptor_8.Oke171114-D_R2.fastq.gz	131312971	39656517242	150
SRR11048462	SRP216443	PRJNA556729	SAMN14071441	Oke171114-E	Oke171114-E	Chum Inch Creek male Oke171114-E	WGS	GENOMIC	RANDOM	paired	ILLUMINA	HiSeq X Ten	Tissue extracted with Phenol Chloroform extractions. Illumina genomic DNA library preparation and sequencing performed by the McGill University and Genome Quebec Innovation Centre. Shotgun (PCR free) libraries and TruSeq LT indexed adapters were used in the construction of the libraries. Each sample was run in an individual lane on a 1/4 of Illumina HiSeq X PE150.	fastq	HI.4587.001.NS_Adaptor_9.Oke171114-E_R1.fastq.gz	HI.4587.001.NS_Adaptor_9.Oke171114-E_R2.fastq.gz	112704317	34036703734	150
SRR11048461	SRP216443	PRJNA556729	SAMN14071442	Oke171116-1	Oke171116-1	Chum Tenderfoot female Oke171116-1	WGS	GENOMIC	RANDOM	paired	ILLUMINA	HiSeq X Ten	Tissue extracted with Phenol Chloroform extractions. Illumina genomic DNA library preparation and sequencing performed by the McGill University and Genome Quebec Innovation Centre. Shotgun (PCR free) libraries and TruSeq LT indexed adapters were used in the construction of the libraries. Each sample was run in an individual lane on a 1/4 of Illumina HiSeq X PE150.	fastq	HI.4587.006.NS_Adaptor_8.Oke171116-1_R1.fastq.gz	HI.4587.006.NS_Adaptor_8.Oke171116-1_R2.fastq.gz	124024694	37455457588	150
SRR11048460	SRP216443	PRJNA556729	SAMN14071443	Oke171116-2	Oke171116-2	Chum Tenderfoot female Oke171116-2	WGS	GENOMIC	RANDOM	paired	ILLUMINA	HiSeq X Ten	Tissue extracted with Phenol Chloroform extractions. Illumina genomic DNA library preparation and sequencing performed by the McGill University and Genome Quebec Innovation Centre. Shotgun (PCR free) libraries and TruSeq LT indexed adapters were used in the construction of the libraries. Each sample was run in an individual lane on a 1/4 of Illumina HiSeq X PE150.	fastq	HI.4587.007.NS_Adaptor_9.Oke171116-2_R1.fastq.gz	HI.4587.007.NS_Adaptor_9.Oke171116-2_R2.fastq.gz	128930607	38937043314	150
SRR11048459	SRP216443	PRJNA556729	SAMN14071444	Oke171116-5	Oke171116-5	Chum Tenderfoot female Oke171116-5	WGS	GENOMIC	RANDOM	paired	ILLUMINA	HiSeq X Ten	Tissue extracted with Phenol Chloroform extractions. Illumina genomic DNA library preparation and sequencing performed by the McGill University and Genome Quebec Innovation Centre. Shotgun (PCR free) libraries and TruSeq LT indexed adapters were used in the construction of the libraries. Each sample was run in an individual lane on a 1/4 of Illumina HiSeq X PE150.	fastq	HI.4587.007.NS_Adaptor_10.Oke171116-5_R1.fastq.gz	HI.4587.007.NS_Adaptor_10.Oke171116-5_R2.fastq.gz	127250377	38429613854	150
SRR11048458	SRP216443	PRJNA556729	SAMN14071445	Oke171116-A	Oke171116-A	Chum Tenderfoot male Oke171116-A	WGS	GENOMIC	RANDOM	paired	ILLUMINA	HiSeq X Ten	Tissue extracted with Phenol Chloroform extractions. Illumina genomic DNA library preparation and sequencing performed by the McGill University and Genome Quebec Innovation Centre. Shotgun (PCR free) libraries and TruSeq LT indexed adapters were used in the construction of the libraries. Each sample was run in an individual lane on a 1/4 of Illumina HiSeq X PE150.	fastq	HI.4587.006.NS_Adaptor_5.Oke171116-A_R1.fastq.gz	HI.4587.006.NS_Adaptor_5.Oke171116-A_R2.fastq.gz	106206997	32074513094	150
SRR11048457	SRP216443	PRJNA556729	SAMN14071446	Oke171116-D	Oke171116-D	Chum Tenderfoot male Oke171116-D	WGS	GENOMIC	RANDOM	paired	ILLUMINA	HiSeq X Ten	Tissue extracted with Phenol Chloroform extractions. Illumina genomic DNA library preparation and sequencing performed by the McGill University and Genome Quebec Innovation Centre. Shotgun (PCR free) libraries and TruSeq LT indexed adapters were used in the construction of the libraries. Each sample was run in an individual lane on a 1/4 of Illumina HiSeq X PE150.	fastq	HI.4587.006.NS_Adaptor_6.Oke171116-D_R1.fastq.gz	HI.4587.006.NS_Adaptor_6.Oke171116-D_R2.fastq.gz	129866918	39219809236	150
SRR11048456	SRP216443	PRJNA556729	SAMN14071447	Oke171116-E	Oke171116-E	Chum Tenderfoot male Oke171116-E	WGS	GENOMIC	RANDOM	paired	ILLUMINA	HiSeq X Ten	Tissue extracted with Phenol Chloroform extractions. Illumina genomic DNA library preparation and sequencing performed by the McGill University and Genome Quebec Innovation Centre. Shotgun (PCR free) libraries and TruSeq LT indexed adapters were used in the construction of the libraries. Each sample was run in an individual lane on a 1/4 of Illumina HiSeq X PE150.	fastq	HI.4587.006.NS_Adaptor_7.Oke171116-E_R1.fastq.gz	HI.4587.006.NS_Adaptor_7.Oke171116-E_R2.fastq.gz	120138397	36281795894	150
SRR11048454	SRP216443	PRJNA556729	SAMN14071448	Oke171130-1	Oke171130-1	Chum Chilliwack female Oke171130-1	WGS	GENOMIC	RANDOM	paired	ILLUMINA	HiSeq X Ten	Tissue extracted with Phenol Chloroform extractions. Illumina genomic DNA library preparation and sequencing performed by the McGill University and Genome Quebec Innovation Centre. Shotgun (PCR free) libraries and TruSeq LT indexed adapters were used in the construction of the libraries. Each sample was run in an individual lane on a 1/4 of Illumina HiSeq X PE150.	fastq	HI.4565.005.NS_Adaptor_14.Oke171130-1_R1.fastq.gz	HI.4565.005.NS_Adaptor_14.Oke171130-1_R2.fastq.gz	130386093	39376600086	150
SRR11048453	SRP216443	PRJNA556729	SAMN14071449	Oke171130-B	Oke171130-B	Chum Chilliwack male Oke171130-B	WGS	GENOMIC	RANDOM	paired	ILLUMINA	HiSeq X Ten	Tissue extracted with Phenol Chloroform extractions. Illumina genomic DNA library preparation and sequencing performed by the McGill University and Genome Quebec Innovation Centre. Shotgun (PCR free) libraries and TruSeq LT indexed adapters were used in the construction of the libraries. Each sample was run in an individual lane on a 1/4 of Illumina HiSeq X PE150.	fastq	HI.4565.005.NS_Adaptor_15.Oke171130-B_R1.fastq.gz	HI.4565.005.NS_Adaptor_15.Oke171130-B_R2.fastq.gz	115267365	34810744230	150
SRR11048452	SRP216443	PRJNA556729	SAMN14071450	Oke171130-E	Oke171130-E	Chum Chilliwack male Oke171130-E	WGS	GENOMIC	RANDOM	paired	ILLUMINA	HiSeq X Ten	Tissue extracted with Phenol Chloroform extractions. Illumina genomic DNA library preparation and sequencing performed by the McGill University and Genome Quebec Innovation Centre. Shotgun (PCR free) libraries and TruSeq LT indexed adapters were used in the construction of the libraries. Each sample was run in an individual lane on a 1/4 of Illumina HiSeq X PE150.	fastq	HI.4565.005.NS_Adaptor_16.Oke171130-E_R1.fastq.gz	HI.4565.005.NS_Adaptor_16.Oke171130-E_R2.fastq.gz	100341095	30303010690	150
SRR11048451	SRP216443	PRJNA556729	SAMN14071451	Oke180104-Fert164	Oke180104-Fert164	Chum doubled haploid Fert164 Oke180104-Fert164	WGS	GENOMIC	RANDOM	paired	ILLUMINA	HiSeq X Ten	Tissue extracted with Phenol Chloroform extractions. Illumina genomic DNA library preparation and sequencing performed by the McGill University and Genome Quebec Innovation Centre. Shotgun (PCR free) libraries and TruSeq LT indexed adapters were used in the construction of the libraries. Each sample was run in an individual lane on a 1/4 of Illumina HiSeq X PE150.	fastq	HI.4573.004.NS_Adaptor_7.Oke180104-Fert164_R1.fastq.gz	HI.4573.004.NS_Adaptor_7.Oke180104-Fert164_R2.fastq.gz	123588766	37323807332	150
SRR11048450	SRP216443	PRJNA556729	SAMN14071452	Oke181101-5	Oke181101-5	Chum Big Qualicum 2018 female Oke181101-5	WGS	GENOMIC	RANDOM	paired	ILLUMINA	HiSeq X Ten	Tissue extracted with Phenol Chloroform extractions. Illumina genomic DNA library preparation and sequencing performed by the McGill University and Genome Quebec Innovation Centre. Shotgun (PCR free) libraries and IDT dual-indexed adapters were used in the construction of the libraries. Each sample was run in an individual lane on a 1/4 of Illumina HiSeq X PE150.	fastq	HI.5121.007.IDT_i7_55---IDT_i5_55.Oke181101-5_R1.fastq.gz	HI.5121.007.IDT_i7_55---IDT_i5_55.Oke181101-5_R2.fastq.gz	83097391	25095412082	150
SRR11048449	SRP216443	PRJNA556729	SAMN14071453	Oke181101-6	Oke181101-6	Chum Big Qualicum 2018 female Oke181101-6	WGS	GENOMIC	RANDOM	paired	ILLUMINA	HiSeq X Ten	Tissue extracted with Phenol Chloroform extractions. Illumina genomic DNA library preparation and sequencing performed by the McGill University and Genome Quebec Innovation Centre. Shotgun (PCR free) libraries and IDT dual-indexed adapters were used in the construction of the libraries. Each sample was run in an individual lane on a 1/4 of Illumina HiSeq X PE150.	fastq	HI.5121.007.IDT_i7_67---IDT_i5_67.Oke181101-6_R1.fastq.gz	HI.5121.007.IDT_i7_67---IDT_i5_67.Oke181101-6_R2.fastq.gz	65432801	19760705902	150
SRR11048448	SRP216443	PRJNA556729	SAMN14071454	Oke181101-D	Oke181101-D	Chum Big Qualicum 2018 male Oke181101-D	WGS	GENOMIC	RANDOM	paired	ILLUMINA	HiSeq X Ten	Tissue extracted with Phenol Chloroform extractions. Illumina genomic DNA library preparation and sequencing performed by the McGill University and Genome Quebec Innovation Centre. Shotgun (PCR free) libraries and IDT dual-indexed adapters were used in the construction of the libraries. Each sample was run in an individual lane on a 1/4 of Illumina HiSeq X PE150.	fastq	HI.5121.007.IDT_i7_79---IDT_i5_79.Oke181101-D_R1.fastq.gz	HI.5121.007.IDT_i7_79---IDT_i5_79.Oke181101-D_R2.fastq.gz	101074433	30524478766	150
SRR11048447	SRP216443	PRJNA556729	SAMN14071455	Oke181101-E	Oke181101-E	Chum Big Qualicum 2018 male Oke181101-E	WGS	GENOMIC	RANDOM	paired	ILLUMINA	HiSeq X Ten	Tissue extracted with Phenol Chloroform extractions. Illumina genomic DNA library preparation and sequencing performed by the McGill University and Genome Quebec Innovation Centre. Shotgun (PCR free) libraries and IDT dual-indexed adapters were used in the construction of the libraries. Each sample was run in an individual lane on a 1/4 of Illumina HiSeq X PE150.	fastq	HI.5121.007.IDT_i7_91---IDT_i5_91.Oke181101-E_R1.fastq.gz	HI.5121.007.IDT_i7_91---IDT_i5_91.Oke181101-E_R2.fastq.gz	98051625	29611590750	150
SRR11048446	SRP216443	PRJNA556729	SAMN14071456	Oke181114-1	Oke181114-1	Chum Nitinat River 2018 female Oke181114-1	WGS	GENOMIC	RANDOM	paired	ILLUMINA	HiSeq X Ten	Tissue extracted with Phenol Chloroform extractions. Illumina genomic DNA library preparation and sequencing performed by the McGill University and Genome Quebec Innovation Centre. Shotgun (PCR free) libraries and IDT dual-indexed adapters were used in the construction of the libraries. Each sample was run in an individual lane on a 1/4 of Illumina HiSeq X PE150.	fastq	HI.5121.005.IDT_i7_78---IDT_i5_78.Oke181114-1_R1.fastq.gz	HI.5121.005.IDT_i7_78---IDT_i5_78.Oke181114-1_R2.fastq.gz	78714358	23771736116	150
SRR11048445	SRP216443	PRJNA556729	SAMN14071457	Oke181114-3	Oke181114-3	Chum Nitinat River 2018 female Oke181114-3	WGS	GENOMIC	RANDOM	paired	ILLUMINA	HiSeq X Ten	Tissue extracted with Phenol Chloroform extractions. Illumina genomic DNA library preparation and sequencing performed by the McGill University and Genome Quebec Innovation Centre. Shotgun (PCR free) libraries and IDT dual-indexed adapters were used in the construction of the libraries. Each sample was run in an individual lane on a 1/4 of Illumina HiSeq X PE150.	fastq	HI.5121.005.IDT_i7_90---IDT_i5_90.Oke181114-3_R1.fastq.gz	HI.5121.005.IDT_i7_90---IDT_i5_90.Oke181114-3_R2.fastq.gz	79210772	23921653144	150
SRR11048443	SRP216443	PRJNA556729	SAMN14071458	Oke181114-B	Oke181114-B	Chum Nitinat River 2018 male Oke181114-B	WGS	GENOMIC	RANDOM	paired	ILLUMINA	HiSeq X Ten	Tissue extracted with Phenol Chloroform extractions. Illumina genomic DNA library preparation and sequencing performed by the McGill University and Genome Quebec Innovation Centre. Shotgun (PCR free) libraries and IDT dual-indexed adapters were used in the construction of the libraries. Each sample was run in an individual lane on a 1/4 of Illumina HiSeq X PE150.	fastq	HI.5121.006.IDT_i7_7---IDT_i5_7.Oke181114-B_R1.fastq.gz	HI.5121.006.IDT_i7_7---IDT_i5_7.Oke181114-B_R2.fastq.gz	76387126	23068912052	150
SRR11048442	SRP216443	PRJNA556729	SAMN14071459	Oke181114-C	Oke181114-C	Chum Nitinat River 2018 male Oke181114-C	WGS	GENOMIC	RANDOM	paired	ILLUMINA	HiSeq X Ten	Tissue extracted with Phenol Chloroform extractions. Illumina genomic DNA library preparation and sequencing performed by the McGill University and Genome Quebec Innovation Centre. Shotgun (PCR free) libraries and IDT dual-indexed adapters were used in the construction of the libraries. Each sample was run in an individual lane on a 1/4 of Illumina HiSeq X PE150.	fastq	HI.5121.006.IDT_i7_19---IDT_i5_19.Oke181114-C_R1.fastq.gz	HI.5121.006.IDT_i7_19---IDT_i5_19.Oke181114-C_R2.fastq.gz	87674820	26477795640	150
SRR11048441	SRP216443	PRJNA556729	SAMN14071460	Oke181128-7	Oke181128-7	Chum Deena Creek 2018 female Oke181128-7	WGS	GENOMIC	RANDOM	paired	ILLUMINA	HiSeq X Ten	Tissue extracted with Phenol Chloroform extractions. Illumina genomic DNA library preparation and sequencing performed by the McGill University and Genome Quebec Innovation Centre. Shotgun (PCR free) libraries and IDT dual-indexed adapters were used in the construction of the libraries. Each sample was run in an individual lane on a 1/4 of Illumina HiSeq X PE150.	fastq	HI.5121.004.IDT_i7_30---IDT_i5_30.Oke181128-7_R1.fastq.gz	HI.5121.004.IDT_i7_30---IDT_i5_30.Oke181128-7_R2.fastq.gz	67501392	20385420384	150
SRR11048440	SRP216443	PRJNA556729	SAMN14071461	Oke181128-9	Oke181128-9	Chum Deena Creek 2018 female Oke181128-9	WGS	GENOMIC	RANDOM	paired	ILLUMINA	HiSeq X Ten	Tissue extracted with Phenol Chloroform extractions. Illumina genomic DNA library preparation and sequencing performed by the McGill University and Genome Quebec Innovation Centre. Shotgun (PCR free) libraries and IDT dual-indexed adapters were used in the construction of the libraries. Each sample was run in an individual lane on a 1/4 of Illumina HiSeq X PE150.	fastq	HI.5121.004.IDT_i7_42---IDT_i5_42.Oke181128-9_R1.fastq.gz	HI.5121.004.IDT_i7_42---IDT_i5_42.Oke181128-9_R2.fastq.gz	84145542	25411953684	150
SRR11048439	SRP216443	PRJNA556729	SAMN14071462	Oke181128-H	Oke181128-H	Chum Deena Creek 2018 male Oke181128-H	WGS	GENOMIC	RANDOM	paired	ILLUMINA	HiSeq X Ten	Tissue extracted with Phenol Chloroform extractions. Illumina genomic DNA library preparation and sequencing performed by the McGill University and Genome Quebec Innovation Centre. Shotgun (PCR free) libraries and IDT dual-indexed adapters were used in the construction of the libraries. Each sample was run in an individual lane on a 1/4 of Illumina HiSeq X PE150.	fastq	HI.5121.005.IDT_i7_54---IDT_i5_54.Oke181128-H_R1.fastq.gz	HI.5121.005.IDT_i7_54---IDT_i5_54.Oke181128-H_R2.fastq.gz	110024195	33227306890	150
SRR11048438	SRP216443	PRJNA556729	SAMN14071463	Oke181128-I	Oke181128-I	Chum Deena Creek 2018 male Oke181128-I	WGS	GENOMIC	RANDOM	paired	ILLUMINA	HiSeq X Ten	Tissue extracted with Phenol Chloroform extractions. Illumina genomic DNA library preparation and sequencing performed by the McGill University and Genome Quebec Innovation Centre. Shotgun (PCR free) libraries and IDT dual-indexed adapters were used in the construction of the libraries. Each sample was run in an individual lane on a 1/4 of Illumina HiSeq X PE150.	fastq	HI.5121.005.IDT_i7_66---IDT_i5_66.Oke181128-I_R1.fastq.gz	HI.5121.005.IDT_i7_66---IDT_i5_66.Oke181128-I_R2.fastq.gz	75396654	22769789508	150
SRR11048437	SRP216443	PRJNA556729	SAMN14071464	Oke1997-Tokushibetsu-1	Oke1997-Tokushibetsu-1	Chum Tokushibetsu Japan 1997 Oke1997-Tokushibetsu-1	WGS	GENOMIC	RANDOM	paired	ILLUMINA	HiSeq X Ten	Tissue extracted with Phenol Chloroform extractions. Illumina genomic DNA library preparation and sequencing performed by the McGill University and Genome Quebec Innovation Centre. Shotgun (PCR free) libraries and IDT dual-indexed adapters were used in the construction of the libraries. Each sample was run in an individual lane on a 1/4 of Illumina HiSeq X PE150.	fastq	HI.5121.006.IDT_i7_31---IDT_i5_31.Oke1997-Tokushibetsu-1_R1.fastq.gz	HI.5121.006.IDT_i7_31---IDT_i5_31.Oke1997-Tokushibetsu-1_R2.fastq.gz	94366933	28498813766	150
SRR11048436	SRP216443	PRJNA556729	SAMN14071465	Oke1997-Tokushibetsu-2	Oke1997-Tokushibetsu-2	Chum Tokushibetsu Japan 1997 Oke1997-Tokushibetsu-2	WGS	GENOMIC	RANDOM	paired	ILLUMINA	HiSeq X Ten	Tissue extracted with Phenol Chloroform extractions. Illumina genomic DNA library preparation and sequencing performed by the McGill University and Genome Quebec Innovation Centre. Shotgun (PCR free) libraries and IDT dual-indexed adapters were used in the construction of the libraries. Each sample was run in an individual lane on a 1/4 of Illumina HiSeq X PE150.	fastq	HI.5124.005.IDT_i7_132---IDT_i5_132.Oke1997-Tokushibetsu-2_R1.fastq.gz	HI.5124.005.IDT_i7_132---IDT_i5_132.Oke1997-Tokushibetsu-2_R2.fastq.gz	97542575	29457857650	150
SRR11048435	SRP216443	PRJNA556729	SAMN14071466	Oke1997-Tokushibetsu-4	Oke1997-Tokushibetsu-4	Chum Tokushibetsu Japan 1997 Oke1997-Tokushibetsu-4	WGS	GENOMIC	RANDOM	paired	ILLUMINA	HiSeq X Ten	Tissue extracted with Phenol Chloroform extractions. Illumina genomic DNA library preparation and sequencing performed by the McGill University and Genome Quebec Innovation Centre. Shotgun (PCR free) libraries and IDT dual-indexed adapters were used in the construction of the libraries. Each sample was run in an individual lane on a 1/4 of Illumina HiSeq X PE150.	fastq	HI.5121.006.IDT_i7_43---IDT_i5_43.Oke1997-Tokushibetsu-4_R1.fastq.gz	HI.5121.006.IDT_i7_43---IDT_i5_43.Oke1997-Tokushibetsu-4_R2.fastq.gz	82747641	24989787582	150

## Sheet: GPS
River	Latitude	Longitude
Big Qualicum River	49.4	-124.606		<wpt lat='49.4000102246972' lon='-124.605981523224'>	<name>Big Qualicum River</name>		</wpt>
Chehalis River	49.2765	-121.941		<wpt lat='49.2765293308763' lon='-121.940539179007'>	<name>Chehalis River</name>		</wpt>
Chilliwack River	49.1411	-122.12		<wpt lat='49.141114201858' lon='-122.119965757323'>	<name>Chilliwack River</name>		</wpt>
Deena Creek	53.1503	-132.114		<wpt lat='53.1502717789438' lon='-132.114417156681'>	<name>Deena Creek</name>		</wpt>
Inch Creek	49.176	-122.154		<wpt lat='49.176' lon='-122.154'>	<name>Inch Creek</name>		</wpt>
Kitimat River	54.0004	-128.664		<wpt lat='54.0004104678011' lon='-128.664319960305'>	<name>Kitimat River</name>		</wpt>
Nitinat River	48.822	-124.68		<wpt lat='48.8220417666218' lon='-124.679950505789'>	<name>Nitinat River</name>		</wpt>
Puntledge River	49.6998	-124.998		<wpt lat='49.6997681761064' lon='-124.997904455946'>	<name>Puntledge River</name>		</wpt>
Snootli Creek	52.3785	-126.643		<wpt lat='52.3785277919603' lon='-126.642864070768'>	<name>Snootli Creek</name>		</wpt>
Tenderfoot Creek	49.8248	-123.149		<wpt lat='49.8248300065165' lon='-123.148597837478'>	<name>Tenderfoot Creek</name>		</wpt>
Tokushibetsu River	44.8427	142.658		<wpt lat='44.8426838808581' lon='142.657746145192'>	<name>Tokushibetsu River</name>		</wpt>

## Sheet: FamilyFile
Oke011022-2	Oke011022-2	0	0	2	2			female	Chilliwack
Oke011022-4	Oke011022-4	0	0	2	2			female	Chilliwack
Oke011022-D	Oke011022-D	0	0	1	1			male	Chilliwack
Oke131017-1	Oke131017-1	0	0	2	2			female	Puntledge
Oke131017-2	Oke131017-2	0	0	2	2			female	Puntledge
Oke131017-3	Oke131017-3	0	0	2	2			female	Puntledge
Oke131017-B	Oke131017-B	0	0	1	1			male	Puntledge
Oke131017-C	Oke131017-C	0	0	1	1			male	Puntledge
Oke170915-1	Oke170915-1	0	0	2	2			female	Kitimat
Oke170915-3	Oke170915-3	0	0	2	2			female	Kitimat
Oke170915-4	Oke170915-4	0	0	2	2			female	Kitimat
Oke170915-C	Oke170915-C	0	0	1	1			male	Kitimat
Oke170915-D	Oke170915-D	0	0	1	1			male	Kitimat
Oke170915-E	Oke170915-E	0	0	1	1			male	Kitimat
Oke170918-3	Oke170918-3	0	0	2	2			female	Snootli
Oke170918-4	Oke170918-4	0	0	2	2			female	Snootli
Oke170918-5	Oke170918-5	0	0	2	2			female	Snootli
Oke170918-A	Oke170918-A	0	0	1	1			male	Snootli
Oke170918-C	Oke170918-C	0	0	1	1			male	Snootli
Oke170918-E	Oke170918-E	0	0	1	1			male	Snootli
Oke171107-3	Oke171107-3	0	0	2	2			female	Chehalis
Oke171107-4	Oke171107-4	0	0	2	2			female	Chehalis
Oke171107-5	Oke171107-5	0	0	2	2			female	Chehalis
Oke171107-A	Oke171107-A	0	0	1	1			male	Chehalis
Oke171107-B	Oke171107-B	0	0	1	1			male	Chehalis
Oke171107-D	Oke171107-D	0	0	1	1			male	Chehalis
Oke171114-1	Oke171114-1	0	0	2	2			female	Inch
Oke171114-2	Oke171114-2	0	0	2	2			female	Inch
Oke171114-3	Oke171114-3	0	0	2	2			female	Inch
Oke171114-4	Oke171114-4	0	0	2	2			female	Inch
Oke171114-A	Oke171114-A	0	0	1	1			male	Inch
Oke171114-B	Oke171114-B	0	0	1	1			male	Inch
Oke171114-D	Oke171114-D	0	0	1	1			male	Inch
Oke171114-E	Oke171114-E	0	0	1	1			male	Inch
Oke171116-1	Oke171116-1	0	0	2	2			female	Tenderfoot
Oke171116-2	Oke171116-2	0	0	2	2			female	Tenderfoot
Oke171116-5	Oke171116-5	0	0	2	2			female	Tenderfoot
Oke171116-A	Oke171116-A	0	0	1	1			male	Tenderfoot
Oke171116-D	Oke171116-D	0	0	1	1			male	Tenderfoot
Oke171116-E	Oke171116-E	0	0	1	1			male	Tenderfoot
Oke171130-1	Oke171130-1	0	0	2	2			female	Chilliwack
Oke171130-B	Oke171130-B	0	0	1	1			male	Chilliwack
Oke171130-E	Oke171130-E	0	0	1	1			male	Chilliwack
Oke180104-Fert164	Oke180104-Fert164	0	0	2	2			female	Inch
Oke181101-5	Oke181101-5	0	0	2	2			female	Qualicum
Oke181101-6	Oke181101-6	0	0	2	2			female	Qualicum
Oke181101-D	Oke181101-D	0	0	1	1			male	Qualicum
Oke181101-E	Oke181101-E	0	0	1	1			male	Qualicum
Oke181114-1	Oke181114-1	0	0	2	2			female	Nitinat
Oke181114-3	Oke181114-3	0	0	2	2			female	Nitinat
Oke181114-B	Oke181114-B	0	0	1	1			male	Nitinat
Oke181114-C	Oke181114-C	0	0	1	1			male	Nitinat
Oke181128-7	Oke181128-7	0	0	2	2			female	Deena
Oke181128-9	Oke181128-9	0	0	2	2			female	Deena
Oke181128-H	Oke181128-H	0	0	1	1			male	Deena
Oke181128-I	Oke181128-I	0	0	1	1			male	Deena
Oke1997-Tokushibetsu-1	Oke1997-Tokushibetsu-1	0	0	0	0			not determined	Tokushibetsu
Oke1997-Tokushibetsu-2	Oke1997-Tokushibetsu-2	0	0	0	0			not determined	Tokushibetsu
Oke1997-Tokushibetsu-4	Oke1997-Tokushibetsu-4	0	0	0	0			not determined	Tokushibetsu

## Sheet: Covariate
1	Oke011022-2	Oke011022-2	2	Chilliwack
2	Oke011022-4	Oke011022-4	2	Chilliwack
3	Oke011022-D	Oke011022-D	2	Chilliwack
4	Oke131017-1	Oke131017-1	7	Puntledge
5	Oke131017-2	Oke131017-2	7	Puntledge
6	Oke131017-3	Oke131017-3	7	Puntledge
7	Oke131017-B	Oke131017-B	7	Puntledge
8	Oke131017-C	Oke131017-C	7	Puntledge
9	Oke170915-1	Oke170915-1	5	Kitimat
10	Oke170915-3	Oke170915-3	5	Kitimat
11	Oke170915-4	Oke170915-4	5	Kitimat
12	Oke170915-C	Oke170915-C	5	Kitimat
13	Oke170915-D	Oke170915-D	5	Kitimat
14	Oke170915-E	Oke170915-E	5	Kitimat
15	Oke170918-3	Oke170918-3	9	Snootli
16	Oke170918-4	Oke170918-4	9	Snootli
17	Oke170918-5	Oke170918-5	9	Snootli
18	Oke170918-A	Oke170918-A	9	Snootli
19	Oke170918-C	Oke170918-C	9	Snootli
20	Oke170918-E	Oke170918-E	9	Snootli
21	Oke171107-3	Oke171107-3	1	Chehalis
22	Oke171107-4	Oke171107-4	1	Chehalis
23	Oke171107-5	Oke171107-5	1	Chehalis
24	Oke171107-A	Oke171107-A	1	Chehalis
25	Oke171107-B	Oke171107-B	1	Chehalis
26	Oke171107-D	Oke171107-D	1	Chehalis
27	Oke171114-1	Oke171114-1	4	Inch
28	Oke171114-2	Oke171114-2	4	Inch
29	Oke171114-3	Oke171114-3	4	Inch
30	Oke171114-4	Oke171114-4	4	Inch
31	Oke171114-A	Oke171114-A	4	Inch
32	Oke171114-B	Oke171114-B	4	Inch
33	Oke171114-D	Oke171114-D	4	Inch
34	Oke171114-E	Oke171114-E	4	Inch
35	Oke171116-1	Oke171116-1	10	Tenderfoot
36	Oke171116-2	Oke171116-2	10	Tenderfoot
37	Oke171116-5	Oke171116-5	10	Tenderfoot
38	Oke171116-A	Oke171116-A	10	Tenderfoot
39	Oke171116-D	Oke171116-D	10	Tenderfoot
40	Oke171116-E	Oke171116-E	10	Tenderfoot
41	Oke171130-1	Oke171130-1	2	Chilliwack
42	Oke171130-B	Oke171130-B	2	Chilliwack
43	Oke171130-E	Oke171130-E	2	Chilliwack
44	Oke180104-Fert164	Oke180104-Fert164	4	Inch
45	Oke181101-5	Oke181101-5	8	Qualicum
46	Oke181101-6	Oke181101-6	8	Qualicum
47	Oke181101-D	Oke181101-D	8	Qualicum
48	Oke181101-E	Oke181101-E	8	Qualicum
49	Oke181114-1	Oke181114-1	6	Nitinat
50	Oke181114-3	Oke181114-3	6	Nitinat
51	Oke181114-B	Oke181114-B	6	Nitinat
52	Oke181114-C	Oke181114-C	6	Nitinat
53	Oke181128-7	Oke181128-7	3	Deena
54	Oke181128-9	Oke181128-9	3	Deena
55	Oke181128-H	Oke181128-H	3	Deena
56	Oke181128-I	Oke181128-I	3	Deena
57	Oke1997-Tokushibetsu-1	Oke1997-Tokushibetsu-1	11	Tokushibetsu
58	Oke1997-Tokushibetsu-2	Oke1997-Tokushibetsu-2	11	Tokushibetsu
59	Oke1997-Tokushibetsu-4	Oke1997-Tokushibetsu-4	11	Tokushibetsu
