# Supplementary material for: Insights from a chum salmon (Oncorhynchus keta) genome assembly regarding whole-genome duplication and nucleotide variation influencing gene function
Source: G3 (Bethesda). 2023 Jun 9;13(8):jkad127. doi: 10.1093/g3journal/jkad127 (PMC10411575; doi:10.1093/g3journal/jkad127)
Supplement: jkad127_Supplementary_Data [file jkad127_supplementary_data.zip › File_S2_G3-2023-404248.xlsx]

## Sheet: CollapsedRegions
LG/Chromosome	Start	End		Size (bp)
5	29000001	35000000		6000000
6	41500001	43500000		2000000
7	9000001	10500000		1500000
10	46500001	48000000		1500000
10	58000001	59500000		1500000
10	75000001	78000000		3000000
10	82500001	83638433		1138433
13	5000001	6500000		1500000
13	24500001	26000000		1500000
13	28500001	33500000		5000000
15	9500001	11000000		1500000
16	17500001	19000000		1500000
18	28000001	29500000		1500000
19	2500001	4000000		1500000
23	37000001	38500000		1500000
23	41500001	43000000		1500000
24	3500001	5000000		1500000
24	41000001	42500000		1500000
25	40500001	42000000		1500000
28	43500001	45000000		1500000
32	4000001	5500000		1500000
33	1	3500000		3500000
33	22500001	24000000		1500000
37	24000001	29195980		5195980
			Total collapsed	51334413
			Percent of estimated genome size	1.9744

## Sheet: OtherHomeologousRegions
LG/Chromosome	Start	End
1	704925	47267067
2	57233897	78174323
4	41609585	87912335
5	4340012	27570880
13	35510317	51722028
14	55462740	77100154
16	200623	15903071
18	3051833	49211773
29	40234644	53653748
30	118102	46507860
30	49001406	62309271
31	66887	27756270
32	14945046	36591785
33	5573770	24090155
34	50417720	77664339
37	6421306	20418974

## Sheet: Coverage
Chr	Start	End	Avg. Coverage	StartPercent	Avg. Coverage	>= 2 Stdev	Chr Lengths			Chr	Start	End	Avg. Coverage	Avg. Coverage		>2Stdev
1	1	1000000	10.0951	9.92246e-09	10.0951	0	100781491			5	29000001	30000000	19.8513	19.8513		29000001	30000000	6000000
1	500001	1500000	10.5339	0.00496124	10.5339	0	81752364			5	29500001	30500000	22.7027	22.7027		29500001	30500000
1	1000001	2000000	9.82184	0.00992247	9.82184	0	35172482			5	30000001	31000000	21.0918	21.0918		30000001	31000000
1	1500001	2500000	10.4706	0.0148837	10.4706	0	87941717			5	31500001	32500000	17.703	17.703		31500001	32500000
1	2000001	3000000	11.6148	0.0198449	11.6148	0	39289791			5	32000001	33000000	21.5439	21.5439		32000001	33000000
1	2500001	3500000	12.0066	0.0248062	12.0066	0	44339290			5	32500001	33500000	19.6833	19.6833		32500001	33500000
1	3000001	4000000	12.3755	0.0297674	12.3755	0	56597874			5	34000001	35000000	17.6974	17.6974		34000001	35000000
1	3500001	4500000	11.9999	0.0347286	11.9999	0	51230196			6	41500001	42500000	25.2927	25.2927			2000000	41500001	42500000
1	4000001	5000000	11.4341	0.0396898	11.4341	0	46184008			6	42000001	43000000	31.1304	31.1304				42000001	43000000
1	4500001	5500000	11.2104	0.0446511	11.2104	0	83638433			6	42500001	43500000	18.1999	18.1999				42500001	43500000
1	5000001	6000000	10.7767	0.0496123	10.7767	0	54879299			7	1	1000000	19.5651	19.5651
1	5500001	6500000	10.2482	0.0545735	10.2482	0	57025583			7	9000001	10000000	18.3025	18.3025		9000001	10000000	1500000
1	6000001	7000000	10.4832	0.0595348	10.4832	0	51735353			7	9500001	10500000	18.3342	18.3342		9500001	10500000
1	6500001	7500000	11.5721	0.064496	11.5721	0	77100154			10	46500001	47500000	21.3126	21.3126			1500000	46500001	47500000
1	7000001	8000000	10.6683	0.0694572	10.6683	0	46640956			10	47000001	48000000	24.1834	24.1834				47000001	48000000
1	7500001	8500000	10.1074	0.0744184	10.1074	0	22159535			10	58000001	59000000	21.9635	21.9635			1500000	58000001	59000000
1	8000001	9000000	10.713	0.0793797	10.713	0	62744259			10	58500001	59500000	22.0223	22.0223				58500001	59500000
1	8500001	9500000	10.8888	0.0843409	10.8888	0	58079796			10	75000001	76000000	19.9222	19.9222			3000000	75000001	76000000
1	9000001	10000000	11.4307	0.0893021	11.4307	0	87711413			10	75500001	76500000	19.7827	19.7827				75500001	76500000
1	9500001	10500000	10.8571	0.0942634	10.8571	0	48384908			10	76000001	77000000	20.0466	20.0466				76000001	77000000
1	10000001	11000000	8.60305	0.0992246	8.60305	0	59991537			10	76500001	77500000	20.9233	20.9233				76500001	77500000
1	10500001	11500000	9.38459	0.104186	9.38459	0	58500653			10	77000001	78000000	17.968	17.968				77000001	78000000
1	11000001	12000000	12.1688	0.109147	12.1688	0	49035537			10	82500001	83500000	20.2732	20.2732			1138433	82500001	83500000
1	11500001	12500000	12.7243	0.114108	12.7243	0	49154649			10	83000001	83638433	20.676	20.676				83000001	83638433
1	12000001	13000000	11.9578	0.119069	11.9578	0	51073702			13	5000001	6000000	17.5127	17.5127		5000001	6000000	1500000
1	12500001	13500000	11.0853	0.124031	11.0853	0	47266180			13	5500001	6500000	18.8929	18.8929		5500001	6500000
1	13000001	14000000	12.4915	0.128992	12.4915	0	49749584			13	24500001	25500000	30.5283	30.5283		24500001	25500000	1500000
1	13500001	14500000	12.3377	0.133953	12.3377	0	81400567			13	25000001	26000000	27.2359	27.2359		25000001	26000000
1	14000001	15000000	11.9558	0.138914	11.9558	0	53654542			13	28500001	29500000	19.4529	19.4529		28500001	29500000	5000000
1	14500001	15500000	12.6068	0.143876	12.6068	0	62309450			13	29000001	30000000	21.7383	21.7383		29000001	30000000
1	15000001	16000000	12.9433	0.148837	12.9433	0	27780665			13	29500001	30500000	18.4223	18.4223		29500001	30500000
1	15500001	16500000	12.6711	0.153798	12.6711	0	36593855			13	30000001	31000000	18.6307	18.6307		30000001	31000000
1	16000001	17000000	11.2598	0.158759	11.2598	0	26012511			13	30500001	31500000	18.9599	18.9599		30500001	31500000
1	16500001	17500000	11.8641	0.163721	11.8641	0	82222654			13	31000001	32000000	19.146	19.146		31000001	32000000
1	17000001	18000000	13.1727	0.168682	13.1727	0	83059625			13	31500001	32500000	19.1989	19.1989		31500001	32500000
1	17500001	18500000	12.562	0.173643	12.562	0	29285949			13	32000001	33000000	18.9317	18.9317		32000001	33000000
1	18000001	19000000	11.8281	0.178604	11.8281	0	29195980			13	32500001	33500000	18.0999	18.0999		32500001	33500000
1	18500001	19500000	12.7575	0.183565	12.7575	0				15	9500001	10500000	19.9564	19.9564			1500000	9500001	10500000
1	19000001	20000000	13.4961	0.188527	13.4961	0				15	10000001	11000000	19.709	19.709				10000001	11000000
1	19500001	20500000	13.2834	0.193488	13.2834	0				16	1	1000000	34.7495	34.7495
1	20000001	21000000	12.8724	0.198449	12.8724	0				16	17500001	18500000	21.8296	21.8296		17500001	18500000	1500000
1	20500001	21500000	12.7586	0.20341	12.7586	0				16	18000001	19000000	21.6276	21.6276		18000001	19000000
1	21000001	22000000	13.382	0.208372	13.382	0				18	1	1000000	31.4067	31.4067
1	21500001	22500000	13.714	0.213333	13.714	0				18	28000001	29000000	28.5278	28.5278			1500000	28000001	29000000
1	22000001	23000000	13.7773	0.218294	13.7773	0				18	28500001	29500000	28.2011	28.2011				28500001	29500000
1	22500001	23500000	13.8098	0.223255	13.8098	0				19	2500001	3500000	24.7361	24.7361		2500001	3500000	1500000
1	23000001	24000000	13.8303	0.228217	13.8303	0				19	3000001	4000000	24.3545	24.3545		3000001	4000000
1	23500001	24500000	13.4079	0.233178	13.4079	0				23	31000001	32000000	17.4395	17.4395
1	24000001	25000000	12.9773	0.238139	12.9773	0				23	37000001	38000000	21.7862	21.7862			1500000	37000001	38000000
1	24500001	25500000	13.0747	0.2431	13.0747	0				23	37500001	38500000	21.6989	21.6989				37500001	38500000
1	25000001	26000000	13.5464	0.248061	13.5464	0				23	41500001	42500000	17.7811	17.7811			1500000	41500001	42500000
1	25500001	26500000	13.5539	0.253023	13.5539	0				23	42000001	43000000	18.0022	18.0022				42000001	43000000
1	26000001	27000000	13.2745	0.257984	13.2745	0				24	3500001	4500000	17.3359	17.3359		3500001	4500000	1500000
1	26500001	27500000	12.6373	0.262945	12.6373	0				24	4000001	5000000	18.7222	18.7222		4000001	5000000
1	27000001	28000000	11.9745	0.267906	11.9745	0				24	41000001	42000000	20.4126	20.4126		41000001	42000000	1500000
1	27500001	28500000	12.6313	0.272868	12.6313	0				24	41500001	42500000	18.8794	18.8794		41500001	42500000
1	28000001	29000000	13.4707	0.277829	13.4707	0				24	48500001	49154649	57.615	57.615
1	28500001	29500000	13.3323	0.28279	13.3323	0				25	1	1000000	26.7	26.7
1	29000001	30000000	13.1265	0.287751	13.1265	0				25	40500001	41500000	18.3973	18.3973			1500000	40500001	41500000
1	29500001	30500000	13.1259	0.292712	13.1259	0				25	41000001	42000000	20.2442	20.2442				41000001	42000000
1	30000001	31000000	13.0578	0.297674	13.0578	0				28	43500001	44500000	26.6603	26.6603		43500001	44500000	1500000
1	30500001	31500000	13.0145	0.302635	13.0145	0				28	44000001	45000000	26.626	26.626		44000001	45000000
1	31000001	32000000	12.9481	0.307596	12.9481	0				32	4000001	5000000	17.349	17.349			1500000	4000001	5000000
1	31500001	32500000	12.6564	0.312557	12.6564	0				32	4500001	5500000	17.3912	17.3912				4500001	5500000
1	32000001	33000000	12.5249	0.317519	12.5249	0				33	1	1000000	37.8739	37.8739		1	1000000	3500000
1	32500001	33500000	12.7715	0.32248	12.7715	0				33	1000001	2000000	26.5182	26.5182		1000001	2000000
1	33000001	34000000	11.3269	0.327441	11.3269	0				33	1500001	2500000	26.4539	26.4539		1500001	2500000
1	33500001	34500000	11.4514	0.332402	11.4514	0				33	2500001	3500000	19.5818	19.5818		2500001	3500000
1	34000001	35000000	12.2536	0.337364	12.2536	0				33	22500001	23500000	19.1009	19.1009		22500001	23500000	1500000
1	34500001	35500000	12.4356	0.342325	12.4356	0				33	23000001	24000000	18.0857	18.0857		23000001	24000000
1	35000001	36000000	13.0086	0.347286	13.0086	0				37	24000001	25000000	19.9739	19.9739			5195980	24000001	25000000
1	35500001	36500000	12.3763	0.352247	12.3763	0				37	24500001	25500000	21.7005	21.7005				24500001	25500000
1	36000001	37000000	12.4262	0.357208	12.4262	0				37	25000001	26000000	18.7802	18.7802				25000001	26000000
1	36500001	37500000	12.9193	0.36217	12.9193	0				37	25500001	26500000	21.3638	21.3638				25500001	26500000
1	37000001	38000000	13.4179	0.367131	13.4179	0				37	26000001	27000000	20.8696	20.8696				26000001	27000000
1	37500001	38500000	13.4481	0.372092	13.4481	0				37	27500001	28500000	18.7566	18.7566				27500001	28500000
1	38000001	39000000	12.9093	0.377053	12.9093	0				37	28000001	29000000	18.124	18.124				28000001	29000000
1	38500001	39500000	12.6484	0.382015	12.6484	0				37	28500001	29195980	17.8133	17.8133				28500001	29195980
1	39000001	40000000	12.7772	0.386976	12.7772	0
1	39500001	40500000	12.678	0.391937	12.678	0
1	40000001	41000000	12.8498	0.396898	12.8498	0
1	40500001	41500000	13.1094	0.40186	13.1094	0
1	41000001	42000000	13.0435	0.406821	13.0435	0
1	41500001	42500000	12.9566	0.411782	12.9566	0
1	42000001	43000000	12.6466	0.416743	12.6466	0
1	42500001	43500000	12.222	0.421704	12.222	0
1	43000001	44000000	12.4007	0.426666	12.4007	0
1	43500001	44500000	12.7452	0.431627	12.7452	0
1	44000001	45000000	12.8877	0.436588	12.8877	0
1	44500001	45500000	12.6904	0.441549	12.6904	0
1	45000001	46000000	12.4751	0.446511	12.4751	0
1	45500001	46500000	12.9004	0.451472	12.9004	0
1	46000001	47000000	12.8926	0.456433	12.8926	0
1	46500001	47500000	13.3248	0.461394	13.3248	0
1	47000001	48000000	13.8501	0.466355	13.8501	0
1	47500001	48500000	13.4999	0.471317	13.4999	0
1	48000001	49000000	13.3396	0.476278	13.3396	0
1	48500001	49500000	13.2059	0.481239	13.2059	0
1	49000001	50000000	12.867	0.4862	12.867	0
1	49500001	50500000	12.6541	0.491162	12.6541	0
1	50000001	51000000	12.7608	0.496123	12.7608	0
1	50500001	51500000	12.8735	0.501084	12.8735	0
1	51000001	52000000	13.0641	0.506045	13.0641	0
1	51500001	52500000	12.8808	0.511007	12.8808	0
1	52000001	53000000	12.5053	0.515968	12.5053	0
1	52500001	53500000	12.6029	0.520929	12.6029	0
1	53000001	54000000	13.1461	0.52589	13.1461	0
1	53500001	54500000	13.1481	0.530851	13.1481	0
1	54000001	55000000	12.9128	0.535813	12.9128	0
1	54500001	55500000	13.0237	0.540774	13.0237	0
1	55000001	56000000	13.1661	0.545735	13.1661	0
1	55500001	56500000	13.2035	0.550696	13.2035	0
1	56000001	57000000	13.2887	0.555658	13.2887	0
1	56500001	57500000	13.3084	0.560619	13.3084	0
1	57000001	58000000	13.1782	0.56558	13.1782	0
1	57500001	58500000	13.0203	0.570541	13.0203	0
1	58000001	59000000	12.7656	0.575503	12.7656	0
1	58500001	59500000	12.9993	0.580464	12.9993	0
1	59000001	60000000	12.8634	0.585425	12.8634	0
1	59500001	60500000	12.7134	0.590386	12.7134	0
1	60000001	61000000	13.1239	0.595347	13.1239	0
1	60500001	61500000	13.1741	0.600309	13.1741	0
1	61000001	62000000	13.0736	0.60527	13.0736	0
1	61500001	62500000	12.9646	0.610231	12.9646	0
1	62000001	63000000	13.3937	0.615192	13.3937	0
1	62500001	63500000	13.5278	0.620154	13.5278	0
1	63000001	64000000	13.0991	0.625115	13.0991	0
1	63500001	64500000	13.1305	0.630076	13.1305	0
1	64000001	65000000	13.8877	0.635037	13.8877	0
1	64500001	65500000	13.821	0.639998	13.821	0
1	65000001	66000000	13.2323	0.64496	13.2323	0
1	65500001	66500000	13.2791	0.649921	13.2791	0
1	66000001	67000000	13.0697	0.654882	13.0697	0
1	66500001	67500000	12.9993	0.659843	12.9993	0
1	67000001	68000000	13.1393	0.664805	13.1393	0
1	67500001	68500000	13.1433	0.669766	13.1433	0
1	68000001	69000000	13.1002	0.674727	13.1002	0
1	68500001	69500000	12.1504	0.679688	12.1504	0
1	69000001	70000000	12.0082	0.68465	12.0082	0
1	69500001	70500000	13.2036	0.689611	13.2036	0
1	70000001	71000000	13.1776	0.694572	13.1776	0
1	70500001	71500000	12.8563	0.699533	12.8563	0
1	71000001	72000000	13.0654	0.704494	13.0654	0
1	71500001	72500000	13.0893	0.709456	13.0893	0
1	72000001	73000000	12.8367	0.714417	12.8367	0
1	72500001	73500000	12.706	0.719378	12.706	0
1	73000001	74000000	12.7384	0.724339	12.7384	0
1	73500001	74500000	12.7377	0.729301	12.7377	0
1	74000001	75000000	12.7891	0.734262	12.7891	0
1	74500001	75500000	13.1985	0.739223	13.1985	0
1	75000001	76000000	13.0155	0.744184	13.0155	0
1	75500001	76500000	12.6967	0.749146	12.6967	0
1	76000001	77000000	12.6692	0.754107	12.6692	0
1	76500001	77500000	12.5531	0.759068	12.5531	0
1	77000001	78000000	12.7924	0.764029	12.7924	0
1	77500001	78500000	13.1684	0.76899	13.1684	0
1	78000001	79000000	13.5832	0.773952	13.5832	0
1	78500001	79500000	13.8942	0.778913	13.8942	0
1	79000001	80000000	13.501	0.783874	13.501	0
1	79500001	80500000	13.6131	0.788835	13.6131	0
1	80000001	81000000	13.7951	0.793797	13.7951	0
1	80500001	81500000	13.2379	0.798758	13.2379	0
1	81000001	82000000	13.2747	0.803719	13.2747	0
1	81500001	82500000	13.199	0.80868	13.199	0
1	82000001	83000000	12.9153	0.813641	12.9153	0
1	82500001	83500000	12.7992	0.818603	12.7992	0
1	83000001	84000000	12.4998	0.823564	12.4998	0
1	83500001	84500000	12.77	0.828525	12.77	0
1	84000001	85000000	10.0672	0.833486	10.0672	0
1	84500001	85500000	7.91096	0.838448	7.91096	0
1	85000001	86000000	10.8732	0.843409	10.8732	0
1	85500001	86500000	12.9614	0.84837	12.9614	0
1	86000001	87000000	13.2508	0.853331	13.2508	0
1	86500001	87500000	12.7656	0.858293	12.7656	0
1	87000001	88000000	12.2992	0.863254	12.2992	0
1	87500001	88500000	16.6754	0.868215	16.6754	0
1	88000001	89000000	16.0769	0.873176	16.0769	0
1	88500001	89500000	11.7529	0.878137	11.7529	0
1	89000001	90000000	12.6404	0.883099	12.6404	0
1	89500001	90500000	12.2312	0.88806	12.2312	0
1	90000001	91000000	12.0462	0.893021	12.0462	0
1	90500001	91500000	12.6958	0.897982	12.6958	0
1	91000001	92000000	12.5361	0.902944	12.5361	0
1	91500001	92500000	12.5754	0.907905	12.5754	0
1	92000001	93000000	12.0082	0.912866	12.0082	0
1	92500001	93500000	12.0484	0.917827	12.0484	0
1	93000001	94000000	12.2378	0.922789	12.2378	0
1	93500001	94500000	11.9494	0.92775	11.9494	0
1	94000001	95000000	10.6276	0.932711	10.6276	0
1	94500001	95500000	10.87	0.937672	10.87	0
1	95000001	96000000	11.213	0.942633	11.213	0
1	95500001	96500000	12.3533	0.947595	12.3533	0
1	96000001	97000000	12.2429	0.952556	12.2429	0
1	96500001	97500000	9.73065	0.957517	9.73065	0
1	97000001	98000000	11.4628	0.962478	11.4628	0
1	97500001	98500000	12.4728	0.96744	12.4728	0
1	98000001	99000000	12.4389	0.972401	12.4389	0
1	98500001	99500000	10.9656	0.977362	10.9656	0
1	99000001	100000000	12.7662	0.982323	12.7662	0
1	99500001	100500000	15.0449	0.987284	15.0449	0
1	100000001	100781491	17.7089	0.992246	17.7089	1
2	1	1000000	12.2688	1.22321e-08	12.2688	0
2	500001	1500000	12.6101	0.00611604	12.6101	0
2	1000001	2000000	13.1484	0.0122321	13.1484	0
2	1500001	2500000	14.4752	0.0183481	14.4752	0
2	2000001	3000000	14.2277	0.0244641	14.2277	0
2	2500001	3500000	12.9184	0.0305802	12.9184	0
2	3000001	4000000	12.3889	0.0366962	12.3889	0
2	3500001	4500000	12.5016	0.0428122	12.5016	0
2	4000001	5000000	13.3705	0.0489283	13.3705	0
2	4500001	5500000	14.2718	0.0550443	14.2718	0
2	5000001	6000000	15.1968	0.0611603	15.1968	0
2	5500001	6500000	14.4567	0.0672764	14.4567	0
2	6000001	7000000	13.4769	0.0733924	13.4769	0
2	6500001	7500000	13.4981	0.0795084	13.4981	0
2	7000001	8000000	13.7668	0.0856244	13.7668	0
2	7500001	8500000	13.0618	0.0917405	13.0618	0
2	8000001	9000000	12.9509	0.0978565	12.9509	0
2	8500001	9500000	13.3502	0.103973	13.3502	0
2	9000001	10000000	12.8873	0.110089	12.8873	0
2	9500001	10500000	12.6527	0.116205	12.6527	0
2	10000001	11000000	12.916	0.122321	12.916	0
2	10500001	11500000	13.2082	0.128437	13.2082	0
2	11000001	12000000	13.1643	0.134553	13.1643	0
2	11500001	12500000	13.0797	0.140669	13.0797	0
2	12000001	13000000	13.3008	0.146785	13.3008	0
2	12500001	13500000	12.7809	0.152901	12.7809	0
2	13000001	14000000	12.8041	0.159017	12.8041	0
2	13500001	14500000	13.4921	0.165133	13.4921	0
2	14000001	15000000	13.6558	0.171249	13.6558	0
2	14500001	15500000	13.8615	0.177365	13.8615	0
2	15000001	16000000	13.4523	0.183481	13.4523	0
2	15500001	16500000	12.3552	0.189597	12.3552	0
2	16000001	17000000	12.5389	0.195713	12.5389	0
2	16500001	17500000	13.4814	0.201829	13.4814	0
2	17000001	18000000	13.2954	0.207945	13.2954	0
2	17500001	18500000	13.2429	0.214061	13.2429	0
2	18000001	19000000	13.0539	0.220177	13.0539	0
2	18500001	19500000	12.9804	0.226293	12.9804	0
2	19000001	20000000	13.1753	0.232409	13.1753	0
2	19500001	20500000	12.917	0.238525	12.917	0
2	20000001	21000000	12.7859	0.244641	12.7859	0
2	20500001	21500000	12.8405	0.250757	12.8405	0
2	21000001	22000000	12.9431	0.256873	12.9431	0
2	21500001	22500000	13.3867	0.262989	13.3867	0
2	22000001	23000000	13.4578	0.269105	13.4578	0
2	22500001	23500000	13.4448	0.275221	13.4448	0
2	23000001	24000000	13.2488	0.281337	13.2488	0
2	23500001	24500000	13.194	0.287453	13.194	0
2	24000001	25000000	13.3446	0.29357	13.3446	0
2	24500001	25500000	13.0888	0.299686	13.0888	0
2	25000001	26000000	12.9156	0.305802	12.9156	0
2	25500001	26500000	12.7605	0.311918	12.7605	0
2	26000001	27000000	12.7621	0.318034	12.7621	0
2	26500001	27500000	13.062	0.32415	13.062	0
2	27000001	28000000	13.2833	0.330266	13.2833	0
2	27500001	28500000	13.2444	0.336382	13.2444	0
2	28000001	29000000	13.0934	0.342498	13.0934	0
2	28500001	29500000	12.8695	0.348614	12.8695	0
2	29000001	30000000	13.1364	0.35473	13.1364	0
2	29500001	30500000	13.0925	0.360846	13.0925	0
2	30000001	31000000	13.0706	0.366962	13.0706	0
2	30500001	31500000	13.3549	0.373078	13.3549	0
2	31000001	32000000	13.1701	0.379194	13.1701	0
2	31500001	32500000	13.191	0.38531	13.191	0
2	32000001	33000000	12.7923	0.391426	12.7923	0
2	32500001	33500000	12.548	0.397542	12.548	0
2	33000001	34000000	12.9682	0.403658	12.9682	0
2	33500001	34500000	13.4343	0.409774	13.4343	0
2	34000001	35000000	13.5013	0.41589	13.5013	0
2	34500001	35500000	13.0095	0.422006	13.0095	0
2	35000001	36000000	12.9353	0.428122	12.9353	0
2	35500001	36500000	13.0309	0.434238	13.0309	0
2	36000001	37000000	13.0222	0.440354	13.0222	0
2	36500001	37500000	12.9644	0.44647	12.9644	0
2	37000001	38000000	12.9036	0.452586	12.9036	0
2	37500001	38500000	12.9095	0.458702	12.9095	0
2	38000001	39000000	12.8999	0.464818	12.8999	0
2	38500001	39500000	12.7945	0.470934	12.7945	0
2	39000001	40000000	12.357	0.47705	12.357	0
2	39500001	40500000	12.2621	0.483166	12.2621	0
2	40000001	41000000	12.3177	0.489282	12.3177	0
2	40500001	41500000	12.4025	0.495399	12.4025	0
2	41000001	42000000	12.8518	0.501515	12.8518	0
2	41500001	42500000	12.9064	0.507631	12.9064	0
2	42000001	43000000	12.9692	0.513747	12.9692	0
2	42500001	43500000	13.1463	0.519863	13.1463	0
2	43000001	44000000	13.057	0.525979	13.057	0
2	43500001	44500000	13.0123	0.532095	13.0123	0
2	44000001	45000000	12.9456	0.538211	12.9456	0
2	44500001	45500000	12.7517	0.544327	12.7517	0
2	45000001	46000000	12.6307	0.550443	12.6307	0
2	45500001	46500000	12.698	0.556559	12.698	0
2	46000001	47000000	12.7594	0.562675	12.7594	0
2	46500001	47500000	12.8409	0.568791	12.8409	0
2	47000001	48000000	12.8213	0.574907	12.8213	0
2	47500001	48500000	12.7205	0.581023	12.7205	0
2	48000001	49000000	12.6971	0.587139	12.6971	0
2	48500001	49500000	12.9685	0.593255	12.9685	0
2	49000001	50000000	12.994	0.599371	12.994	0
2	49500001	50500000	12.8091	0.605487	12.8091	0
2	50000001	51000000	12.8497	0.611603	12.8497	0
2	50500001	51500000	13.1611	0.617719	13.1611	0
2	51000001	52000000	13.2948	0.623835	13.2948	0
2	51500001	52500000	16.4121	0.629951	16.4121	0
2	52000001	53000000	16.3962	0.636067	16.3962	0
2	52500001	53500000	12.8392	0.642183	12.8392	0
2	53000001	54000000	12.9293	0.648299	12.9293	0
2	53500001	54500000	12.5855	0.654415	12.5855	0
2	54000001	55000000	12.4923	0.660531	12.4923	0
2	54500001	55500000	12.807	0.666647	12.807	0
2	55000001	56000000	12.8588	0.672763	12.8588	0
2	55500001	56500000	12.5848	0.678879	12.5848	0
2	56000001	57000000	11.9774	0.684995	11.9774	0
2	56500001	57500000	12.1816	0.691112	12.1816	0
2	57000001	58000000	12.4542	0.697228	12.4542	0
2	57500001	58500000	12.5787	0.703344	12.5787	0
2	58000001	59000000	12.6012	0.70946	12.6012	0
2	58500001	59500000	12.6634	0.715576	12.6634	0
2	59000001	60000000	12.9501	0.721692	12.9501	0
2	59500001	60500000	13.1834	0.727808	13.1834	0
2	60000001	61000000	13.028	0.733924	13.028	0
2	60500001	61500000	12.6064	0.74004	12.6064	0
2	61000001	62000000	12.6119	0.746156	12.6119	0
2	61500001	62500000	12.9135	0.752272	12.9135	0
2	62000001	63000000	13.0233	0.758388	13.0233	0
2	62500001	63500000	12.3914	0.764504	12.3914	0
2	63000001	64000000	11.9909	0.77062	11.9909	0
2	63500001	64500000	12.4845	0.776736	12.4845	0
2	64000001	65000000	12.94	0.782852	12.94	0
2	64500001	65500000	12.7848	0.788968	12.7848	0
2	65000001	66000000	13.1937	0.795084	13.1937	0
2	65500001	66500000	13.6339	0.8012	13.6339	0
2	66000001	67000000	13.1789	0.807316	13.1789	0
2	66500001	67500000	13.0387	0.813432	13.0387	0
2	67000001	68000000	12.8189	0.819548	12.8189	0
2	67500001	68500000	13.0856	0.825664	13.0856	0
2	68000001	69000000	13.5626	0.83178	13.5626	0
2	68500001	69500000	13.4403	0.837896	13.4403	0
2	69000001	70000000	13.0332	0.844012	13.0332	0
2	69500001	70500000	13.9594	0.850128	13.9594	0
2	70000001	71000000	14.4463	0.856244	14.4463	0
2	70500001	71500000	13.7517	0.86236	13.7517	0
2	71000001	72000000	13.2102	0.868476	13.2102	0
2	71500001	72500000	13.1597	0.874592	13.1597	0
2	72000001	73000000	13.0598	0.880708	13.0598	0
2	72500001	73500000	12.5666	0.886825	12.5666	0
2	73000001	74000000	12.5218	0.892941	12.5218	0
2	73500001	74500000	12.1256	0.899057	12.1256	0
2	74000001	75000000	12.3973	0.905173	12.3973	0
2	74500001	75500000	12.9732	0.911289	12.9732	0
2	75000001	76000000	13.0522	0.917405	13.0522	0
2	75500001	76500000	13.1866	0.923521	13.1866	0
2	76000001	77000000	12.1245	0.929637	12.1245	0
2	76500001	77500000	11.9035	0.935753	11.9035	0
2	77000001	78000000	13.087	0.941869	13.087	0
2	77500001	78500000	13.0684	0.947985	13.0684	0
2	78000001	79000000	11.9081	0.954101	11.9081	0
2	78500001	79500000	12.3897	0.960217	12.3897	0
2	79000001	80000000	12.9276	0.966333	12.9276	0
2	79500001	80500000	11.7397	0.972449	11.7397	0
2	80000001	81000000	11.0307	0.978565	11.0307	0
2	80500001	81500000	11.7578	0.984681	11.7578	0
2	81000001	81752364	12.8073	0.990797	12.8073	0
3	1	1000000	36.7731	2.84313e-08	36.7731	1
3	500001	1500000	10.3986	0.0142157	10.3986	0
3	1000001	2000000	10.0732	0.0284313	10.0732	0
3	1500001	2500000	8.98466	0.042647	8.98466	0
3	2000001	3000000	9.27318	0.0568627	9.27318	0
3	2500001	3500000	10.0448	0.0710783	10.0448	0
3	3000001	4000000	9.94148	0.085294	9.94148	0
3	3500001	4500000	10.3969	0.0995096	10.3969	0
3	4000001	5000000	10.3486	0.113725	10.3486	0
3	4500001	5500000	10.3046	0.127941	10.3046	0
3	5000001	6000000	10.4427	0.142157	10.4427	0
3	5500001	6500000	10.4997	0.156372	10.4997	0
3	6000001	7000000	10.4069	0.170588	10.4069	0
3	6500001	7500000	10.3021	0.184804	10.3021	0
3	7000001	8000000	14.5155	0.199019	14.5155	0
3	7500001	8500000	14.9633	0.213235	14.9633	0
3	8000001	9000000	10.6134	0.227451	10.6134	0
3	8500001	9500000	10.4508	0.241666	10.4508	0
3	9000001	10000000	10.7081	0.255882	10.7081	0
3	9500001	10500000	10.3889	0.270098	10.3889	0
3	10000001	11000000	10.5581	0.284313	10.5581	0
3	10500001	11500000	10.6954	0.298529	10.6954	0
3	11000001	12000000	10.4659	0.312745	10.4659	0
3	11500001	12500000	10.5055	0.32696	10.5055	0
3	12000001	13000000	10.6121	0.341176	10.6121	0
3	12500001	13500000	10.6694	0.355391	10.6694	0
3	13000001	14000000	10.543	0.369607	10.543	0
3	13500001	14500000	10.3728	0.383823	10.3728	0
3	14000001	15000000	9.9906	0.398038	9.9906	0
3	14500001	15500000	10.1864	0.412254	10.1864	0
3	15000001	16000000	10.2663	0.42647	10.2663	0
3	15500001	16500000	9.97868	0.440685	9.97868	0
3	16000001	17000000	10.2146	0.454901	10.2146	0
3	16500001	17500000	10.1185	0.469117	10.1185	0
3	17000001	18000000	10.0503	0.483332	10.0503	0
3	17500001	18500000	10.5442	0.497548	10.5442	0
3	18000001	19000000	10.6386	0.511764	10.6386	0
3	18500001	19500000	10.1647	0.525979	10.1647	0
3	19000001	20000000	10.0411	0.540195	10.0411	0
3	19500001	20500000	10.0298	0.554411	10.0298	0
3	20000001	21000000	9.97186	0.568626	9.97186	0
3	20500001	21500000	9.68749	0.582842	9.68749	0
3	21000001	22000000	9.70716	0.597058	9.70716	0
3	21500001	22500000	8.75935	0.611273	8.75935	0
3	22000001	23000000	8.50648	0.625489	8.50648	0
3	22500001	23500000	8.98789	0.639705	8.98789	0
3	23000001	24000000	8.68432	0.65392	8.68432	0
3	23500001	24500000	9.59599	0.668136	9.59599	0
3	24000001	25000000	10.0259	0.682352	10.0259	0
3	24500001	25500000	10.3886	0.696567	10.3886	0
3	25000001	26000000	10.7319	0.710783	10.7319	0
3	25500001	26500000	9.00645	0.724999	9.00645	0
3	26000001	27000000	7.93727	0.739214	7.93727	0
3	26500001	27500000	9.04885	0.75343	9.04885	0
3	27000001	28000000	8.83437	0.767646	8.83437	0
3	27500001	28500000	7.90575	0.781861	7.90575	0
3	28000001	29000000	8.89376	0.796077	8.89376	0
3	28500001	29500000	9.91585	0.810293	9.91585	0
3	29000001	30000000	9.63641	0.824508	9.63641	0
3	29500001	30500000	9.23649	0.838724	9.23649	0
3	30000001	31000000	10.0291	0.85294	10.0291	0
3	30500001	31500000	10.036	0.867155	10.036	0
3	31000001	32000000	9.70551	0.881371	9.70551	0
3	31500001	32500000	9.31453	0.895587	9.31453	0
3	32000001	33000000	8.12863	0.909802	8.12863	0
3	32500001	33500000	8.56691	0.924018	8.56691	0
3	33000001	34000000	8.69659	0.938234	8.69659	0
3	33500001	34500000	8.67885	0.952449	8.67885	0
3	34000001	35000000	8.65888	0.966665	8.65888	0
3	34500001	35172482	7.83116	0.98088	7.83116	0
4	1	1000000	13.1206	1.13712e-08	13.1206	0
4	500001	1500000	11.5509	0.0056856	11.5509	0
4	1000001	2000000	11.3906	0.0113712	11.3906	0
4	1500001	2500000	12.621	0.0170568	12.621	0
4	2000001	3000000	11.4522	0.0227423	11.4522	0
4	2500001	3500000	9.91716	0.0284279	9.91716	0
4	3000001	4000000	10.3062	0.0341135	10.3062	0
4	3500001	4500000	10.5692	0.0397991	10.5692	0
4	4000001	5000000	10.4293	0.0454847	10.4293	0
4	4500001	5500000	11.5843	0.0511703	11.5843	0
4	5000001	6000000	13.4172	0.0568558	13.4172	0
4	5500001	6500000	12.6715	0.0625414	12.6715	0
4	6000001	7000000	10.5751	0.068227	10.5751	0
4	6500001	7500000	11.3858	0.0739126	11.3858	0
4	7000001	8000000	12.1306	0.0795982	12.1306	0
4	7500001	8500000	11.7882	0.0852838	11.7882	0
4	8000001	9000000	11.4155	0.0909694	11.4155	0
4	8500001	9500000	11.9597	0.0966549	11.9597	0
4	9000001	10000000	13.168	0.102341	13.168	0
4	9500001	10500000	12.4773	0.108026	12.4773	0
4	10000001	11000000	11.225	0.113712	11.225	0
4	10500001	11500000	11.7934	0.119397	11.7934	0
4	11000001	12000000	11.8824	0.125083	11.8824	0
4	11500001	12500000	11.6825	0.130768	11.6825	0
4	12000001	13000000	12.115	0.136454	12.115	0
4	12500001	13500000	11.7388	0.14214	11.7388	0
4	13000001	14000000	11.8409	0.147825	11.8409	0
4	13500001	14500000	12.9633	0.153511	12.9633	0
4	14000001	15000000	12.7071	0.159196	12.7071	0
4	14500001	15500000	12.4188	0.164882	12.4188	0
4	15000001	16000000	12.7041	0.170568	12.7041	0
4	15500001	16500000	12.6095	0.176253	12.6095	0
4	16000001	17000000	12.5183	0.181939	12.5183	0
4	16500001	17500000	12.3381	0.187624	12.3381	0
4	17000001	18000000	12.367	0.19331	12.367	0
4	17500001	18500000	13.0022	0.198995	13.0022	0
4	18000001	19000000	13.2534	0.204681	13.2534	0
4	18500001	19500000	13.3913	0.210367	13.3913	0
4	19000001	20000000	13.5178	0.216052	13.5178	0
4	19500001	20500000	13.3565	0.221738	13.3565	0
4	20000001	21000000	16.9546	0.227423	16.9546	0
4	20500001	21500000	16.758	0.233109	16.758	0
4	21000001	22000000	12.854	0.238795	12.854	0
4	21500001	22500000	12.9689	0.24448	12.9689	0
4	22000001	23000000	12.9929	0.250166	12.9929	0
4	22500001	23500000	12.8372	0.255851	12.8372	0
4	23000001	24000000	13.1015	0.261537	13.1015	0
4	23500001	24500000	13.1337	0.267222	13.1337	0
4	24000001	25000000	12.805	0.272908	12.805	0
4	24500001	25500000	12.8171	0.278594	12.8171	0
4	25000001	26000000	12.5357	0.284279	12.5357	0
4	25500001	26500000	12.6034	0.289965	12.6034	0
4	26000001	27000000	12.9421	0.29565	12.9421	0
4	26500001	27500000	12.9347	0.301336	12.9347	0
4	27000001	28000000	13.0307	0.307022	13.0307	0
4	27500001	28500000	12.7532	0.312707	12.7532	0
4	28000001	29000000	12.728	0.318393	12.728	0
4	28500001	29500000	12.8961	0.324078	12.8961	0
4	29000001	30000000	12.9532	0.329764	12.9532	0
4	29500001	30500000	13.1745	0.335449	13.1745	0
4	30000001	31000000	13.3174	0.341135	13.3174	0
4	30500001	31500000	13.188	0.346821	13.188	0
4	31000001	32000000	12.8326	0.352506	12.8326	0
4	31500001	32500000	12.5161	0.358192	12.5161	0
4	32000001	33000000	12.6057	0.363877	12.6057	0
4	32500001	33500000	13.0609	0.369563	13.0609	0
4	33000001	34000000	13.1551	0.375249	13.1551	0
4	33500001	34500000	13.0352	0.380934	13.0352	0
4	34000001	35000000	12.9505	0.38662	12.9505	0
4	34500001	35500000	12.7872	0.392305	12.7872	0
4	35000001	36000000	12.6031	0.397991	12.6031	0
4	35500001	36500000	12.6732	0.403676	12.6732	0
4	36000001	37000000	12.8437	0.409362	12.8437	0
4	36500001	37500000	12.7758	0.415048	12.7758	0
4	37000001	38000000	12.6555	0.420733	12.6555	0
4	37500001	38500000	12.8277	0.426419	12.8277	0
4	38000001	39000000	12.8606	0.432104	12.8606	0
4	38500001	39500000	12.5054	0.43779	12.5054	0
4	39000001	40000000	12.5392	0.443476	12.5392	0
4	39500001	40500000	12.7772	0.449161	12.7772	0
4	40000001	41000000	13.1508	0.454847	13.1508	0
4	40500001	41500000	13.7802	0.460532	13.7802	0
4	41000001	42000000	13.5879	0.466218	13.5879	0
4	41500001	42500000	13.1815	0.471903	13.1815	0
4	42000001	43000000	12.8909	0.477589	12.8909	0
4	42500001	43500000	12.6117	0.483275	12.6117	0
4	43000001	44000000	12.723	0.48896	12.723	0
4	43500001	44500000	12.894	0.494646	12.894	0
4	44000001	45000000	13.0992	0.500331	13.0992	0
4	44500001	45500000	13.0267	0.506017	13.0267	0
4	45000001	46000000	12.2436	0.511703	12.2436	0
4	45500001	46500000	12.2352	0.517388	12.2352	0
4	46000001	47000000	12.6943	0.523074	12.6943	0
4	46500001	47500000	12.7464	0.528759	12.7464	0
4	47000001	48000000	13.0146	0.534445	13.0146	0
4	47500001	48500000	12.7074	0.54013	12.7074	0
4	48000001	49000000	12.4928	0.545816	12.4928	0
4	48500001	49500000	12.5597	0.551502	12.5597	0
4	49000001	50000000	12.8802	0.557187	12.8802	0
4	49500001	50500000	12.9585	0.562873	12.9585	0
4	50000001	51000000	12.821	0.568558	12.821	0
4	50500001	51500000	12.7227	0.574244	12.7227	0
4	51000001	52000000	12.8435	0.57993	12.8435	0
4	51500001	52500000	12.9714	0.585615	12.9714	0
4	52000001	53000000	12.7935	0.591301	12.7935	0
4	52500001	53500000	12.8647	0.596986	12.8647	0
4	53000001	54000000	12.3509	0.602672	12.3509	0
4	53500001	54500000	12.6594	0.608357	12.6594	0
4	54000001	55000000	13.2503	0.614043	13.2503	0
4	54500001	55500000	13.4139	0.619729	13.4139	0
4	55000001	56000000	13.4813	0.625414	13.4813	0
4	55500001	56500000	13.1565	0.6311	13.1565	0
4	56000001	57000000	13.3514	0.636785	13.3514	0
4	56500001	57500000	13.3063	0.642471	13.3063	0
4	57000001	58000000	13.1707	0.648157	13.1707	0
4	57500001	58500000	13.1077	0.653842	13.1077	0
4	58000001	59000000	12.9777	0.659528	12.9777	0
4	58500001	59500000	13.1817	0.665213	13.1817	0
4	59000001	60000000	13.07	0.670899	13.07	0
4	59500001	60500000	13.1071	0.676584	13.1071	0
4	60000001	61000000	13.2139	0.68227	13.2139	0
4	60500001	61500000	13.1008	0.687956	13.1008	0
4	61000001	62000000	13.2073	0.693641	13.2073	0
4	61500001	62500000	13.4134	0.699327	13.4134	0
4	62000001	63000000	12.6318	0.705012	12.6318	0
4	62500001	63500000	12.2648	0.710698	12.2648	0
4	63000001	64000000	12.7122	0.716384	12.7122	0
4	63500001	64500000	12.743	0.722069	12.743	0
4	64000001	65000000	13.0013	0.727755	13.0013	0
4	64500001	65500000	13.2575	0.73344	13.2575	0
4	65000001	66000000	13.4261	0.739126	13.4261	0
4	65500001	66500000	13.4929	0.744811	13.4929	0
4	66000001	67000000	13.6699	0.750497	13.6699	0
4	66500001	67500000	13.498	0.756183	13.498	0
4	67000001	68000000	12.9353	0.761868	12.9353	0
4	67500001	68500000	12.8298	0.767554	12.8298	0
4	68000001	69000000	13.4162	0.773239	13.4162	0
4	68500001	69500000	15.6621	0.778925	15.6621	0
4	69000001	70000000	15.0261	0.784611	15.0261	0
4	69500001	70500000	13.123	0.790296	13.123	0
4	70000001	71000000	13.2991	0.795982	13.2991	0
4	70500001	71500000	12.7449	0.801667	12.7449	0
4	71000001	72000000	12.3335	0.807353	12.3335	0
4	71500001	72500000	12.3867	0.813038	12.3867	0
4	72000001	73000000	11.2991	0.818724	11.2991	0
4	72500001	73500000	11.0538	0.82441	11.0538	0
4	73000001	74000000	12.2246	0.830095	12.2246	0
4	73500001	74500000	12.0709	0.835781	12.0709	0
4	74000001	75000000	12.2771	0.841466	12.2771	0
4	74500001	75500000	12.9425	0.847152	12.9425	0
4	75000001	76000000	12.4271	0.852838	12.4271	0
4	75500001	76500000	11.7989	0.858523	11.7989	0
4	76000001	77000000	11.5649	0.864209	11.5649	0
4	76500001	77500000	12.0498	0.869894	12.0498	0
4	77000001	78000000	12.4917	0.87558	12.4917	0
4	77500001	78500000	11.2871	0.881265	11.2871	0
4	78000001	79000000	11.6822	0.886951	11.6822	0
4	78500001	79500000	13.0416	0.892637	13.0416	0
4	79000001	80000000	12.9268	0.898322	12.9268	0
4	79500001	80500000	12.8449	0.904008	12.8449	0
4	80000001	81000000	12.603	0.909693	12.603	0
4	80500001	81500000	12.3111	0.915379	12.3111	0
4	81000001	82000000	11.5273	0.921065	11.5273	0
4	81500001	82500000	10.9323	0.92675	10.9323	0
4	82000001	83000000	10.2388	0.932436	10.2388	0
4	82500001	83500000	10.1011	0.938121	10.1011	0
4	83000001	84000000	12.5308	0.943807	12.5308	0
4	83500001	84500000	12.547	0.949493	12.547	0
4	84000001	85000000	10.9738	0.955178	10.9738	0
4	84500001	85500000	12.4065	0.960864	12.4065	0
4	85000001	86000000	12.6176	0.966549	12.6176	0
4	85500001	86500000	13.4814	0.972235	13.4814	0
4	86000001	87000000	15.2502	0.97792	15.2502	0
4	86500001	87500000	14.3431	0.983606	14.3431	0
4	87000001	87941717	13.0945	0.989292	13.0945	0
5	1	1000000	12.9578	2.54519e-08	12.9578	0
5	500001	1500000	13.0283	0.012726	13.0283	0
5	1000001	2000000	12.9382	0.0254519	12.9382	0
5	1500001	2500000	12.7341	0.0381779	12.7341	0
5	2000001	3000000	12.5975	0.0509038	12.5975	0
5	2500001	3500000	12.2292	0.0636298	12.2292	0
5	3000001	4000000	15.008	0.0763557	15.008	0
5	3500001	4500000	15.246	0.0890817	15.246	0
5	4000001	5000000	14.1246	0.101808	14.1246	0
5	4500001	5500000	14.4796	0.114534	14.4796	0
5	5000001	6000000	13.1208	0.12726	13.1208	0
5	5500001	6500000	11.7191	0.139985	11.7191	0
5	6000001	7000000	11.3883	0.152711	11.3883	0
5	6500001	7500000	12.3637	0.165437	12.3637	0
5	7000001	8000000	12.3929	0.178163	12.3929	0
5	7500001	8500000	12.8284	0.190889	12.8284	0
5	8000001	9000000	13.311	0.203615	13.311	0
5	8500001	9500000	13.2161	0.216341	13.2161	0
5	9000001	10000000	12.8846	0.229067	12.8846	0
5	9500001	10500000	12.9504	0.241793	12.9504	0
5	10000001	11000000	12.8937	0.254519	12.8937	0
5	10500001	11500000	12.837	0.267245	12.837	0
5	11000001	12000000	13.2963	0.279971	13.2963	0
5	11500001	12500000	13.4827	0.292697	13.4827	0
5	12000001	13000000	12.8478	0.305423	12.8478	0
5	12500001	13500000	12.8676	0.318149	12.8676	0
5	13000001	14000000	13.1325	0.330875	13.1325	0
5	13500001	14500000	12.9523	0.343601	12.9523	0
5	14000001	15000000	13.2407	0.356327	13.2407	0
5	14500001	15500000	13.4426	0.369053	13.4426	0
5	15000001	16000000	13.2966	0.381779	13.2966	0
5	15500001	16500000	13.2816	0.394505	13.2816	0
5	16000001	17000000	13.3644	0.40723	13.3644	0
5	16500001	17500000	12.4558	0.419956	12.4558	0
5	17000001	18000000	12.2535	0.432682	12.2535	0
5	17500001	18500000	12.2441	0.445408	12.2441	0
5	18000001	19000000	12.2064	0.458134	12.2064	0
5	18500001	19500000	13.0902	0.47086	13.0902	0
5	19000001	20000000	13.2715	0.483586	13.2715	0
5	19500001	20500000	13.3749	0.496312	13.3749	0
5	20000001	21000000	13.3216	0.509038	13.3216	0
5	20500001	21500000	12.7648	0.521764	12.7648	0
5	21000001	22000000	12.3347	0.53449	12.3347	0
5	21500001	22500000	12.8011	0.547216	12.8011	0
5	22000001	23000000	13.826	0.559942	13.826	0
5	22500001	23500000	14.4033	0.572668	14.4033	0
5	23000001	24000000	13.338	0.585394	13.338	0
5	23500001	24500000	11.8797	0.59812	11.8797	0
5	24000001	25000000	12.3862	0.610846	12.3862	0
5	24500001	25500000	13.4705	0.623572	13.4705	0
5	25000001	26000000	13.7607	0.636298	13.7607	0
5	25500001	26500000	15.0744	0.649024	15.0744	0
5	26000001	27000000	15.6111	0.66175	15.6111	0
5	26500001	27500000	14.1875	0.674475	14.1875	0
5	27000001	28000000	13.2143	0.687201	13.2143	0
5	27500001	28500000	13.3427	0.699927	13.3427	0
5	28000001	29000000	12.9745	0.712653	12.9745	0
5	28500001	29500000	14.8217	0.725379	14.8217	0
5	29000001	30000000	19.8513	0.738105	19.8513	1
5	29500001	30500000	22.7027	0.750831	22.7027	1
5	30000001	31000000	21.0918	0.763557	21.0918	1
5	30500001	31500000	15.321	0.776283	15.321	0
5	31000001	32000000	13.5163	0.789009	13.5163	0
5	31500001	32500000	17.703	0.801735	17.703	1
5	32000001	33000000	21.5439	0.814461	21.5439	1
5	32500001	33500000	19.6833	0.827187	19.6833	1
5	33000001	34000000	13.9792	0.839913	13.9792	0
5	33500001	34500000	15.1036	0.852639	15.1036	0
5	34000001	35000000	17.6974	0.865365	17.6974	1
5	34500001	35500000	13.0815	0.878091	13.0815	0
5	35000001	36000000	10.4453	0.890817	10.4453	0
5	35500001	36500000	11.3222	0.903543	11.3222	0
5	36000001	37000000	13.7335	0.916269	13.7335	0
5	36500001	37500000	17.2642	0.928995	17.2642	0
5	37000001	38000000	13.8986	0.94172	13.8986	0
5	37500001	38500000	10.6511	0.954446	10.6511	0
5	38000001	39000000	13.5756	0.967172	13.5756	0
5	38500001	39289791	12.3287	0.979898	12.3287	0
6	1	1000000	10.6412	2.25534e-08	10.6412	0
6	500001	1500000	11.146	0.0112767	11.146	0
6	1000001	2000000	10.6599	0.0225534	10.6599	0
6	1500001	2500000	9.92101	0.0338301	9.92101	0
6	2000001	3000000	10.683	0.0451067	10.683	0
6	2500001	3500000	11.1642	0.0563834	11.1642	0
6	3000001	4000000	11.6964	0.0676601	11.6964	0
6	3500001	4500000	11.3023	0.0789368	11.3023	0
6	4000001	5000000	10.534	0.0902135	10.534	0
6	4500001	5500000	11.1821	0.10149	11.1821	0
6	5000001	6000000	11.9475	0.112767	11.9475	0
6	5500001	6500000	12.2681	0.124044	12.2681	0
6	6000001	7000000	12.2308	0.13532	12.2308	0
6	6500001	7500000	12.3056	0.146597	12.3056	0
6	7000001	8000000	11.8082	0.157874	11.8082	0
6	7500001	8500000	11.7843	0.16915	11.7843	0
6	8000001	9000000	11.7339	0.180427	11.7339	0
6	8500001	9500000	11.6138	0.191704	11.6138	0
6	9000001	10000000	12.2386	0.20298	12.2386	0
6	9500001	10500000	12.1557	0.214257	12.1557	0
6	10000001	11000000	12.4189	0.225534	12.4189	0
6	10500001	11500000	12.6788	0.23681	12.6788	0
6	11000001	12000000	12.6595	0.248087	12.6595	0
6	11500001	12500000	12.1356	0.259364	12.1356	0
6	12000001	13000000	12.3103	0.27064	12.3103	0
6	12500001	13500000	13.0006	0.281917	13.0006	0
6	13000001	14000000	12.6176	0.293194	12.6176	0
6	13500001	14500000	12.3207	0.30447	12.3207	0
6	14000001	15000000	12.9595	0.315747	12.9595	0
6	14500001	15500000	13.141	0.327024	13.141	0
6	15000001	16000000	12.8629	0.3383	12.8629	0
6	15500001	16500000	13.2197	0.349577	13.2197	0
6	16000001	17000000	13.3622	0.360854	13.3622	0
6	16500001	17500000	13.1759	0.37213	13.1759	0
6	17000001	18000000	13.2786	0.383407	13.2786	0
6	17500001	18500000	13.2683	0.394684	13.2683	0
6	18000001	19000000	12.9481	0.405961	12.9481	0
6	18500001	19500000	13.0237	0.417237	13.0237	0
6	19000001	20000000	12.8231	0.428514	12.8231	0
6	19500001	20500000	12.7285	0.439791	12.7285	0
6	20000001	21000000	12.9578	0.451067	12.9578	0
6	20500001	21500000	12.671	0.462344	12.671	0
6	21000001	22000000	11.8019	0.473621	11.8019	0
6	21500001	22500000	12.1606	0.484897	12.1606	0
6	22000001	23000000	13.2781	0.496174	13.2781	0
6	22500001	23500000	13.3553	0.507451	13.3553	0
6	23000001	24000000	13.2064	0.518727	13.2064	0
6	23500001	24500000	12.6938	0.530004	12.6938	0
6	24000001	25000000	12.6156	0.541281	12.6156	0
6	24500001	25500000	12.6845	0.552557	12.6845	0
6	25000001	26000000	12.4694	0.563834	12.4694	0
6	25500001	26500000	12.3873	0.575111	12.3873	0
6	26000001	27000000	12.7652	0.586387	12.7652	0
6	26500001	27500000	14.2423	0.597664	14.2423	0
6	27000001	28000000	14.257	0.608941	14.257	0
6	27500001	28500000	13.0454	0.620217	13.0454	0
6	28000001	29000000	12.9424	0.631494	12.9424	0
6	28500001	29500000	14.7454	0.642771	14.7454	0
6	29000001	30000000	14.5477	0.654047	14.5477	0
6	29500001	30500000	12.5667	0.665324	12.5667	0
6	30000001	31000000	12.7033	0.676601	12.7033	0
6	30500001	31500000	12.8015	0.687878	12.8015	0
6	31000001	32000000	12.8203	0.699154	12.8203	0
6	31500001	32500000	12.7764	0.710431	12.7764	0
6	32000001	33000000	12.664	0.721708	12.664	0
6	32500001	33500000	12.7106	0.732984	12.7106	0
6	33000001	34000000	12.7517	0.744261	12.7517	0
6	33500001	34500000	12.4427	0.755538	12.4427	0
6	34000001	35000000	12.1741	0.766814	12.1741	0
6	34500001	35500000	12.2953	0.778091	12.2953	0
6	35000001	36000000	12.7941	0.789368	12.7941	0
6	35500001	36500000	13.0348	0.800644	13.0348	0
6	36000001	37000000	13.1205	0.811921	13.1205	0
6	36500001	37500000	13.2054	0.823198	13.2054	0
6	37000001	38000000	12.5921	0.834474	12.5921	0
6	37500001	38500000	12.3859	0.845751	12.3859	0
6	38000001	39000000	12.7187	0.857028	12.7187	0
6	38500001	39500000	12.7773	0.868304	12.7773	0
6	39000001	40000000	12.4603	0.879581	12.4603	0
6	39500001	40500000	12.1985	0.890858	12.1985	0
6	40000001	41000000	12.4092	0.902134	12.4092	0
6	40500001	41500000	12.8617	0.913411	12.8617	0
6	41000001	42000000	12.8027	0.924688	12.8027	0
6	41500001	42500000	25.2927	0.935964	25.2927	1
6	42000001	43000000	31.1304	0.947241	31.1304	1
6	42500001	43500000	18.1999	0.958518	18.1999	1
6	43000001	44000000	11.5227	0.969795	11.5227	0
6	43500001	44339290	10.4796	0.981071	10.4796	0
7	1	1000000	19.5651	1.76685e-08	19.5651	1
7	500001	1500000	12.5285	0.00883427	12.5285	0
7	1000001	2000000	12.5708	0.0176685	12.5708	0
7	1500001	2500000	12.881	0.0265028	12.881	0
7	2000001	3000000	12.9851	0.035337	12.9851	0
7	2500001	3500000	12.5508	0.0441713	12.5508	0
7	3000001	4000000	12.1781	0.0530055	12.1781	0
7	3500001	4500000	12.2543	0.0618398	12.2543	0
7	4000001	5000000	12.5353	0.0706741	12.5353	0
7	4500001	5500000	12.9182	0.0795083	12.9182	0
7	5000001	6000000	12.9248	0.0883426	12.9248	0
7	5500001	6500000	12.5378	0.0971768	12.5378	0
7	6000001	7000000	12.6027	0.106011	12.6027	0
7	6500001	7500000	12.9318	0.114845	12.9318	0
7	7000001	8000000	12.7489	0.12368	12.7489	0
7	7500001	8500000	12.807	0.132514	12.807	0
7	8000001	9000000	13.0231	0.141348	13.0231	0
7	8500001	9500000	12.9006	0.150182	12.9006	0
7	9000001	10000000	18.3025	0.159017	18.3025	1
7	9500001	10500000	18.3342	0.167851	18.3342	1
7	10000001	11000000	12.9726	0.176685	12.9726	0
7	10500001	11500000	13.0899	0.185519	13.0899	0
7	11000001	12000000	13.2699	0.194354	13.2699	0
7	11500001	12500000	13.1249	0.203188	13.1249	0
7	12000001	13000000	12.8332	0.212022	12.8332	0
7	12500001	13500000	12.8089	0.220856	12.8089	0
7	13000001	14000000	12.5352	0.229691	12.5352	0
7	13500001	14500000	12.6129	0.238525	12.6129	0
7	14000001	15000000	12.7009	0.247359	12.7009	0
7	14500001	15500000	12.991	0.256193	12.991	0
7	15000001	16000000	13.132	0.265028	13.132	0
7	15500001	16500000	13.1726	0.273862	13.1726	0
7	16000001	17000000	13.4443	0.282696	13.4443	0
7	16500001	17500000	13.3183	0.29153	13.3183	0
7	17000001	18000000	13.3312	0.300365	13.3312	0
7	17500001	18500000	13.2876	0.309199	13.2876	0
7	18000001	19000000	13.3474	0.318033	13.3474	0
7	18500001	19500000	13.6721	0.326867	13.6721	0
7	19000001	20000000	13.5513	0.335702	13.5513	0
7	19500001	20500000	13.1583	0.344536	13.1583	0
7	20000001	21000000	13.2747	0.35337	13.2747	0
7	20500001	21500000	13.2966	0.362204	13.2966	0
7	21000001	22000000	13.0718	0.371039	13.0718	0
7	21500001	22500000	13.1506	0.379873	13.1506	0
7	22000001	23000000	12.8367	0.388707	12.8367	0
7	22500001	23500000	12.8422	0.397541	12.8422	0
7	23000001	24000000	13.3078	0.406376	13.3078	0
7	23500001	24500000	13.2657	0.41521	13.2657	0
7	24000001	25000000	13.5303	0.424044	13.5303	0
7	24500001	25500000	13.6215	0.432878	13.6215	0
7	25000001	26000000	13.4611	0.441713	13.4611	0
7	25500001	26500000	13.2574	0.450547	13.2574	0
7	26000001	27000000	13.272	0.459381	13.272	0
7	26500001	27500000	13.2748	0.468215	13.2748	0
7	27000001	28000000	12.8059	0.47705	12.8059	0
7	27500001	28500000	12.5738	0.485884	12.5738	0
7	28000001	29000000	12.0791	0.494718	12.0791	0
7	28500001	29500000	12.2281	0.503553	12.2281	0
7	29000001	30000000	11.7333	0.512387	11.7333	0
7	29500001	30500000	11.8708	0.521221	11.8708	0
7	30000001	31000000	13.3476	0.530055	13.3476	0
7	30500001	31500000	13.504	0.53889	13.504	0
7	31000001	32000000	13.7613	0.547724	13.7613	0
7	31500001	32500000	13.6246	0.556558	13.6246	0
7	32000001	33000000	13.1072	0.565392	13.1072	0
7	32500001	33500000	13.48	0.574227	13.48	0
7	33000001	34000000	13.0287	0.583061	13.0287	0
7	33500001	34500000	13.5125	0.591895	13.5125	0
7	34000001	35000000	14.0344	0.600729	14.0344	0
7	34500001	35500000	13.0505	0.609564	13.0505	0
7	35000001	36000000	13.0816	0.618398	13.0816	0
7	35500001	36500000	13.2396	0.627232	13.2396	0
7	36000001	37000000	14.2772	0.636066	14.2772	0
7	36500001	37500000	13.9469	0.644901	13.9469	0
7	37000001	38000000	12.4583	0.653735	12.4583	0
7	37500001	38500000	12.6049	0.662569	12.6049	0
7	38000001	39000000	12.8881	0.671403	12.8881	0
7	38500001	39500000	12.5116	0.680238	12.5116	0
7	39000001	40000000	12.1337	0.689072	12.1337	0
7	39500001	40500000	13.4525	0.697906	13.4525	0
7	40000001	41000000	13.378	0.70674	13.378	0
7	40500001	41500000	12.1711	0.715575	12.1711	0
7	41000001	42000000	12.8277	0.724409	12.8277	0
7	41500001	42500000	13.7012	0.733243	13.7012	0
7	42000001	43000000	13.4808	0.742077	13.4808	0
7	42500001	43500000	12.2567	0.750912	12.2567	0
7	43000001	44000000	11.8397	0.759746	11.8397	0
7	43500001	44500000	12.4814	0.76858	12.4814	0
7	44000001	45000000	13.5495	0.777414	13.5495	0
7	44500001	45500000	14.1846	0.786249	14.1846	0
7	45000001	46000000	13.3272	0.795083	13.3272	0
7	45500001	46500000	12.7856	0.803917	12.7856	0
7	46000001	47000000	12.2911	0.812751	12.2911	0
7	46500001	47500000	10.8992	0.821586	10.8992	0
7	47000001	48000000	10.7647	0.83042	10.7647	0
7	47500001	48500000	10.7419	0.839254	10.7419	0
7	48000001	49000000	12.0342	0.848088	12.0342	0
7	48500001	49500000	13.3191	0.856923	13.3191	0
7	49000001	50000000	13.5864	0.865757	13.5864	0
7	49500001	50500000	12.9589	0.874591	12.9589	0
7	50000001	51000000	12.1269	0.883425	12.1269	0
7	50500001	51500000	12.3971	0.89226	12.3971	0
7	51000001	52000000	12.5338	0.901094	12.5338	0
7	51500001	52500000	11.1728	0.909928	11.1728	0
7	52000001	53000000	10.194	0.918762	10.194	0
7	52500001	53500000	11.4076	0.927597	11.4076	0
7	53000001	54000000	12.1987	0.936431	12.1987	0
7	53500001	54500000	11.1673	0.945265	11.1673	0
7	54000001	55000000	12.1359	0.954099	12.1359	0
7	54500001	55500000	12.7088	0.962934	12.7088	0
7	55000001	56000000	10.2205	0.971768	10.2205	0
7	55500001	56500000	9.21755	0.980602	9.21755	0
7	56000001	56597874	10.0823	0.989436	10.0823	0
8	1	1000000	19.5301	1.95197e-08	19.5301	1
8	500001	1500000	12.6993	0.00975989	12.6993	0
8	1000001	2000000	12.0717	0.0195198	12.0717	0
8	1500001	2500000	11.9139	0.0292796	11.9139	0
8	2000001	3000000	12.644	0.0390395	12.644	0
8	2500001	3500000	13.0559	0.0487994	13.0559	0
8	3000001	4000000	13.0972	0.0585592	13.0972	0
8	3500001	4500000	12.8756	0.0683191	12.8756	0
8	4000001	5000000	12.8046	0.078079	12.8046	0
8	4500001	5500000	12.9906	0.0878388	12.9906	0
8	5000001	6000000	12.9051	0.0975987	12.9051	0
8	5500001	6500000	12.5771	0.107359	12.5771	0
8	6000001	7000000	11.9879	0.117118	11.9879	0
8	6500001	7500000	11.4128	0.126878	11.4128	0
8	7000001	8000000	11.9369	0.136638	11.9369	0
8	7500001	8500000	13.0498	0.146398	13.0498	0
8	8000001	9000000	13.1911	0.156158	13.1911	0
8	8500001	9500000	12.7587	0.165918	12.7587	0
8	9000001	10000000	12.7092	0.175678	12.7092	0
8	9500001	10500000	12.8297	0.185438	12.8297	0
8	10000001	11000000	12.8712	0.195197	12.8712	0
8	10500001	11500000	12.5156	0.204957	12.5156	0
8	11000001	12000000	12.6948	0.214717	12.6948	0
8	11500001	12500000	13.0307	0.224477	13.0307	0
8	12000001	13000000	12.8528	0.234237	12.8528	0
8	12500001	13500000	13.0333	0.243997	13.0333	0
8	13000001	14000000	13.2602	0.253757	13.2602	0
8	13500001	14500000	13.1221	0.263516	13.1221	0
8	14000001	15000000	13.0326	0.273276	13.0326	0
8	14500001	15500000	13.162	0.283036	13.162	0
8	15000001	16000000	13.2247	0.292796	13.2247	0
8	15500001	16500000	13.239	0.302556	13.239	0
8	16000001	17000000	13.3167	0.312316	13.3167	0
8	16500001	17500000	13.1767	0.322076	13.1767	0
8	17000001	18000000	13.1958	0.331836	13.1958	0
8	17500001	18500000	13.712	0.341595	13.712	0
8	18000001	19000000	13.7089	0.351355	13.7089	0
8	18500001	19500000	13.0361	0.361115	13.0361	0
8	19000001	20000000	13.2538	0.370875	13.2538	0
8	19500001	20500000	13.4395	0.380635	13.4395	0
8	20000001	21000000	12.9561	0.390395	12.9561	0
8	20500001	21500000	12.5799	0.400155	12.5799	0
8	21000001	22000000	12.4968	0.409915	12.4968	0
8	21500001	22500000	13.6331	0.419674	13.6331	0
8	22000001	23000000	13.9033	0.429434	13.9033	0
8	22500001	23500000	13.2289	0.439194	13.2289	0
8	23000001	24000000	13.1795	0.448954	13.1795	0
8	23500001	24500000	13.3456	0.458714	13.3456	0
8	24000001	25000000	13.392	0.468474	13.392	0
8	24500001	25500000	13.178	0.478234	13.178	0
8	25000001	26000000	12.5981	0.487993	12.5981	0
8	25500001	26500000	12.4252	0.497753	12.4252	0
8	26000001	27000000	15.4308	0.507513	15.4308	0
8	26500001	27500000	15.8352	0.517273	15.8352	0
8	27000001	28000000	13.101	0.527033	13.101	0
8	27500001	28500000	12.899	0.536793	12.899	0
8	28000001	29000000	12.5644	0.546553	12.5644	0
8	28500001	29500000	11.9776	0.556313	11.9776	0
8	29000001	30000000	12.5796	0.566072	12.5796	0
8	29500001	30500000	13.2446	0.575832	13.2446	0
8	30000001	31000000	12.4112	0.585592	12.4112	0
8	30500001	31500000	12.0389	0.595352	12.0389	0
8	31000001	32000000	12.7774	0.605112	12.7774	0
8	31500001	32500000	13.1396	0.614872	13.1396	0
8	32000001	33000000	12.9462	0.624632	12.9462	0
8	32500001	33500000	13.1271	0.634392	13.1271	0
8	33000001	34000000	14.7287	0.644151	14.7287	0
8	33500001	34500000	15.1735	0.653911	15.1735	0
8	34000001	35000000	13.4829	0.663671	13.4829	0
8	34500001	35500000	11.7169	0.673431	11.7169	0
8	35000001	36000000	11.8071	0.683191	11.8071	0
8	35500001	36500000	12.927	0.692951	12.927	0
8	36000001	37000000	12.7322	0.702711	12.7322	0
8	36500001	37500000	12.1941	0.71247	12.1941	0
8	37000001	38000000	13.2567	0.72223	13.2567	0
8	37500001	38500000	13.2054	0.73199	13.2054	0
8	38000001	39000000	12.3891	0.74175	12.3891	0
8	38500001	39500000	12.5563	0.75151	12.5563	0
8	39000001	40000000	13.0002	0.76127	13.0002	0
8	39500001	40500000	12.9458	0.77103	12.9458	0
8	40000001	41000000	11.7095	0.78079	11.7095	0
8	40500001	41500000	11.4477	0.790549	11.4477	0
8	41000001	42000000	11.5232	0.800309	11.5232	0
8	41500001	42500000	11.7295	0.810069	11.7295	0
8	42000001	43000000	11.9125	0.819829	11.9125	0
8	42500001	43500000	14.0745	0.829589	14.0745	0
8	43000001	44000000	13.3696	0.839349	13.3696	0
8	43500001	44500000	10.7579	0.849109	10.7579	0
8	44000001	45000000	12.3251	0.858868	12.3251	0
8	44500001	45500000	12.6863	0.868628	12.6863	0
8	45000001	46000000	11.5626	0.878388	11.5626	0
8	45500001	46500000	11.5227	0.888148	11.5227	0
8	46000001	47000000	11.5496	0.897908	11.5496	0
8	46500001	47500000	11.2781	0.907668	11.2781	0
8	47000001	48000000	11.7834	0.917428	11.7834	0
8	47500001	48500000	9.70633	0.927188	9.70633	0
8	48000001	49000000	9.36317	0.936947	9.36317	0
8	48500001	49500000	10.5519	0.946707	10.5519	0
8	49000001	50000000	9.67751	0.956467	9.67751	0
8	49500001	50500000	11.8296	0.966227	11.8296	0
8	50000001	51000000	13.9835	0.975987	13.9835	0
8	50500001	51230196	13.3177	0.985747	13.3177	0
9	1	1000000	13.083	2.16525e-08	13.083	0
9	500001	1500000	12.3675	0.0108263	12.3675	0
9	1000001	2000000	13.569	0.0216525	13.569	0
9	1500001	2500000	12.9605	0.0324788	12.9605	0
9	2000001	3000000	11.0823	0.0433051	11.0823	0
9	2500001	3500000	11.3346	0.0541313	11.3346	0
9	3000001	4000000	11.6045	0.0649576	11.6045	0
9	3500001	4500000	11.511	0.0757838	11.511	0
9	4000001	5000000	11.4063	0.0866101	11.4063	0
9	4500001	5500000	13.0876	0.0974363	13.0876	0
9	5000001	6000000	13.0994	0.108263	13.0994	0
9	5500001	6500000	11.5606	0.119089	11.5606	0
9	6000001	7000000	10.9277	0.129915	10.9277	0
9	6500001	7500000	10.5587	0.140741	10.5587	0
9	7000001	8000000	11.4659	0.151568	11.4659	0
9	7500001	8500000	11.4791	0.162394	11.4791	0
9	8000001	9000000	12.1238	0.17322	12.1238	0
9	8500001	9500000	13.2214	0.184046	13.2214	0
9	9000001	10000000	12.8054	0.194873	12.8054	0
9	9500001	10500000	12.8212	0.205699	12.8212	0
9	10000001	11000000	13.413	0.216525	13.413	0
9	10500001	11500000	13.4822	0.227351	13.4822	0
9	11000001	12000000	13.0598	0.238178	13.0598	0
9	11500001	12500000	13.4559	0.249004	13.4559	0
9	12000001	13000000	13.4961	0.25983	13.4961	0
9	12500001	13500000	13.0325	0.270656	13.0325	0
9	13000001	14000000	13.4576	0.281483	13.4576	0
9	13500001	14500000	13.0639	0.292309	13.0639	0
9	14000001	15000000	12.2318	0.303135	12.2318	0
9	14500001	15500000	12.8778	0.313962	12.8778	0
9	15000001	16000000	13.4352	0.324788	13.4352	0
9	15500001	16500000	14.2614	0.335614	14.2614	0
9	16000001	17000000	13.7295	0.34644	13.7295	0
9	16500001	17500000	12.696	0.357267	12.696	0
9	17000001	18000000	13.4797	0.368093	13.4797	0
9	17500001	18500000	11.3843	0.378919	11.3843	0
9	18000001	19000000	11.0694	0.389745	11.0694	0
9	18500001	19500000	13.0536	0.400572	13.0536	0
9	19000001	20000000	13.0338	0.411398	13.0338	0
9	19500001	20500000	13.0956	0.422224	13.0956	0
9	20000001	21000000	13.0931	0.43305	13.0931	0
9	20500001	21500000	12.9725	0.443877	12.9725	0
9	21000001	22000000	12.6941	0.454703	12.6941	0
9	21500001	22500000	12.8149	0.465529	12.8149	0
9	22000001	23000000	12.1074	0.476355	12.1074	0
9	22500001	23500000	13.0881	0.487182	13.0881	0
9	23000001	24000000	14.0857	0.498008	14.0857	0
9	23500001	24500000	13.9492	0.508834	13.9492	0
9	24000001	25000000	13.3261	0.51966	13.3261	0
9	24500001	25500000	12.1669	0.530487	12.1669	0
9	25000001	26000000	12.6282	0.541313	12.6282	0
9	25500001	26500000	12.1056	0.552139	12.1056	0
9	26000001	27000000	12.8044	0.562965	12.8044	0
9	26500001	27500000	13.7504	0.573792	13.7504	0
9	27000001	28000000	13.1056	0.584618	13.1056	0
9	27500001	28500000	12.8635	0.595444	12.8635	0
9	28000001	29000000	12.8283	0.60627	12.8283	0
9	28500001	29500000	12.5879	0.617097	12.5879	0
9	29000001	30000000	12.5881	0.627923	12.5881	0
9	29500001	30500000	12.9743	0.638749	12.9743	0
9	30000001	31000000	12.6686	0.649576	12.6686	0
9	30500001	31500000	12.4676	0.660402	12.4676	0
9	31000001	32000000	12.8129	0.671228	12.8129	0
9	31500001	32500000	12.3874	0.682054	12.3874	0
9	32000001	33000000	12.4991	0.692881	12.4991	0
9	32500001	33500000	13.0496	0.703707	13.0496	0
9	33000001	34000000	13.0986	0.714533	13.0986	0
9	33500001	34500000	13.0554	0.725359	13.0554	0
9	34000001	35000000	12.7536	0.736186	12.7536	0
9	34500001	35500000	12.952	0.747012	12.952	0
9	35000001	36000000	13.0732	0.757838	13.0732	0
9	35500001	36500000	12.9272	0.768664	12.9272	0
9	36000001	37000000	12.9811	0.779491	12.9811	0
9	36500001	37500000	12.8061	0.790317	12.8061	0
9	37000001	38000000	12.5777	0.801143	12.5777	0
9	37500001	38500000	12.5726	0.811969	12.5726	0
9	38000001	39000000	12.8815	0.822796	12.8815	0
9	38500001	39500000	12.9457	0.833622	12.9457	0
9	39000001	40000000	13.005	0.844448	13.005	0
9	39500001	40500000	12.7459	0.855274	12.7459	0
9	40000001	41000000	12.2639	0.866101	12.2639	0
9	40500001	41500000	12.7256	0.876927	12.7256	0
9	41000001	42000000	14.865	0.887753	14.865	0
9	41500001	42500000	14.6115	0.898579	14.6115	0
9	42000001	43000000	12.5734	0.909406	12.5734	0
9	42500001	43500000	12.5488	0.920232	12.5488	0
9	43000001	44000000	12.7414	0.931058	12.7414	0
9	43500001	44500000	12.6412	0.941884	12.6412	0
9	44000001	45000000	12.1028	0.952711	12.1028	0
9	44500001	45500000	12.2811	0.963537	12.2811	0
9	45000001	46000000	12.2776	0.974363	12.2776	0
9	45500001	46184008	12.0384	0.98519	12.0384	0
10	1	1000000	12.5431	1.19562e-08	12.5431	0
10	500001	1500000	11.4904	0.00597812	11.4904	0
10	1000001	2000000	11.5888	0.0119562	11.5888	0
10	1500001	2500000	12.4111	0.0179344	12.4111	0
10	2000001	3000000	11.9582	0.0239125	11.9582	0
10	2500001	3500000	13.2099	0.0298906	13.2099	0
10	3000001	4000000	12.9915	0.0358687	12.9915	0
10	3500001	4500000	11.677	0.0418468	11.677	0
10	4000001	5000000	11.8915	0.0478249	11.8915	0
10	4500001	5500000	11.5506	0.053803	11.5506	0
10	5000001	6000000	11.4136	0.0597811	11.4136	0
10	5500001	6500000	11.9563	0.0657593	11.9563	0
10	6000001	7000000	12.5263	0.0717374	12.5263	0
10	6500001	7500000	11.9965	0.0777155	11.9965	0
10	7000001	8000000	12.2558	0.0836936	12.2558	0
10	7500001	8500000	11.9941	0.0896717	11.9941	0
10	8000001	9000000	11.6696	0.0956498	11.6696	0
10	8500001	9500000	12.3624	0.101628	12.3624	0
10	9000001	10000000	11.4941	0.107606	11.4941	0
10	9500001	10500000	11.1697	0.113584	11.1697	0
10	10000001	11000000	11.7656	0.119562	11.7656	0
10	10500001	11500000	10.2125	0.12554	10.2125	0
10	11000001	12000000	10.357	0.131518	10.357	0
10	11500001	12500000	15.9141	0.137497	15.9141	0
10	12000001	13000000	16.7891	0.143475	16.7891	0
10	12500001	13500000	13.1487	0.149453	13.1487	0
10	13000001	14000000	13.0054	0.155431	13.0054	0
10	13500001	14500000	13.1669	0.161409	13.1669	0
10	14000001	15000000	13.7097	0.167387	13.7097	0
10	14500001	15500000	13.9248	0.173365	13.9248	0
10	15000001	16000000	14.2502	0.179343	14.2502	0
10	15500001	16500000	13.8152	0.185322	13.8152	0
10	16000001	17000000	12.6747	0.1913	12.6747	0
10	16500001	17500000	12.5974	0.197278	12.5974	0
10	17000001	18000000	12.7679	0.203256	12.7679	0
10	17500001	18500000	13.1058	0.209234	13.1058	0
10	18000001	19000000	12.9599	0.215212	12.9599	0
10	18500001	19500000	13.0527	0.22119	13.0527	0
10	19000001	20000000	12.7309	0.227168	12.7309	0
10	19500001	20500000	12.644	0.233146	12.644	0
10	20000001	21000000	12.8831	0.239125	12.8831	0
10	20500001	21500000	13.168	0.245103	13.168	0
10	21000001	22000000	13.4652	0.251081	13.4652	0
10	21500001	22500000	13.23	0.257059	13.23	0
10	22000001	23000000	13.1029	0.263037	13.1029	0
10	22500001	23500000	13.1163	0.269015	13.1163	0
10	23000001	24000000	12.9221	0.274993	12.9221	0
10	23500001	24500000	12.2427	0.280971	12.2427	0
10	24000001	25000000	12.4642	0.286949	12.4642	0
10	24500001	25500000	12.9437	0.292928	12.9437	0
10	25000001	26000000	12.8934	0.298906	12.8934	0
10	25500001	26500000	13.1868	0.304884	13.1868	0
10	26000001	27000000	13.1125	0.310862	13.1125	0
10	26500001	27500000	12.981	0.31684	12.981	0
10	27000001	28000000	13.0769	0.322818	13.0769	0
10	27500001	28500000	13.1701	0.328796	13.1701	0
10	28000001	29000000	13.1833	0.334774	13.1833	0
10	28500001	29500000	13.244	0.340752	13.244	0
10	29000001	30000000	13.2431	0.346731	13.2431	0
10	29500001	30500000	12.7234	0.352709	12.7234	0
10	30000001	31000000	12.0605	0.358687	12.0605	0
10	30500001	31500000	14.2167	0.364665	14.2167	0
10	31000001	32000000	16.2163	0.370643	16.2163	0
10	31500001	32500000	14.1583	0.376621	14.1583	0
10	32000001	33000000	12.9183	0.382599	12.9183	0
10	32500001	33500000	13.2233	0.388577	13.2233	0
10	33000001	34000000	13.0011	0.394555	13.0011	0
10	33500001	34500000	12.957	0.400534	12.957	0
10	34000001	35000000	12.8165	0.406512	12.8165	0
10	34500001	35500000	12.8065	0.41249	12.8065	0
10	35000001	36000000	12.9342	0.418468	12.9342	0
10	35500001	36500000	12.8399	0.424446	12.8399	0
10	36000001	37000000	12.8205	0.430424	12.8205	0
10	36500001	37500000	14.0462	0.436402	14.0462	0
10	37000001	38000000	14.0878	0.44238	14.0878	0
10	37500001	38500000	13.0248	0.448358	13.0248	0
10	38000001	39000000	12.979	0.454337	12.979	0
10	38500001	39500000	13.016	0.460315	13.016	0
10	39000001	40000000	13.2026	0.466293	13.2026	0
10	39500001	40500000	13.2878	0.472271	13.2878	0
10	40000001	41000000	13.2772	0.478249	13.2772	0
10	40500001	41500000	12.8931	0.484227	12.8931	0
10	41000001	42000000	12.3253	0.490205	12.3253	0
10	41500001	42500000	12.4759	0.496183	12.4759	0
10	42000001	43000000	13.2339	0.502162	13.2339	0
10	42500001	43500000	13.071	0.50814	13.071	0
10	43000001	44000000	12.5234	0.514118	12.5234	0
10	43500001	44500000	12.4914	0.520096	12.4914	0
10	44000001	45000000	12.4147	0.526074	12.4147	0
10	44500001	45500000	12.3426	0.532052	12.3426	0
10	45000001	46000000	12.6765	0.53803	12.6765	0
10	45500001	46500000	13.1545	0.544008	13.1545	0
10	46000001	47000000	13.1034	0.549986	13.1034	0
10	46500001	47500000	21.3126	0.555965	21.3126	1
10	47000001	48000000	24.1834	0.561943	24.1834	1
10	47500001	48500000	16.0659	0.567921	16.0659	0
10	48000001	49000000	12.9738	0.573899	12.9738	0
10	48500001	49500000	12.8473	0.579877	12.8473	0
10	49000001	50000000	13.0099	0.585855	13.0099	0
10	49500001	50500000	12.7339	0.591833	12.7339	0
10	50000001	51000000	12.5469	0.597811	12.5469	0
10	50500001	51500000	12.6713	0.603789	12.6713	0
10	51000001	52000000	12.72	0.609768	12.72	0
10	51500001	52500000	12.8177	0.615746	12.8177	0
10	52000001	53000000	12.8692	0.621724	12.8692	0
10	52500001	53500000	12.948	0.627702	12.948	0
10	53000001	54000000	12.4035	0.63368	12.4035	0
10	53500001	54500000	12.2104	0.639658	12.2104	0
10	54000001	55000000	12.6802	0.645636	12.6802	0
10	54500001	55500000	12.5231	0.651614	12.5231	0
10	55000001	56000000	12.4944	0.657592	12.4944	0
10	55500001	56500000	12.42	0.663571	12.42	0
10	56000001	57000000	12.6196	0.669549	12.6196	0
10	56500001	57500000	12.9695	0.675527	12.9695	0
10	57000001	58000000	13.0257	0.681505	13.0257	0
10	57500001	58500000	13.1892	0.687483	13.1892	0
10	58000001	59000000	21.9635	0.693461	21.9635	1
10	58500001	59500000	22.0223	0.699439	22.0223	1
10	59000001	60000000	13.1781	0.705417	13.1781	0
10	59500001	60500000	12.9059	0.711395	12.9059	0
10	60000001	61000000	13.0872	0.717374	13.0872	0
10	60500001	61500000	13.6327	0.723352	13.6327	0
10	61000001	62000000	13.5518	0.72933	13.5518	0
10	61500001	62500000	13.1947	0.735308	13.1947	0
10	62000001	63000000	13.2744	0.741286	13.2744	0
10	62500001	63500000	13.1306	0.747264	13.1306	0
10	63000001	64000000	12.6776	0.753242	12.6776	0
10	63500001	64500000	12.9342	0.75922	12.9342	0
10	64000001	65000000	13.4248	0.765198	13.4248	0
10	64500001	65500000	13.2166	0.771177	13.2166	0
10	65000001	66000000	12.7759	0.777155	12.7759	0
10	65500001	66500000	12.8005	0.783133	12.8005	0
10	66000001	67000000	13.7003	0.789111	13.7003	0
10	66500001	67500000	14.2042	0.795089	14.2042	0
10	67000001	68000000	13.487	0.801067	13.487	0
10	67500001	68500000	12.6684	0.807045	12.6684	0
10	68000001	69000000	12.5533	0.813023	12.5533	0
10	68500001	69500000	12.7003	0.819001	12.7003	0
10	69000001	70000000	12.9158	0.82498	12.9158	0
10	69500001	70500000	13.0728	0.830958	13.0728	0
10	70000001	71000000	12.6295	0.836936	12.6295	0
10	70500001	71500000	12.0665	0.842914	12.0665	0
10	71000001	72000000	11.715	0.848892	11.715	0
10	71500001	72500000	11.2177	0.85487	11.2177	0
10	72000001	73000000	11.4903	0.860848	11.4903	0
10	72500001	73500000	11.408	0.866826	11.408	0
10	73000001	74000000	13.8703	0.872805	13.8703	0
10	73500001	74500000	13.9053	0.878783	13.9053	0
10	74000001	75000000	12.2636	0.884761	12.2636	0
10	74500001	75500000	16.8975	0.890739	16.8975	0
10	75000001	76000000	19.9222	0.896717	19.9222	1
10	75500001	76500000	19.7827	0.902695	19.7827	1
10	76000001	77000000	20.0466	0.908673	20.0466	1
10	76500001	77500000	20.9233	0.914651	20.9233	1
10	77000001	78000000	17.968	0.920629	17.968	1
10	77500001	78500000	15.6274	0.926608	15.6274	0
10	78000001	79000000	16.7843	0.932586	16.7843	0
10	78500001	79500000	16.3958	0.938564	16.3958	0
10	79000001	80000000	15.4756	0.944542	15.4756	0
10	79500001	80500000	15.3472	0.95052	15.3472	0
10	80000001	81000000	13.2897	0.956498	13.2897	0
10	80500001	81500000	11.714	0.962476	11.714	0
10	81000001	82000000	13.5989	0.968454	13.5989	0
10	81500001	82500000	11.6502	0.974432	11.6502	0
10	82000001	83000000	13.8327	0.980411	13.8327	0
10	82500001	83500000	20.2732	0.986389	20.2732	1
10	83000001	83638433	20.676	0.992367	20.676	1
11	1	1000000	10.569	1.82218e-08	10.569	0
11	500001	1500000	10.0979	0.00911092	10.0979	0
11	1000001	2000000	9.66543	0.0182218	9.66543	0
11	1500001	2500000	9.3136	0.0273327	9.3136	0
11	2000001	3000000	9.80869	0.0364436	9.80869	0
11	2500001	3500000	10.5092	0.0455545	10.5092	0
11	3000001	4000000	13.1081	0.0546654	13.1081	0
11	3500001	4500000	13.0401	0.0637763	13.0401	0
11	4000001	5000000	10.7358	0.0728872	10.7358	0
11	4500001	5500000	10.8345	0.0819982	10.8345	0
11	5000001	6000000	11.8807	0.0911091	11.8807	0
11	5500001	6500000	12.5034	0.10022	12.5034	0
11	6000001	7000000	12.1159	0.109331	12.1159	0
11	6500001	7500000	11.5331	0.118442	11.5331	0
11	7000001	8000000	11.1396	0.127553	11.1396	0
11	7500001	8500000	10.9265	0.136664	10.9265	0
11	8000001	9000000	11.5305	0.145774	11.5305	0
11	8500001	9500000	12.3647	0.154885	12.3647	0
11	9000001	10000000	12.2238	0.163996	12.2238	0
11	9500001	10500000	12.6479	0.173107	12.6479	0
11	10000001	11000000	12.3249	0.182218	12.3249	0
11	10500001	11500000	12.4989	0.191329	12.4989	0
11	11000001	12000000	12.696	0.20044	12.696	0
11	11500001	12500000	12.4213	0.209551	12.4213	0
11	12000001	13000000	12.9694	0.218662	12.9694	0
11	12500001	13500000	12.4123	0.227773	12.4123	0
11	13000001	14000000	11.4465	0.236884	11.4465	0
11	13500001	14500000	11.8977	0.245994	11.8977	0
11	14000001	15000000	12.6853	0.255105	12.6853	0
11	14500001	15500000	12.8352	0.264216	12.8352	0
11	15000001	16000000	12.985	0.273327	12.985	0
11	15500001	16500000	12.8707	0.282438	12.8707	0
11	16000001	17000000	12.6896	0.291549	12.6896	0
11	16500001	17500000	12.8955	0.30066	12.8955	0
11	17000001	18000000	13.254	0.309771	13.254	0
11	17500001	18500000	13.3787	0.318882	13.3787	0
11	18000001	19000000	13.3722	0.327993	13.3722	0
11	18500001	19500000	13.4398	0.337103	13.4398	0
11	19000001	20000000	13.5089	0.346214	13.5089	0
11	19500001	20500000	13.4605	0.355325	13.4605	0
11	20000001	21000000	13.3035	0.364436	13.3035	0
11	20500001	21500000	13.0767	0.373547	13.0767	0
11	21000001	22000000	12.8961	0.382658	12.8961	0
11	21500001	22500000	12.9501	0.391769	12.9501	0
11	22000001	23000000	13.0864	0.40088	13.0864	0
11	22500001	23500000	12.9665	0.409991	12.9665	0
11	23000001	24000000	12.8327	0.419102	12.8327	0
11	23500001	24500000	13.0476	0.428212	13.0476	0
11	24000001	25000000	13.2561	0.437323	13.2561	0
11	24500001	25500000	13.4152	0.446434	13.4152	0
11	25000001	26000000	13.3563	0.455545	13.3563	0
11	25500001	26500000	13.0264	0.464656	13.0264	0
11	26000001	27000000	13.1578	0.473767	13.1578	0
11	26500001	27500000	13.1983	0.482878	13.1983	0
11	27000001	28000000	12.8401	0.491989	12.8401	0
11	27500001	28500000	13.0014	0.5011	13.0014	0
11	28000001	29000000	13.4055	0.510211	13.4055	0
11	28500001	29500000	13.3935	0.519322	13.3935	0
11	29000001	30000000	13.2446	0.528432	13.2446	0
11	29500001	30500000	13.2098	0.537543	13.2098	0
11	30000001	31000000	13.2483	0.546654	13.2483	0
11	30500001	31500000	13.5906	0.555765	13.5906	0
11	31000001	32000000	13.5829	0.564876	13.5829	0
11	31500001	32500000	13.9369	0.573987	13.9369	0
11	32000001	33000000	14.0414	0.583098	14.0414	0
11	32500001	33500000	13.3665	0.592209	13.3665	0
11	33000001	34000000	13.1627	0.60132	13.1627	0
11	33500001	34500000	13.0066	0.610431	13.0066	0
11	34000001	35000000	13.0927	0.619541	13.0927	0
11	34500001	35500000	12.979	0.628652	12.979	0
11	35000001	36000000	12.8488	0.637763	12.8488	0
11	35500001	36500000	13.2101	0.646874	13.2101	0
11	36000001	37000000	13.1032	0.655985	13.1032	0
11	36500001	37500000	12.9654	0.665096	12.9654	0
11	37000001	38000000	13.2273	0.674207	13.2273	0
11	37500001	38500000	13.5795	0.683318	13.5795	0
11	38000001	39000000	13.3033	0.692429	13.3033	0
11	38500001	39500000	12.8511	0.70154	12.8511	0
11	39000001	40000000	12.8973	0.71065	12.8973	0
11	39500001	40500000	12.9683	0.719761	12.9683	0
11	40000001	41000000	13.0938	0.728872	13.0938	0
11	40500001	41500000	12.9518	0.737983	12.9518	0
11	41000001	42000000	12.8308	0.747094	12.8308	0
11	41500001	42500000	12.9169	0.756205	12.9169	0
11	42000001	43000000	12.9039	0.765316	12.9039	0
11	42500001	43500000	13.1037	0.774427	13.1037	0
11	43000001	44000000	12.9512	0.783538	12.9512	0
11	43500001	44500000	12.6365	0.792649	12.6365	0
11	44000001	45000000	12.8103	0.80176	12.8103	0
11	44500001	45500000	12.9533	0.81087	12.9533	0
11	45000001	46000000	12.8918	0.819981	12.8918	0
11	45500001	46500000	12.8943	0.829092	12.8943	0
11	46000001	47000000	13.1401	0.838203	13.1401	0
11	46500001	47500000	13.1763	0.847314	13.1763	0
11	47000001	48000000	11.9274	0.856425	11.9274	0
11	47500001	48500000	11.822	0.865536	11.822	0
11	48000001	49000000	12.9735	0.874647	12.9735	0
11	48500001	49500000	12.8516	0.883758	12.8516	0
11	49000001	50000000	12.8716	0.892869	12.8716	0
11	49500001	50500000	12.7765	0.901979	12.7765	0
11	50000001	51000000	12.5165	0.91109	12.5165	0
11	50500001	51500000	12.9351	0.920201	12.9351	0
11	51000001	52000000	12.782	0.929312	12.782	0
11	51500001	52500000	12.5054	0.938423	12.5054	0
11	52000001	53000000	12.7435	0.947534	12.7435	0
11	52500001	53500000	12.6029	0.956645	12.6029	0
11	53000001	54000000	12.2134	0.965756	12.2134	0
11	53500001	54500000	12.3814	0.974867	12.3814	0
11	54000001	54879299	12.9096	0.983978	12.9096	0
12	1	1000000	18.5001	1.7536e-08	18.5001	1
12	500001	1500000	12.3994	0.00876801	12.3994	0
12	1000001	2000000	12.2943	0.017536	12.2943	0
12	1500001	2500000	12.7365	0.026304	12.7365	0
12	2000001	3000000	12.7817	0.035072	12.7817	0
12	2500001	3500000	12.6156	0.04384	12.6156	0
12	3000001	4000000	12.7292	0.052608	12.7292	0
12	3500001	4500000	12.7827	0.061376	12.7827	0
12	4000001	5000000	12.9717	0.070144	12.9717	0
12	4500001	5500000	12.9608	0.078912	12.9608	0
12	5000001	6000000	12.8966	0.08768	12.8966	0
12	5500001	6500000	12.9448	0.096448	12.9448	0
12	6000001	7000000	12.3129	0.105216	12.3129	0
12	6500001	7500000	11.9835	0.113984	11.9835	0
12	7000001	8000000	12.5184	0.122752	12.5184	0
12	7500001	8500000	12.7486	0.13152	12.7486	0
12	8000001	9000000	12.7211	0.140288	12.7211	0
12	8500001	9500000	13.0787	0.149056	13.0787	0
12	9000001	10000000	13.0224	0.157824	13.0224	0
12	9500001	10500000	12.6321	0.166592	12.6321	0
12	10000001	11000000	12.6818	0.17536	12.6818	0
12	10500001	11500000	12.828	0.184128	12.828	0
12	11000001	12000000	13.0419	0.192896	13.0419	0
12	11500001	12500000	12.8996	0.201664	12.8996	0
12	12000001	13000000	12.6098	0.210432	12.6098	0
12	12500001	13500000	12.7445	0.2192	12.7445	0
12	13000001	14000000	12.785	0.227968	12.785	0
12	13500001	14500000	12.1064	0.236736	12.1064	0
12	14000001	15000000	12.1653	0.245504	12.1653	0
12	14500001	15500000	12.9001	0.254272	12.9001	0
12	15000001	16000000	13.0352	0.26304	13.0352	0
12	15500001	16500000	12.9882	0.271808	12.9882	0
12	16000001	17000000	12.8745	0.280576	12.8745	0
12	16500001	17500000	13.03	0.289344	13.03	0
12	17000001	18000000	13.2545	0.298112	13.2545	0
12	17500001	18500000	13.1262	0.30688	13.1262	0
12	18000001	19000000	16.9588	0.315648	16.9588	0
12	18500001	19500000	17.0751	0.324416	17.0751	0
12	19000001	20000000	13.1804	0.333184	13.1804	0
12	19500001	20500000	13.1995	0.341952	13.1995	0
12	20000001	21000000	13.186	0.35072	13.186	0
12	20500001	21500000	13.2558	0.359488	13.2558	0
12	21000001	22000000	13.2327	0.368256	13.2327	0
12	21500001	22500000	13.0581	0.377024	13.0581	0
12	22000001	23000000	12.8779	0.385792	12.8779	0
12	22500001	23500000	13.0923	0.39456	13.0923	0
12	23000001	24000000	13.1096	0.403328	13.1096	0
12	23500001	24500000	12.7869	0.412096	12.7869	0
12	24000001	25000000	13.1696	0.420864	13.1696	0
12	24500001	25500000	12.4253	0.429632	12.4253	0
12	25000001	26000000	12.4438	0.4384	12.4438	0
12	25500001	26500000	13.514	0.447168	13.514	0
12	26000001	27000000	13.3431	0.455936	13.3431	0
12	26500001	27500000	12.8852	0.464704	12.8852	0
12	27000001	28000000	12.8414	0.473472	12.8414	0
12	27500001	28500000	13.206	0.48224	13.206	0
12	28000001	29000000	13.3306	0.491008	13.3306	0
12	28500001	29500000	13.4351	0.499776	13.4351	0
12	29000001	30000000	13.1498	0.508544	13.1498	0
12	29500001	30500000	12.7503	0.517312	12.7503	0
12	30000001	31000000	13.0257	0.52608	13.0257	0
12	30500001	31500000	12.7669	0.534848	12.7669	0
12	31000001	32000000	12.7071	0.543616	12.7071	0
12	31500001	32500000	13.333	0.552384	13.333	0
12	32000001	33000000	12.3977	0.561152	12.3977	0
12	32500001	33500000	12.0496	0.56992	12.0496	0
12	33000001	34000000	14.0501	0.578688	14.0501	0
12	33500001	34500000	14.2121	0.587456	14.2121	0
12	34000001	35000000	13.1457	0.596224	13.1457	0
12	34500001	35500000	13.3565	0.604992	13.3565	0
12	35000001	36000000	12.7411	0.61376	12.7411	0
12	35500001	36500000	12.5631	0.622528	12.5631	0
12	36000001	37000000	13.1477	0.631296	13.1477	0
12	36500001	37500000	13.0859	0.640064	13.0859	0
12	37000001	38000000	13.2192	0.648832	13.2192	0
12	37500001	38500000	12.5492	0.6576	12.5492	0
12	38000001	39000000	11.9822	0.666368	11.9822	0
12	38500001	39500000	12.3703	0.675136	12.3703	0
12	39000001	40000000	15.0015	0.683904	15.0015	0
12	39500001	40500000	15.5908	0.692672	15.5908	0
12	40000001	41000000	13.5186	0.70144	13.5186	0
12	40500001	41500000	13.1672	0.710208	13.1672	0
12	41000001	42000000	12.8677	0.718976	12.8677	0
12	41500001	42500000	12.661	0.727744	12.661	0
12	42000001	43000000	12.669	0.736512	12.669	0
12	42500001	43500000	12.6532	0.74528	12.6532	0
12	43000001	44000000	12.8666	0.754048	12.8666	0
12	43500001	44500000	12.4013	0.762816	12.4013	0
12	44000001	45000000	11.6408	0.771584	11.6408	0
12	44500001	45500000	12.0008	0.780352	12.0008	0
12	45000001	46000000	12.7611	0.78912	12.7611	0
12	45500001	46500000	12.5615	0.797888	12.5615	0
12	46000001	47000000	12.1749	0.806656	12.1749	0
12	46500001	47500000	11.9144	0.815424	11.9144	0
12	47000001	48000000	11.5723	0.824192	11.5723	0
12	47500001	48500000	12.1928	0.832959	12.1928	0
12	48000001	49000000	12.0294	0.841727	12.0294	0
12	48500001	49500000	11.6461	0.850495	11.6461	0
12	49000001	50000000	12.114	0.859263	12.114	0
12	49500001	50500000	12.613	0.868031	12.613	0
12	50000001	51000000	12.2761	0.876799	12.2761	0
12	50500001	51500000	11.873	0.885567	11.873	0
12	51000001	52000000	12.159	0.894335	12.159	0
12	51500001	52500000	11.6641	0.903103	11.6641	0
12	52000001	53000000	11.4204	0.911871	11.4204	0
12	52500001	53500000	11.8764	0.920639	11.8764	0
12	53000001	54000000	11.8612	0.929407	11.8612	0
12	53500001	54500000	12.1627	0.938175	12.1627	0
12	54000001	55000000	11.7062	0.946943	11.7062	0
12	54500001	55500000	11.4763	0.955711	11.4763	0
12	55000001	56000000	12.0707	0.964479	12.0707	0
12	55500001	56500000	9.95689	0.973247	9.95689	0
12	56000001	57000000	9.10803	0.982015	9.10803	0
12	56500001	57025583	10.6785	0.990783	10.6785	0
13	1	1000000	10.7858	1.93291e-08	10.7858	0
13	500001	1500000	10.5823	0.00966459	10.5823	0
13	1000001	2000000	12.8053	0.0193292	12.8053	0
13	1500001	2500000	12.0231	0.0289937	12.0231	0
13	2000001	3000000	9.82588	0.0386583	9.82588	0
13	2500001	3500000	10.0153	0.0483229	10.0153	0
13	3000001	4000000	10.0526	0.0579874	10.0526	0
13	3500001	4500000	9.27994	0.067652	9.27994	0
13	4000001	5000000	8.81934	0.0773166	8.81934	0
13	4500001	5500000	9.44511	0.0869812	9.44511	0
13	5000001	6000000	17.5127	0.0966457	17.5127	1
13	5500001	6500000	18.8929	0.10631	18.8929	1
13	6000001	7000000	12.4889	0.115975	12.4889	0
13	6500001	7500000	12.0021	0.125639	12.0021	0
13	7000001	8000000	11.6569	0.135304	11.6569	0
13	7500001	8500000	11.4096	0.144969	11.4096	0
13	8000001	9000000	11.5412	0.154633	11.5412	0
13	8500001	9500000	11.7838	0.164298	11.7838	0
13	9000001	10000000	12.1789	0.173962	12.1789	0
13	9500001	10500000	12.9672	0.183627	12.9672	0
13	10000001	11000000	12.7956	0.193291	12.7956	0
13	10500001	11500000	10.9661	0.202956	10.9661	0
13	11000001	12000000	10.9699	0.212621	10.9699	0
13	11500001	12500000	11.866	0.222285	11.866	0
13	12000001	13000000	11.9458	0.23195	11.9458	0
13	12500001	13500000	12.4958	0.241614	12.4958	0
13	13000001	14000000	11.863	0.251279	11.863	0
13	13500001	14500000	11.5711	0.260943	11.5711	0
13	14000001	15000000	12.5034	0.270608	12.5034	0
13	14500001	15500000	12.7905	0.280273	12.7905	0
13	15000001	16000000	13.0553	0.289937	13.0553	0
13	15500001	16500000	13.1869	0.299602	13.1869	0
13	16000001	17000000	13.208	0.309266	13.208	0
13	16500001	17500000	12.9134	0.318931	12.9134	0
13	17000001	18000000	12.614	0.328595	12.614	0
13	17500001	18500000	12.8651	0.33826	12.8651	0
13	18000001	19000000	12.5715	0.347925	12.5715	0
13	18500001	19500000	12.4546	0.357589	12.4546	0
13	19000001	20000000	12.6061	0.367254	12.6061	0
13	19500001	20500000	12.3915	0.376918	12.3915	0
13	20000001	21000000	13.8406	0.386583	13.8406	0
13	20500001	21500000	14.3317	0.396247	14.3317	0
13	21000001	22000000	13.0149	0.405912	13.0149	0
13	21500001	22500000	12.5198	0.415577	12.5198	0
13	22000001	23000000	12.423	0.425241	12.423	0
13	22500001	23500000	12.4335	0.434906	12.4335	0
13	23000001	24000000	12.5352	0.44457	12.5352	0
13	23500001	24500000	12.9585	0.454235	12.9585	0
13	24000001	25000000	16.3558	0.463899	16.3558	0
13	24500001	25500000	30.5283	0.473564	30.5283	1
13	25000001	26000000	27.2359	0.483229	27.2359	1
13	25500001	26500000	12.4117	0.492893	12.4117	0
13	26000001	27000000	12.1289	0.502558	12.1289	0
13	26500001	27500000	12.876	0.512222	12.876	0
13	27000001	28000000	13.2636	0.521887	13.2636	0
13	27500001	28500000	13.2895	0.531551	13.2895	0
13	28000001	29000000	13.581	0.541216	13.581	0
13	28500001	29500000	19.4529	0.550881	19.4529	1
13	29000001	30000000	21.7383	0.560545	21.7383	1
13	29500001	30500000	18.4223	0.57021	18.4223	1
13	30000001	31000000	18.6307	0.579874	18.6307	1
13	30500001	31500000	18.9599	0.589539	18.9599	1
13	31000001	32000000	19.146	0.599203	19.146	1
13	31500001	32500000	19.1989	0.608868	19.1989	1
13	32000001	33000000	18.9317	0.618533	18.9317	1
13	32500001	33500000	18.0999	0.628197	18.0999	1
13	33000001	34000000	17.1945	0.637862	17.1945	0
13	33500001	34500000	17.3004	0.647526	17.3004	0
13	34000001	35000000	15.5351	0.657191	15.5351	0
13	34500001	35500000	14.6281	0.666855	14.6281	0
13	35000001	36000000	14.4305	0.67652	14.4305	0
13	35500001	36500000	12.7428	0.686185	12.7428	0
13	36000001	37000000	12.7089	0.695849	12.7089	0
13	36500001	37500000	12.4605	0.705514	12.4605	0
13	37000001	38000000	12.3872	0.715178	12.3872	0
13	37500001	38500000	12.7677	0.724843	12.7677	0
13	38000001	39000000	12.8505	0.734507	12.8505	0
13	38500001	39500000	12.6043	0.744172	12.6043	0
13	39000001	40000000	12.6714	0.753837	12.6714	0
13	39500001	40500000	12.7413	0.763501	12.7413	0
13	40000001	41000000	12.4486	0.773166	12.4486	0
13	40500001	41500000	12.2646	0.78283	12.2646	0
13	41000001	42000000	12.5298	0.792495	12.5298	0
13	41500001	42500000	12.4533	0.802159	12.4533	0
13	42000001	43000000	12.262	0.811824	12.262	0
13	42500001	43500000	12.5385	0.821489	12.5385	0
13	43000001	44000000	12.0162	0.831153	12.0162	0
13	43500001	44500000	12.0334	0.840818	12.0334	0
13	44000001	45000000	12.8522	0.850482	12.8522	0
13	44500001	45500000	12.4562	0.860147	12.4562	0
13	45000001	46000000	12.2447	0.869811	12.2447	0
13	45500001	46500000	12.8616	0.879476	12.8616	0
13	46000001	47000000	12.772	0.889141	12.772	0
13	46500001	47500000	12.6697	0.898805	12.6697	0
13	47000001	48000000	12.2182	0.90847	12.2182	0
13	47500001	48500000	12.2374	0.918134	12.2374	0
13	48000001	49000000	12.9971	0.927799	12.9971	0
13	48500001	49500000	12.9345	0.937463	12.9345	0
13	49000001	50000000	12.7618	0.947128	12.7618	0
13	49500001	50500000	12.8907	0.956793	12.8907	0
13	50000001	51000000	13.2342	0.966457	13.2342	0
13	50500001	51500000	12.555	0.976122	12.555	0
13	51000001	51735353	11.8997	0.985786	11.8997	0
14	1	1000000	10.9304	1.29701e-08	10.9304	0
14	500001	1500000	12.3293	0.00648508	12.3293	0
14	1000001	2000000	15.1098	0.0129702	15.1098	0
14	1500001	2500000	15.0644	0.0194552	15.0644	0
14	2000001	3000000	12.4891	0.0259403	12.4891	0
14	2500001	3500000	10.7308	0.0324254	10.7308	0
14	3000001	4000000	9.18671	0.0389104	9.18671	0
14	3500001	4500000	10.5269	0.0453955	10.5269	0
14	4000001	5000000	11.3461	0.0518806	11.3461	0
14	4500001	5500000	10.6088	0.0583657	10.6088	0
14	5000001	6000000	10.6218	0.0648507	10.6218	0
14	5500001	6500000	10.1513	0.0713358	10.1513	0
14	6000001	7000000	10.7612	0.0778209	10.7612	0
14	6500001	7500000	11.4278	0.0843059	11.4278	0
14	7000001	8000000	10.0947	0.090791	10.0947	0
14	7500001	8500000	10.1821	0.0972761	10.1821	0
14	8000001	9000000	13.8821	0.103761	13.8821	0
14	8500001	9500000	14.5821	0.110246	14.5821	0
14	9000001	10000000	12.6358	0.116731	12.6358	0
14	9500001	10500000	13.0528	0.123216	13.0528	0
14	10000001	11000000	12.9717	0.129701	12.9717	0
14	10500001	11500000	12.5022	0.136187	12.5022	0
14	11000001	12000000	11.9815	0.142672	11.9815	0
14	11500001	12500000	12.3675	0.149157	12.3675	0
14	12000001	13000000	12.6403	0.155642	12.6403	0
14	12500001	13500000	12.6365	0.162127	12.6365	0
14	13000001	14000000	13.138	0.168612	13.138	0
14	13500001	14500000	13.3025	0.175097	13.3025	0
14	14000001	15000000	12.9469	0.181582	12.9469	0
14	14500001	15500000	12.5707	0.188067	12.5707	0
14	15000001	16000000	12.361	0.194552	12.361	0
14	15500001	16500000	12.0506	0.201037	12.0506	0
14	16000001	17000000	12.3213	0.207522	12.3213	0
14	16500001	17500000	12.9956	0.214007	12.9956	0
14	17000001	18000000	12.7978	0.220492	12.7978	0
14	17500001	18500000	12.3843	0.226978	12.3843	0
14	18000001	19000000	12.5308	0.233463	12.5308	0
14	18500001	19500000	12.7024	0.239948	12.7024	0
14	19000001	20000000	12.7071	0.246433	12.7071	0
14	19500001	20500000	12.6687	0.252918	12.6687	0
14	20000001	21000000	12.8399	0.259403	12.8399	0
14	20500001	21500000	13.1028	0.265888	13.1028	0
14	21000001	22000000	13.5375	0.272373	13.5375	0
14	21500001	22500000	13.1405	0.278858	13.1405	0
14	22000001	23000000	12.9307	0.285343	12.9307	0
14	22500001	23500000	13.3354	0.291828	13.3354	0
14	23000001	24000000	12.7271	0.298313	12.7271	0
14	23500001	24500000	12.4352	0.304798	12.4352	0
14	24000001	25000000	12.6851	0.311283	12.6851	0
14	24500001	25500000	13.1557	0.317769	13.1557	0
14	25000001	26000000	16.6543	0.324254	16.6543	0
14	25500001	26500000	16.3836	0.330739	16.3836	0
14	26000001	27000000	13.1928	0.337224	13.1928	0
14	26500001	27500000	16.9846	0.343709	16.9846	0
14	27000001	28000000	16.8622	0.350194	16.8622	0
14	27500001	28500000	13.0205	0.356679	13.0205	0
14	28000001	29000000	13.127	0.363164	13.127	0
14	28500001	29500000	13.3073	0.369649	13.3073	0
14	29000001	30000000	13.4675	0.376134	13.4675	0
14	29500001	30500000	13.6104	0.382619	13.6104	0
14	30000001	31000000	13.3539	0.389104	13.3539	0
14	30500001	31500000	13.1281	0.395589	13.1281	0
14	31000001	32000000	12.7352	0.402074	12.7352	0
14	31500001	32500000	12.5749	0.40856	12.5749	0
14	32000001	33000000	12.678	0.415045	12.678	0
14	32500001	33500000	12.3309	0.42153	12.3309	0
14	33000001	34000000	12.5284	0.428015	12.5284	0
14	33500001	34500000	13.0418	0.4345	13.0418	0
14	34000001	35000000	12.8751	0.440985	12.8751	0
14	34500001	35500000	12.5226	0.44747	12.5226	0
14	35000001	36000000	12.5375	0.453955	12.5375	0
14	35500001	36500000	12.7626	0.46044	12.7626	0
14	36000001	37000000	13.0245	0.466925	13.0245	0
14	36500001	37500000	12.9429	0.47341	12.9429	0
14	37000001	38000000	12.7788	0.479895	12.7788	0
14	37500001	38500000	12.9591	0.48638	12.9591	0
14	38000001	39000000	12.8957	0.492865	12.8957	0
14	38500001	39500000	13.1259	0.499351	13.1259	0
14	39000001	40000000	13.342	0.505836	13.342	0
14	39500001	40500000	12.9641	0.512321	12.9641	0
14	40000001	41000000	12.7641	0.518806	12.7641	0
14	40500001	41500000	12.6897	0.525291	12.6897	0
14	41000001	42000000	12.7595	0.531776	12.7595	0
14	41500001	42500000	12.8206	0.538261	12.8206	0
14	42000001	43000000	12.8254	0.544746	12.8254	0
14	42500001	43500000	12.8315	0.551231	12.8315	0
14	43000001	44000000	12.6999	0.557716	12.6999	0
14	43500001	44500000	12.7475	0.564201	12.7475	0
14	44000001	45000000	12.745	0.570686	12.745	0
14	44500001	45500000	12.4842	0.577171	12.4842	0
14	45000001	46000000	12.4743	0.583656	12.4743	0
14	45500001	46500000	12.6178	0.590142	12.6178	0
14	46000001	47000000	12.6523	0.596627	12.6523	0
14	46500001	47500000	12.6967	0.603112	12.6967	0
14	47000001	48000000	12.8278	0.609597	12.8278	0
14	47500001	48500000	12.7765	0.616082	12.7765	0
14	48000001	49000000	12.7711	0.622567	12.7711	0
14	48500001	49500000	12.8479	0.629052	12.8479	0
14	49000001	50000000	15.5185	0.635537	15.5185	0
14	49500001	50500000	15.4302	0.642022	15.4302	0
14	50000001	51000000	12.8984	0.648507	12.8984	0
14	50500001	51500000	13.2707	0.654992	13.2707	0
14	51000001	52000000	13.3763	0.661477	13.3763	0
14	51500001	52500000	13.2075	0.667962	13.2075	0
14	52000001	53000000	13.0545	0.674447	13.0545	0
14	52500001	53500000	12.3794	0.680933	12.3794	0
14	53000001	54000000	11.8765	0.687418	11.8765	0
14	53500001	54500000	12.4908	0.693903	12.4908	0
14	54000001	55000000	12.5872	0.700388	12.5872	0
14	54500001	55500000	12.6289	0.706873	12.6289	0
14	55000001	56000000	12.5462	0.713358	12.5462	0
14	55500001	56500000	12.2	0.719843	12.2	0
14	56000001	57000000	12.3746	0.726328	12.3746	0
14	56500001	57500000	12.2896	0.732813	12.2896	0
14	57000001	58000000	12.4183	0.739298	12.4183	0
14	57500001	58500000	12.7065	0.745783	12.7065	0
14	58000001	59000000	12.7755	0.752268	12.7755	0
14	58500001	59500000	12.9589	0.758753	12.9589	0
14	59000001	60000000	12.7471	0.765238	12.7471	0
14	59500001	60500000	12.6153	0.771724	12.6153	0
14	60000001	61000000	12.0557	0.778209	12.0557	0
14	60500001	61500000	10.8119	0.784694	10.8119	0
14	61000001	62000000	11.6194	0.791179	11.6194	0
14	61500001	62500000	12.7428	0.797664	12.7428	0
14	62000001	63000000	12.4561	0.804149	12.4561	0
14	62500001	63500000	12.5328	0.810634	12.5328	0
14	63000001	64000000	13.5986	0.817119	13.5986	0
14	63500001	64500000	13.5854	0.823604	13.5854	0
14	64000001	65000000	12.9576	0.830089	12.9576	0
14	64500001	65500000	13.0425	0.836574	13.0425	0
14	65000001	66000000	12.8974	0.843059	12.8974	0
14	65500001	66500000	12.6275	0.849544	12.6275	0
14	66000001	67000000	12.7309	0.856029	12.7309	0
14	66500001	67500000	13.1488	0.862515	13.1488	0
14	67000001	68000000	13.4224	0.869	13.4224	0
14	67500001	68500000	13.0601	0.875485	13.0601	0
14	68000001	69000000	12.5041	0.88197	12.5041	0
14	68500001	69500000	12.9469	0.888455	12.9469	0
14	69000001	70000000	13.2656	0.89494	13.2656	0
14	69500001	70500000	13.2358	0.901425	13.2358	0
14	70000001	71000000	13.2127	0.90791	13.2127	0
14	70500001	71500000	12.5137	0.914395	12.5137	0
14	71000001	72000000	11.9557	0.92088	11.9557	0
14	71500001	72500000	12.4861	0.927365	12.4861	0
14	72000001	73000000	12.3651	0.93385	12.3651	0
14	72500001	73500000	12.2697	0.940335	12.2697	0
14	73000001	74000000	13.0229	0.94682	13.0229	0
14	73500001	74500000	13.0663	0.953306	13.0663	0
14	74000001	75000000	12.9863	0.959791	12.9863	0
14	74500001	75500000	12.9431	0.966276	12.9431	0
14	75000001	76000000	12.0809	0.972761	12.0809	0
14	75500001	76500000	12.4521	0.979246	12.4521	0
14	76000001	77000000	13.2333	0.985731	13.2333	0
14	76500001	77100154	12.1942	0.992216	12.1942	0
15	1	1000000	9.32575	2.14404e-08	9.32575	0
15	500001	1500000	10.7076	0.0107202	10.7076	0
15	1000001	2000000	12.1701	0.0214404	12.1701	0
15	1500001	2500000	10.8194	0.0321606	10.8194	0
15	2000001	3000000	9.5189	0.0428808	9.5189	0
15	2500001	3500000	10.3638	0.053601	10.3638	0
15	3000001	4000000	11.5757	0.0643212	11.5757	0
15	3500001	4500000	11.7489	0.0750414	11.7489	0
15	4000001	5000000	13.4961	0.0857616	13.4961	0
15	4500001	5500000	13.0417	0.0964817	13.0417	0
15	5000001	6000000	10.6253	0.107202	10.6253	0
15	5500001	6500000	9.73419	0.117922	9.73419	0
15	6000001	7000000	10.4028	0.128642	10.4028	0
15	6500001	7500000	10.866	0.139363	10.866	0
15	7000001	8000000	12.892	0.150083	12.892	0
15	7500001	8500000	13.698	0.160803	13.698	0
15	8000001	9000000	11.7568	0.171523	11.7568	0
15	8500001	9500000	11.5299	0.182243	11.5299	0
15	9000001	10000000	12.4481	0.192963	12.4481	0
15	9500001	10500000	19.9564	0.203684	19.9564	1
15	10000001	11000000	19.709	0.214404	19.709	1
15	10500001	11500000	12.1954	0.225124	12.1954	0
15	11000001	12000000	10.9707	0.235844	10.9707	0
15	11500001	12500000	11.6889	0.246564	11.6889	0
15	12000001	13000000	13.2445	0.257285	13.2445	0
15	12500001	13500000	13.2916	0.268005	13.2916	0
15	13000001	14000000	13.0809	0.278725	13.0809	0
15	13500001	14500000	13.1315	0.289445	13.1315	0
15	14000001	15000000	13.4277	0.300165	13.4277	0
15	14500001	15500000	13.1379	0.310886	13.1379	0
15	15000001	16000000	13.0441	0.321606	13.0441	0
15	15500001	16500000	13.3849	0.332326	13.3849	0
15	16000001	17000000	13.0462	0.343046	13.0462	0
15	16500001	17500000	12.8541	0.353766	12.8541	0
15	17000001	18000000	12.9152	0.364487	12.9152	0
15	17500001	18500000	12.8764	0.375207	12.8764	0
15	18000001	19000000	12.9499	0.385927	12.9499	0
15	18500001	19500000	12.4034	0.396647	12.4034	0
15	19000001	20000000	12.3831	0.407367	12.3831	0
15	19500001	20500000	12.4194	0.418088	12.4194	0
15	20000001	21000000	11.5951	0.428808	11.5951	0
15	20500001	21500000	12.29	0.439528	12.29	0
15	21000001	22000000	13.1631	0.450248	13.1631	0
15	21500001	22500000	13.3558	0.460968	13.3558	0
15	22000001	23000000	13.3184	0.471688	13.3184	0
15	22500001	23500000	13.1681	0.482409	13.1681	0
15	23000001	24000000	13.2456	0.493129	13.2456	0
15	23500001	24500000	12.9598	0.503849	12.9598	0
15	24000001	25000000	12.982	0.514569	12.982	0
15	24500001	25500000	13.1754	0.525289	13.1754	0
15	25000001	26000000	13.0248	0.53601	13.0248	0
15	25500001	26500000	12.9345	0.54673	12.9345	0
15	26000001	27000000	13.3108	0.55745	13.3108	0
15	26500001	27500000	13.4185	0.56817	13.4185	0
15	27000001	28000000	13.0643	0.57889	13.0643	0
15	27500001	28500000	13.0474	0.589611	13.0474	0
15	28000001	29000000	13.0602	0.600331	13.0602	0
15	28500001	29500000	13.0213	0.611051	13.0213	0
15	29000001	30000000	13.1317	0.621771	13.1317	0
15	29500001	30500000	12.9595	0.632491	12.9595	0
15	30000001	31000000	12.7708	0.643212	12.7708	0
15	30500001	31500000	12.6698	0.653932	12.6698	0
15	31000001	32000000	12.7682	0.664652	12.7682	0
15	31500001	32500000	13.106	0.675372	13.106	0
15	32000001	33000000	13.2941	0.686092	13.2941	0
15	32500001	33500000	13.2827	0.696812	13.2827	0
15	33000001	34000000	13.153	0.707533	13.153	0
15	33500001	34500000	12.8476	0.718253	12.8476	0
15	34000001	35000000	12.7669	0.728973	12.7669	0
15	34500001	35500000	13.0171	0.739693	13.0171	0
15	35000001	36000000	12.7123	0.750413	12.7123	0
15	35500001	36500000	12.6501	0.761134	12.6501	0
15	36000001	37000000	12.4316	0.771854	12.4316	0
15	36500001	37500000	12.0462	0.782574	12.0462	0
15	37000001	38000000	12.3775	0.793294	12.3775	0
15	37500001	38500000	12.1084	0.804014	12.1084	0
15	38000001	39000000	12.0847	0.814735	12.0847	0
15	38500001	39500000	12.899	0.825455	12.899	0
15	39000001	40000000	12.6521	0.836175	12.6521	0
15	39500001	40500000	11.5464	0.846895	11.5464	0
15	40000001	41000000	11.6261	0.857615	11.6261	0
15	40500001	41500000	12.2992	0.868336	12.2992	0
15	41000001	42000000	12.6474	0.879056	12.6474	0
15	41500001	42500000	12.6318	0.889776	12.6318	0
15	42000001	43000000	12.6135	0.900496	12.6135	0
15	42500001	43500000	12.5539	0.911216	12.5539	0
15	43000001	44000000	12.1405	0.921937	12.1405	0
15	43500001	44500000	12.2519	0.932657	12.2519	0
15	44000001	45000000	12.4454	0.943377	12.4454	0
15	44500001	45500000	12.257	0.954097	12.257	0
15	45000001	46000000	12.3621	0.964817	12.3621	0
15	45500001	46500000	11.9221	0.975537	11.9221	0
15	46000001	46640956	11.5001	0.986258	11.5001	0
16	1	1000000	34.7495	4.51273e-08	34.7495	1
16	500001	1500000	11.9451	0.0225637	11.9451	0
16	1000001	2000000	11.8779	0.0451273	11.8779	0
16	1500001	2500000	12.4859	0.067691	12.4859	0
16	2000001	3000000	12.1453	0.0902546	12.1453	0
16	2500001	3500000	12.2249	0.112818	12.2249	0
16	3000001	4000000	11.4748	0.135382	11.4748	0
16	3500001	4500000	11.6242	0.157946	11.6242	0
16	4000001	5000000	12.9794	0.180509	12.9794	0
16	4500001	5500000	13.9533	0.203073	13.9533	0
16	5000001	6000000	13.0644	0.225637	13.0644	0
16	5500001	6500000	12.1174	0.2482	12.1174	0
16	6000001	7000000	12.6181	0.270764	12.6181	0
16	6500001	7500000	12.349	0.293327	12.349	0
16	7000001	8000000	12.0598	0.315891	12.0598	0
16	7500001	8500000	12.4487	0.338455	12.4487	0
16	8000001	9000000	12.8409	0.361018	12.8409	0
16	8500001	9500000	12.8879	0.383582	12.8879	0
16	9000001	10000000	12.9644	0.406146	12.9644	0
16	9500001	10500000	12.8424	0.428709	12.8424	0
16	10000001	11000000	12.5453	0.451273	12.5453	0
16	10500001	11500000	12.6936	0.473837	12.6936	0
16	11000001	12000000	12.6628	0.4964	12.6628	0
16	11500001	12500000	12.2308	0.518964	12.2308	0
16	12000001	13000000	12.5719	0.541528	12.5719	0
16	12500001	13500000	12.1173	0.564091	12.1173	0
16	13000001	14000000	11.7492	0.586655	11.7492	0
16	13500001	14500000	11.5552	0.609219	11.5552	0
16	14000001	15000000	11.3484	0.631782	11.3484	0
16	14500001	15500000	6.29784	0.654346	6.29784	0
16	15000001	16000000	3.13956	0.67691	3.13956	0
16	15500001	16500000	5.33037	0.699473	5.33037	0
16	16000001	17000000	5.28261	0.722037	5.28261	0
16	16500001	17500000	9.70832	0.744601	9.70832	0
16	17000001	18000000	16.9494	0.767164	16.9494	0
16	17500001	18500000	21.8296	0.789728	21.8296	1
16	18000001	19000000	21.6276	0.812291	21.6276	1
16	18500001	19500000	15.4655	0.834855	15.4655	0
16	19000001	20000000	11.0215	0.857419	11.0215	0
16	19500001	20500000	10.3205	0.879982	10.3205	0
16	20000001	21000000	11.2058	0.902546	11.2058	0
16	20500001	21500000	12.0644	0.92511	12.0644	0
16	21000001	22000000	11.8042	0.947673	11.8042	0
16	21500001	22159535	13.0628	0.970237	13.0628	0
17	1	1000000	12.5495	1.59377e-08	12.5495	0
17	500001	1500000	12.1213	0.00796887	12.1213	0
17	1000001	2000000	12.4847	0.0159377	12.4847	0
17	1500001	2500000	12.7971	0.0239066	12.7971	0
17	2000001	3000000	12.7908	0.0318754	12.7908	0
17	2500001	3500000	12.498	0.0398443	12.498	0
17	3000001	4000000	12.443	0.0478132	12.443	0
17	3500001	4500000	12.7729	0.055782	12.7729	0
17	4000001	5000000	12.2916	0.0637509	12.2916	0
17	4500001	5500000	11.7939	0.0717197	11.7939	0
17	5000001	6000000	12.1245	0.0796886	12.1245	0
17	5500001	6500000	12.3142	0.0876574	12.3142	0
17	6000001	7000000	12.4615	0.0956263	12.4615	0
17	6500001	7500000	12.8413	0.103595	12.8413	0
17	7000001	8000000	13.1322	0.111564	13.1322	0
17	7500001	8500000	13.1448	0.119533	13.1448	0
17	8000001	9000000	13.0047	0.127502	13.0047	0
17	8500001	9500000	12.8736	0.135471	12.8736	0
17	9000001	10000000	12.8138	0.143439	12.8138	0
17	9500001	10500000	12.7949	0.151408	12.7949	0
17	10000001	11000000	12.6107	0.159377	12.6107	0
17	10500001	11500000	12.4407	0.167346	12.4407	0
17	11000001	12000000	12.349	0.175315	12.349	0
17	11500001	12500000	12.1525	0.183284	12.1525	0
17	12000001	13000000	12.5963	0.191253	12.5963	0
17	12500001	13500000	12.8789	0.199221	12.8789	0
17	13000001	14000000	12.4851	0.20719	12.4851	0
17	13500001	14500000	12.4989	0.215159	12.4989	0
17	14000001	15000000	12.6951	0.223128	12.6951	0
17	14500001	15500000	15.2941	0.231097	15.2941	0
17	15000001	16000000	15.2395	0.239066	15.2395	0
17	15500001	16500000	12.3173	0.247035	12.3173	0
17	16000001	17000000	12.3202	0.255003	12.3202	0
17	16500001	17500000	12.7921	0.262972	12.7921	0
17	17000001	18000000	13.1573	0.270941	13.1573	0
17	17500001	18500000	13.2354	0.27891	13.2354	0
17	18000001	19000000	12.5674	0.286879	12.5674	0
17	18500001	19500000	12.5389	0.294848	12.5389	0
17	19000001	20000000	13.277	0.302817	13.277	0
17	19500001	20500000	13.1697	0.310785	13.1697	0
17	20000001	21000000	12.9768	0.318754	12.9768	0
17	20500001	21500000	13.005	0.326723	13.005	0
17	21000001	22000000	12.3808	0.334692	12.3808	0
17	21500001	22500000	12.0459	0.342661	12.0459	0
17	22000001	23000000	12.5624	0.35063	12.5624	0
17	22500001	23500000	13.0405	0.358599	13.0405	0
17	23000001	24000000	13.1525	0.366567	13.1525	0
17	23500001	24500000	13.2562	0.374536	13.2562	0
17	24000001	25000000	13.3898	0.382505	13.3898	0
17	24500001	25500000	13.3899	0.390474	13.3899	0
17	25000001	26000000	13.3305	0.398443	13.3305	0
17	25500001	26500000	13.2609	0.406412	13.2609	0
17	26000001	27000000	13.2492	0.414381	13.2492	0
17	26500001	27500000	13.3176	0.422349	13.3176	0
17	27000001	28000000	13.2851	0.430318	13.2851	0
17	27500001	28500000	13.7866	0.438287	13.7866	0
17	28000001	29000000	13.2269	0.446256	13.2269	0
17	28500001	29500000	12.1568	0.454225	12.1568	0
17	29000001	30000000	12.174	0.462194	12.174	0
17	29500001	30500000	12.4319	0.470163	12.4319	0
17	30000001	31000000	12.6895	0.478131	12.6895	0
17	30500001	31500000	12.4169	0.4861	12.4169	0
17	31000001	32000000	11.7441	0.494069	11.7441	0
17	31500001	32500000	11.4575	0.502038	11.4575	0
17	32000001	33000000	12.5088	0.510007	12.5088	0
17	32500001	33500000	13.29	0.517976	13.29	0
17	33000001	34000000	13.0963	0.525945	13.0963	0
17	33500001	34500000	16.8571	0.533913	16.8571	0
17	34000001	35000000	16.8913	0.541882	16.8913	0
17	34500001	35500000	12.9192	0.549851	12.9192	0
17	35000001	36000000	12.9135	0.55782	12.9135	0
17	35500001	36500000	12.7811	0.565789	12.7811	0
17	36000001	37000000	12.8576	0.573758	12.8576	0
17	36500001	37500000	13.2422	0.581727	13.2422	0
17	37000001	38000000	13.028	0.589695	13.028	0
17	37500001	38500000	13.0726	0.597664	13.0726	0
17	38000001	39000000	13.3193	0.605633	13.3193	0
17	38500001	39500000	13.553	0.613602	13.553	0
17	39000001	40000000	13.0397	0.621571	13.0397	0
17	39500001	40500000	12.6115	0.62954	12.6115	0
17	40000001	41000000	13.092	0.637509	13.092	0
17	40500001	41500000	13.0208	0.645477	13.0208	0
17	41000001	42000000	12.9217	0.653446	12.9217	0
17	41500001	42500000	15.6297	0.661415	15.6297	0
17	42000001	43000000	17.1628	0.669384	17.1628	0
17	42500001	43500000	14.7355	0.677353	14.7355	0
17	43000001	44000000	13.3	0.685322	13.3	0
17	43500001	44500000	11.9005	0.693291	11.9005	0
17	44000001	45000000	11.8233	0.701259	11.8233	0
17	44500001	45500000	12.9414	0.709228	12.9414	0
17	45000001	46000000	12.6178	0.717197	12.6178	0
17	45500001	46500000	12.3426	0.725166	12.3426	0
17	46000001	47000000	12.4723	0.733135	12.4723	0
17	46500001	47500000	12.6286	0.741104	12.6286	0
17	47000001	48000000	13.1147	0.749073	13.1147	0
17	47500001	48500000	13.3864	0.757041	13.3864	0
17	48000001	49000000	13.0322	0.76501	13.0322	0
17	48500001	49500000	13.1164	0.772979	13.1164	0
17	49000001	50000000	13.2519	0.780948	13.2519	0
17	49500001	50500000	12.1396	0.788917	12.1396	0
17	50000001	51000000	11.841	0.796886	11.841	0
17	50500001	51500000	12.5929	0.804855	12.5929	0
17	51000001	52000000	11.7611	0.812823	11.7611	0
17	51500001	52500000	11.5535	0.820792	11.5535	0
17	52000001	53000000	12.3636	0.828761	12.3636	0
17	52500001	53500000	12.5823	0.83673	12.5823	0
17	53000001	54000000	12.7621	0.844699	12.7621	0
17	53500001	54500000	12.2948	0.852668	12.2948	0
17	54000001	55000000	12.1343	0.860637	12.1343	0
17	54500001	55500000	14.9188	0.868605	14.9188	0
17	55000001	56000000	14.1301	0.876574	14.1301	0
17	55500001	56500000	13.9136	0.884543	13.9136	0
17	56000001	57000000	14.2622	0.892512	14.2622	0
17	56500001	57500000	11.9517	0.900481	11.9517	0
17	57000001	58000000	11.2835	0.90845	11.2835	0
17	57500001	58500000	9.65244	0.916419	9.65244	0
17	58000001	59000000	11.4623	0.924387	11.4623	0
17	58500001	59500000	18.7706	0.932356	18.7706	1
17	59000001	60000000	16.9572	0.940325	16.9572	0
17	59500001	60500000	11.2415	0.948294	11.2415	0
17	60000001	61000000	11.3379	0.956263	11.3379	0
17	60500001	61500000	12.6529	0.964232	12.6529	0
17	61000001	62000000	13.8228	0.972201	13.8228	0
17	61500001	62500000	12.4308	0.980169	12.4308	0
17	62000001	62744259	11.9315	0.988138	11.9315	0
18	1	1000000	31.4067	1.72177e-08	31.4067	1
18	500001	1500000	12.6097	0.00860886	12.6097	0
18	1000001	2000000	11.5481	0.0172177	11.5481	0
18	1500001	2500000	11.833	0.0258266	11.833	0
18	2000001	3000000	12.5262	0.0344354	12.5262	0
18	2500001	3500000	12.2741	0.0430442	12.2741	0
18	3000001	4000000	12.2262	0.0516531	12.2262	0
18	3500001	4500000	12.4753	0.0602619	12.4753	0
[truncated: 2,130 more rows]

## Sheet: GO
NC_068425.1:29000001-35000000
ID	Pop.total	Pop.term	Study.total	Study.term	Pop.family	Study.family	nparents	is.trivial	p	p.adjusted	p.min	name
GO:0051045	33449	15	86	6	663	7	5	0	3.00246e-10	6.01993e-07	7.29597e-31	negative regulation of membrane protein ectodomain proteolysis
GO:0051043	33449	33	86	6	2044	11	4	0	4.80663e-09	4.81864e-06	6.39148e-73	regulation of membrane protein ectodomain proteolysis
GO:1901376	33449	5	86	3	10170	21	2	0	7.56857e-08	5.05833e-05	1.10409e-18	organic heteropentacyclic compound metabolic process
GO:0033619	33449	83	86	6	2736	12	1	0	5.19767e-07	0.000260533	7.26359e-161	membrane protein proteolysis
GO:0008191	33449	36	86	7	239	7	1	0	1.0321e-06	0.000354397	1.42662e-43	metalloendopeptidase inhibitor activity
GO:0052547	33449	557	86	10	3219	12	3	0	1.06054e-06	0.000354397	0	regulation of peptidase activity
GO:0031330	33449	339	86	7	6184	15	4	0	6.14452e-06	0.00175997	0	negative regulation of cellular catabolic process
GO:0042177	33449	147	86	6	3059	13	4	0	1.44419e-05	0.00355963	2.54449e-255	negative regulation of protein catabolic process
GO:0009404	33449	22	86	3	16340	37	2	0	1.59784e-05	0.00355963	2.31934e-72	toxin metabolic process
GO:0009895	33449	465	86	7	7499	18	3	0	5.88679e-05	0.011803	0	negative regulation of catabolic process
GO:0002933	33449	12	86	3	428	4	1	0	6.67421e-05	0.0121653	1.48112e-23	lipid hydroxylation
GO:0030162	33449	999	86	10	5540	16	2	0	9.71736e-05	0.0162361	0	regulation of proteolysis
GO:0002020	33449	487	86	8	3918	15	1	0	0.000156057	0.0228591	0	protease binding
GO:0010466	33449	180	86	6	1988	11	4	0	0.000159615	0.0228591	1.65334e-261	negative regulation of peptidase activity
GO:0061134	33449	339	86	8	2206	13	2	0	0.00018227	0.0243635	0	peptidase regulator activity
GO:0005576	33449	4911	86	26	32372	84	1	0	0.000199131	0.0249536	0	extracellular region
GO:0051791	33449	23	86	3	566	4	1	0	0.000229381	0.0270535	1.97001e-41	medium-chain fatty acid metabolic process
GO:0002828	33449	94	86	3	1274	3	2	0	0.000389864	0.0434266	4.76796e-145	regulation of type 2 immune response
GO:0045861	33449	301	86	6	3738	14	3	0	0.000447202	0.0471916	0	negative regulation of proteolysis
Revigo
TermID	Name	Value	LogSize	Frequency	Uniqueness	Dispensability	Representative
GO:0002828	regulation of type 2 immune response	-1.36224	3.03941	0.00363658	0.839897	0.108675	null	Biological Process
GO:0002933	lipid hydroxylation	-1.91488	2.26951	0.000614962	0.947668	0.0276779	null	Biological Process
GO:0009404	toxin metabolic process	-2.44859	4.38732	0.0810918	0.983002	0.0354034	null	Biological Process
GO:0030162	regulation of proteolysis	-1.78952	4.92038	0.276729	0.522704	0.436272	null	Biological Process
GO:0033619	membrane protein proteolysis	-3.58336	3.34674	0.00738286	0.986885	0.0215657	null	Biological Process
GO:0051045	negative regulation of membrane protein ectodomain proteolysis	-6.2204	2.52375	0.00110693	0.384247	0	null	Biological Process
GO:0051791	medium-chain fatty acid metabolic process	-1.56778	2.71767	0.00173186	0.947041	0.285291	null	Biological Process
GO:1901376	organic heteropentacyclic compound metabolic process	-4.29585	2.97405	0.00312799	0.983828	0	null	Biological Process
GO:0005576	extracellular region	-1.6029	5.893	0.02995	1	0	null	Cellular Component
GO:0002020	protease binding	-1.6409	3.8	0.00017	1	0	null	Molecular Function
GO:0008191	metalloendopeptidase inhibitor activity	-3.451	3.715	0.00014	0.515	0	null	Molecular Function
NC_068430.1:75000001-78000000
ID	Pop.total	Pop.term	Study.total	Study.term	Pop.family	Study.family	nparents	is.trivial	p	p.adjusted	p.min	name
NC_068433.1:28500001-33500000
ID	Pop.total	Pop.term	Study.total	Study.term	Pop.family	Study.family	nparents	is.trivial	p	p.adjusted	p.min	name
GO:0045105	33449	4	102	3	3013	10	2	0	1.05213e-07	0.000293439	2.91796e-13	intermediate filament polymerization or depolymerization
GO:0045110	33449	18	102	4	5297	20	2	0	4.37393e-07	0.000609945	6.11448e-52	intermediate filament bundle assembly
GO:0005883	33449	31	102	4	20581	57	2	0	1.57302e-06	0.00146239	1.61205e-100	neurofilament
GO:0045109	33449	80	102	5	1668	9	2	0	2.43012e-05	0.0116691	8.22622e-139	intermediate filament organization
GO:0099182	33449	5	102	3	214	4	2	0	2.46595e-05	0.0116691	2.80253e-10	presynaptic intermediate filament cytoskeleton
GO:0045104	33449	118	102	5	3176	11	2	0	2.51365e-05	0.0116691	2.53841e-218	intermediate filament cytoskeleton organization
GO:0045103	33449	119	102	5	28814	86	1	0	2.94394e-05	0.0116691	0	intermediate filament-based process
GO:0097418	33449	9	102	4	99	4	1	0	3.34717e-05	0.0116691	5.7769e-13	neurofibrillary tangle
GO:0015643	33449	24	102	3	24298	69	1	0	4.25014e-05	0.0131707	3.49903e-82	toxic substance binding
GO:0031133	33449	11	102	3	390	4	2	0	6.62313e-05	0.0184719	1.4496e-21	regulation of axon diameter
GO:0099569	33449	31	102	3	5548	16	2	0	8.42338e-05	0.0204154	7.64291e-83	presynaptic cytoskeleton
GO:0032536	33449	23	102	3	781	4	1	0	8.78399e-05	0.0204154	1.05579e-44	regulation of cell projection size
GO:0099571	33449	37	102	3	5683	16	2	0	0.000134239	0.0280851	1.86367e-96	postsynaptic cytoskeleton
GO:0061737	33449	22	102	3	1956	10	1	0	0.000140979	0.0280851	4.92187e-52	leukotriene signaling pathway
GO:0016234	33449	99	102	4	26561	76	1	0	0.000189634	0.0352594	1.12001e-282	inclusion body
Revigo
TermID	Name	Value	LogSize	Frequency	Uniqueness	Dispensability	Representative
GO:0032536	regulation of cell projection size	-1.69004	2.62941	0.00141275	0.609745	0.187708	null	Biological Process
GO:0045103	intermediate filament-based process	-1.93296	3.92158	0.0277464	0.991528	0.00360871	null	Biological Process
GO:0045105	intermediate filament polymerization or depolymerization	-3.53313	1.32222	6.64823e-05	0.428133	0	null	Biological Process
GO:0061737	leukotriene signaling pathway	-1.55152	3.13258	0.0045075	0.932006	0.00444492	null	Biological Process
GO:0005883	neurofilament	-2.83494	2.86806	0.00282334	0.546923	0	null	Cellular Component
GO:0016234	inclusion body	-1.45273	3.49872	0.0120749	0.897278	0.0556466	null	Cellular Component
GO:0097418	neurofibrillary tangle	-1.93296	2.16435	0.000555474	0.907858	0.0480571	null	Cellular Component
GO:0099571	postsynaptic cytoskeleton	-1.55152	2.47276	0.00113393	0.546163	0.33256	null	Cellular Component
GO:0015643	toxic substance binding	-1.8804	3.358	6e-05	1	0	null	Molecular Function
NC_068453.1:1-3500000
ID	Pop.total	Pop.term	Study.total	Study.term	Pop.family	Study.family	nparents	is.trivial	p	p.adjusted	p.min	name
NC_068457.1:24000001-29195980
ID	Pop.total	Pop.term	Study.total	Study.term	Pop.family	Study.family	nparents	is.trivial	p	p.adjusted	p.min	name
GO:0005212	33449	117	82	10	1299	14	1	0	1.79153e-08	4.84251e-05	4.42909e-170	structural constituent of eye lens
GO:0005198	33449	1299	82	14	28512	69	1	0	2.28223e-06	0.00308444	0	structural molecule activity
Revigo
TermID	Name	Value	LogSize	Frequency	Uniqueness	Dispensability	Representative
GO:0005198	structural molecule activity	-2.51082	6.05846	3.12838	1	0	null	Molecular Function
GO:0005212	structural constituent of eye lens	-4.31515	3.70389	0.0138249	1	0	null	Molecular Function

## Sheet: NCBI Metrics
NCBI							From this study
Molecule	Total Length	Scaffold Count	Ungapped Length	Scaffold N50	Spanned Gaps	Unspanned Gaps	Distance of homeologous/collapsed regions	Estimated percent of chromosome with highly homeologous or collapsed sequence
Chromosome 1	100781491	180	100763591	3066934	0	179	46562143	46.2011
Chromosome 2	81752364	66	81745864	4814252	0	65	20940427	25.6145
Chromosome 3	35172482	86	35163982	2140652	0	85	0	0
Chromosome 4	87941717	122	87929617	3326862	0	121	46302751	52.6516
Chromosome 5	39289791	151	39274791	920030	0	150	29230869	74.3981
Chromosome 6	44339290	68	44332590	2884820	0	67	2000000	4.51067
Chromosome 7	56597874	75	56590474	4220266	0	74	1500000	2.65028
Chromosome 8	51230196	110	51219296	1904803	0	109	0	0
Chromosome 9	46184008	91	46175008	1885846	0	90	0	0
Chromosome 10	83638433	175	83620933	3395753	1	174	7138433	8.53487
Chromosome 11	54879299	75	54871899	3669455	0	74	0	0
Chromosome 12	57025583	74	57018283	4405042	0	73	0	0
Chromosome 13	51735353	84	51727053	3805998	0	83	24211712	46.7992
Chromosome 14	77100154	104	77089854	5094699	0	103	21637415	28.064
Chromosome 15	46640956	80	46633056	2141804	0	79	1500000	3.21606
Chromosome 16	22159535	84	22151235	1604290	0	83	17202449	77.63
Chromosome 17	62744259	104	62733959	2287290	0	103	0	0
Chromosome 18	58079796	115	58068396	1622116	0	114	46159941	79.4768
Chromosome 19	87711413	193	87692213	2770139	0	192	1500000	1.71015
Chromosome 20	48384908	118	48373208	3429153	0	117	0	0
Chromosome 21	59991537	102	59981427	2229912	1	101	0	0
Chromosome 22	58500653	79	58492853	2684770	0	78	0	0
Chromosome 23	49035537	71	49028537	1937020	0	70	3000000	6.11801
Chromosome 24	49154649	86	49146149	2862699	0	85	3000000	6.10319
Chromosome 25	51073702	58	51068002	7556568	0	57	1500000	2.93693
Chromosome 26	47266180	56	47260680	3673563	0	55	0	0
Chromosome 27	49749584	59	49743784	3014705	0	58	0	0
Chromosome 28	81400567	115	81389167	3092829	0	114	1500000	1.84274
Chromosome 29	53654542	49	53649742	3103554	0	48	13419105	25.0102
Chromosome 30	62309450	109	62298650	2026341	0	108	59697625	95.8083
Chromosome 31	27780665	21	27778665	3214915	0	20	27689384	99.6714
Chromosome 32	36593855	55	36588455	2548065	0	54	23146740	63.2531
Chromosome 33	26012511	30	26009611	1771870	0	29	21516386	82.7155
Chromosome 34	82222654	130	82209754	3978059	0	129	27246620	33.1376
Chromosome 35	83059625	159	83043825	4221321	0	158	0	0
Chromosome 36	29285949	26	29283449	3068377	0	25	0	0
Chromosome 37	29195980	82	29187880	1871726	0	81	19193649	65.7407
unplaced	486784528	14037	486783169	129089	16	0	0	Not estimated
All	2556461070	17479	2556119101	2025324	18	3405	466795649	18.2594
