# Supplementary material for: Insights from a chum salmon (Oncorhynchus keta) genome assembly regarding whole-genome duplication and nucleotide variation influencing gene function
Source: G3 (Bethesda). 2023 Jun 9;13(8):jkad127. doi: 10.1093/g3journal/jkad127 (PMC10411575; doi:10.1093/g3journal/jkad127)
Supplement: jkad127_Supplementary_Data [file jkad127_supplementary_data.zip › File_S3_G3-2023-404248.xlsx]

## Sheet: SummaryInformation
Total Genes
66713		LOW	31806	0.476759
		MODERATE	22914	0.343471
		HIGH	853	0.0127861
		tRNAs	191
		Others	662

## Sheet: High
geneID	variant Count
LOC118373876	4	1	4
LOC118364345	3
LOC118372148	3
LOC118381276	3
LOC127914510	3
LOC127922264	3
si:ch73-233m11.2	3
LOC118357438	2
LOC118359078	2
LOC118359500	2
LOC118360229	2
LOC118362663	2
LOC118365035	2
LOC118365679	2
LOC118366087	2
LOC118369807	2
LOC118371252	2
LOC118371461	2
LOC118372604	2
LOC118372944	2
LOC118372970	2
LOC118376240	2
LOC118376946	2
LOC118378301	2
LOC118379156	2
LOC118395539	2
LOC118398865	2
LOC118401180	2
LOC127906066	2
LOC127906202	2
LOC127909822	2
LOC127910689	2
LOC127912833	2
LOC127913761	2
LOC127914449	2
LOC127915894	2
LOC127916404	2
LOC127917903	2
LOC127918454	2
LOC127924148	2
LOC127924608	2
LOC127925423	2
LOC127927551	2
LOC127927815	2
LOC127930206	2
LOC127931390	2
LOC127931972	2
LOC127932492	2
LOC127932624	2
LOC127933029	2
LOC118357891	1
LOC118357907	1
LOC118358110	1
LOC118358165	1
LOC118358682	1
LOC118358690	1
LOC118358850	1
LOC118358875	1
LOC118359007	1
LOC118359055	1
LOC118359073	1
LOC118359120	1
LOC118359991	1
LOC118360010	1
LOC118360340	1
LOC118361066	1
LOC118361067	1
LOC118361459	1
LOC118361500	1
LOC118361534	1
LOC118362030	1
LOC118362161	1
LOC118362214	1
LOC118362223	1
LOC118362235	1
LOC118362255	1
LOC118362964	1
LOC118362990	1
LOC118363001	1
LOC118363111	1
LOC118363141	1
LOC118363487	1
LOC118363534	1
LOC118363595	1
LOC118363618	1
LOC118363674	1
LOC118363897	1
LOC118364079	1
LOC118364152	1
LOC118364358	1
LOC118364375	1
LOC118364416	1
LOC118364423	1
LOC118364737	1
LOC118364813	1
LOC118364916	1
LOC118364930	1
LOC118365044	1
LOC118365097	1
LOC118365104	1
LOC118365112	1
LOC118365121	1
LOC118365127	1
LOC118365143	1
LOC118365156	1
LOC118365714	1
LOC118365759	1
LOC118366015	1
LOC118366092	1
LOC118366302	1
LOC118366385	1
LOC118366685	1
LOC118366934	1
LOC118367308	1
LOC118367528	1
LOC118367600	1
LOC118367934	1
LOC118368007	1
LOC118368092	1
LOC118368372	1
LOC118368489	1
LOC118368576	1
LOC118368701	1
LOC118368821	1
LOC118368844	1
LOC118368928	1
LOC118368942	1
LOC118369075	1
LOC118369080	1
LOC118369088	1
LOC118369097	1
LOC118369233	1
LOC118369436	1
LOC118369475	1
LOC118369476	1
LOC118369493	1
LOC118369582	1
LOC118369801	1
LOC118369804	1
LOC118369930	1
LOC118369963	1
LOC118370086	1
LOC118370127	1
LOC118370133	1
LOC118370222	1
LOC118370240	1
LOC118370402	1
LOC118370527	1
LOC118370529	1
LOC118370533	1
LOC118370599	1
LOC118370652	1
LOC118370965	1
LOC118371174	1
LOC118371492	1
LOC118371772	1
LOC118371911	1
LOC118371929	1
LOC118372694	1
LOC118372696	1
LOC118372836	1
LOC118373116	1
LOC118373291	1
LOC118373534	1
LOC118373616	1
LOC118373623	1
LOC118373718	1
LOC118373834	1
LOC118373874	1
LOC118374376	1
LOC118374491	1
LOC118374719	1
LOC118374763	1
LOC118374786	1
LOC118374881	1
LOC118374919	1
LOC118374931	1
LOC118375015	1
LOC118375322	1
LOC118375374	1
LOC118375486	1
LOC118375553	1
LOC118375609	1
LOC118375763	1
LOC118376052	1
LOC118376157	1
LOC118376224	1
LOC118376259	1
LOC118376294	1
LOC118376499	1
LOC118376539	1
LOC118376898	1
LOC118376916	1
LOC118376973	1
LOC118377326	1
LOC118377645	1
LOC118378023	1
LOC118378288	1
LOC118378447	1
LOC118378450	1
LOC118378491	1
LOC118378619	1
LOC118379546	1
LOC118380224	1
LOC118380236	1
LOC118380463	1
LOC118380633	1
LOC118380670	1
LOC118380825	1
LOC118380894	1
LOC118380931	1
LOC118381056	1
LOC118381063	1
LOC118381198	1
LOC118381357	1
LOC118381396	1
LOC118381452	1
LOC118381721	1
LOC118381725	1
LOC118382031	1
LOC118382047	1
LOC118382113	1
LOC118382267	1
LOC118382328	1
LOC118382491	1
LOC118382931	1
LOC118382973	1
LOC118383031	1
LOC118383321	1
LOC118383434	1
LOC118383526	1
LOC118383549	1
LOC118383604	1
LOC118383698	1
LOC118383718	1
LOC118383801	1
LOC118384310	1
LOC118384335	1
LOC118384399	1
LOC118384447	1
LOC118384709	1
LOC118384737	1
LOC118384792	1
LOC118384854	1
LOC118384905	1
LOC118384923	1
LOC118385023	1
LOC118385166	1
LOC118385173	1
LOC118385174	1
LOC118385371	1
LOC118385392	1
LOC118385419	1
LOC118385425	1
LOC118385615	1
LOC118385616	1
LOC118385618	1
LOC118385647	1
LOC118385648	1
LOC118385709	1
LOC118385799	1
LOC118385945	1
LOC118386238	1
LOC118386307	1
LOC118386334	1
LOC118386447	1
LOC118386453	1
LOC118386477	1
LOC118386538	1
LOC118386654	1
LOC118386774	1
LOC118386779	1
LOC118387153	1
LOC118387195	1
LOC118387934	1
LOC118387961	1
LOC118388066	1
LOC118388618	1
LOC118388622	1
LOC118388928	1
LOC118389006	1
LOC118389066	1
LOC118389288	1
LOC118389625	1
LOC118389720	1
LOC118389740	1
LOC118389783	1
LOC118389808	1
LOC118389842	1
LOC118390034	1
LOC118390279	1
LOC118390461	1
LOC118390477	1
LOC118390959	1
LOC118390996	1
LOC118391233	1
LOC118391742	1
LOC118391798	1
LOC118391911	1
LOC118392026	1
LOC118392075	1
LOC118392077	1
LOC118392141	1
LOC118392204	1
LOC118392217	1
LOC118392254	1
LOC118392355	1
LOC118392374	1
LOC118392493	1
LOC118392634	1
LOC118392645	1
LOC118392906	1
LOC118393502	1
LOC118394032	1
LOC118394093	1
LOC118394678	1
LOC118394968	1
LOC118395030	1
LOC118395234	1
LOC118395251	1
LOC118395375	1
LOC118395424	1
LOC118395426	1
LOC118395432	1
LOC118395510	1
LOC118395573	1
LOC118395636	1
LOC118396069	1
LOC118396137	1
LOC118396160	1
LOC118396207	1
LOC118396323	1
LOC118396361	1
LOC118396423	1
LOC118396535	1
LOC118396674	1
LOC118396842	1
LOC118396934	1
LOC118396956	1
LOC118397034	1
LOC118397198	1
LOC118397575	1
LOC118397806	1
LOC118397961	1
LOC118398484	1
LOC118398658	1
LOC118398796	1
LOC118399119	1
LOC118399400	1
LOC118399409	1
LOC118399550	1
LOC118399595	1
LOC118399731	1
LOC118399861	1
LOC118400013	1
LOC118400028	1
LOC118400127	1
LOC118400220	1
LOC118400227	1
LOC118400287	1
LOC118400406	1
LOC118400558	1
LOC118400592	1
LOC118400621	1
LOC118400737	1
LOC118400836	1
LOC118400880	1
LOC118401821	1
LOC118401833	1
LOC118402027	1
LOC118402039	1
LOC118402308	1
LOC118402309	1
LOC118402727	1
LOC118402746	1
LOC118402943	1
LOC127905954	1
LOC127906085	1
LOC127906157	1
LOC127906232	1
LOC127906278	1
LOC127906337	1
LOC127906375	1
LOC127906389	1
LOC127906391	1
LOC127906675	1
LOC127906819	1
LOC127906825	1
LOC127906826	1
LOC127906874	1
LOC127907230	1
LOC127907270	1
LOC127907397	1
LOC127907477	1
LOC127907555	1
LOC127907561	1
LOC127907609	1
LOC127907657	1
LOC127907680	1
LOC127907994	1
LOC127908021	1
LOC127908027	1
LOC127908076	1
LOC127908100	1
LOC127908260	1
LOC127908270	1
LOC127908275	1
LOC127908429	1
LOC127908530	1
LOC127908599	1
LOC127908709	1
LOC127908740	1
LOC127908842	1
LOC127908861	1
LOC127908912	1
LOC127908923	1
LOC127908936	1
LOC127909086	1
LOC127909127	1
LOC127909168	1
LOC127909363	1
LOC127909495	1
LOC127909520	1
LOC127909843	1
LOC127909861	1
LOC127909903	1
LOC127909976	1
LOC127910130	1
LOC127910380	1
LOC127910523	1
LOC127910547	1
LOC127910822	1
LOC127910892	1
LOC127911017	1
LOC127911022	1
LOC127911048	1
LOC127911055	1
LOC127911482	1
LOC127911703	1
LOC127912087	1
LOC127912143	1
LOC127912192	1
LOC127912409	1
LOC127912434	1
LOC127912573	1
LOC127912580	1
LOC127912613	1
LOC127912780	1
LOC127912885	1
LOC127912902	1
LOC127913001	1
LOC127913163	1
LOC127913243	1
LOC127913396	1
LOC127913463	1
LOC127913597	1
LOC127913636	1
LOC127913688	1
LOC127913699	1
LOC127913715	1
LOC127913749	1
LOC127913986	1
LOC127914284	1
LOC127914296	1
LOC127914324	1
LOC127914439	1
LOC127914621	1
LOC127914645	1
LOC127915000	1
LOC127915042	1
LOC127915044	1
LOC127915146	1
LOC127915165	1
LOC127915178	1
LOC127915229	1
LOC127915350	1
LOC127915624	1
LOC127915639	1
LOC127915809	1
LOC127915812	1
LOC127915825	1
LOC127915872	1
LOC127915926	1
LOC127916159	1
LOC127916216	1
LOC127916258	1
LOC127916302	1
LOC127916340	1
LOC127916416	1
LOC127916560	1
LOC127916644	1
LOC127916649	1
LOC127916926	1
LOC127916950	1
LOC127916961	1
LOC127916997	1
LOC127917084	1
LOC127917807	1
LOC127917849	1
LOC127917969	1
LOC127917988	1
LOC127918071	1
LOC127918100	1
LOC127918127	1
LOC127918157	1
LOC127918362	1
LOC127918532	1
LOC127918623	1
LOC127918855	1
LOC127918890	1
LOC127918938	1
LOC127919006	1
LOC127919072	1
LOC127919149	1
LOC127919224	1
LOC127919275	1
LOC127919312	1
LOC127919492	1
LOC127919513	1
LOC127919522	1
LOC127919564	1
LOC127919601	1
LOC127919608	1
LOC127919637	1
LOC127919753	1
LOC127919835	1
LOC127919839	1
LOC127919841	1
LOC127920081	1
LOC127920211	1
LOC127920368	1
LOC127920527	1
LOC127920563	1
LOC127920653	1
LOC127920686	1
LOC127920761	1
LOC127920798	1
LOC127920826	1
LOC127921338	1
LOC127921410	1
LOC127921581	1
LOC127921884	1
LOC127921885	1
LOC127922328	1
LOC127922375	1
LOC127922477	1
LOC127922771	1
LOC127923031	1
LOC127923151	1
LOC127923154	1
LOC127923290	1
LOC127923302	1
LOC127923379	1
LOC127923452	1
LOC127923477	1
LOC127923605	1
LOC127923731	1
LOC127923819	1
LOC127923833	1
LOC127923921	1
LOC127923938	1
LOC127924053	1
LOC127924102	1
LOC127924122	1
LOC127924383	1
LOC127924662	1
LOC127924820	1
LOC127924830	1
LOC127924859	1
LOC127924994	1
LOC127925120	1
LOC127925233	1
LOC127925334	1
LOC127925563	1
LOC127925589	1
LOC127925665	1
LOC127926021	1
LOC127926322	1
LOC127926426	1
LOC127926618	1
LOC127926648	1
LOC127926686	1
LOC127926687	1
LOC127926818	1
LOC127926889	1
LOC127927056	1
LOC127927063	1
LOC127927211	1
LOC127927324	1
LOC127927346	1
LOC127927365	1
LOC127927374	1
LOC127927442	1
LOC127927476	1
LOC127927626	1
LOC127927956	1
LOC127927976	1
LOC127928033	1
LOC127928061	1
LOC127928111	1
LOC127928115	1
LOC127928155	1
LOC127928173	1
LOC127928251	1
LOC127928505	1
LOC127928523	1
LOC127928690	1
LOC127928733	1
LOC127928933	1
LOC127929134	1
LOC127929173	1
LOC127929181	1
LOC127929220	1
LOC127929229	1
LOC127929553	1
LOC127929613	1
LOC127929720	1
LOC127929997	1
LOC127930014	1
LOC127930042	1
LOC127930106	1
LOC127930134	1
LOC127930312	1
LOC127930318	1
LOC127930562	1
LOC127930613	1
LOC127930635	1
LOC127930639	1
LOC127930731	1
LOC127930741	1
LOC127931025	1
LOC127931047	1
LOC127931084	1
LOC127931170	1
LOC127931174	1
LOC127931184	1
LOC127931188	1
LOC127931205	1
LOC127931332	1
LOC127931430	1
LOC127931630	1
LOC127931631	1
LOC127931648	1
LOC127931801	1
LOC127931810	1
LOC127931978	1
LOC127932088	1
LOC127932288	1
LOC127932289	1
LOC127932312	1
LOC127932318	1
LOC127932431	1
LOC127932531	1
LOC127932574	1
LOC127932588	1
LOC127932979	1
LOC127933110	1
septin6	1
si:dkey-122a22.2	1
si:dkey-211g8.9	1
zgc:112980	1
zgc:158263	1
trnah-gug_114	2
trnai-uau_111	2
trnai-uau_120	2
trnai-uau_133	2
trnai-uau_27	2
trnai-uau_65	2
trnak-uuu_5	2
trnal-aag_18	2
trnal-uag_3	2
trnal-uag_31	2
trnaq-uug_46	2
trnar-ccu_149	2
trnas-cga_5	2
trnas-gcu_29	2
trnat-agu_62	2
trnat-ugu_20	2
trnav-aac_14	2
trnav-aac_54	2
trnav-uac_99	2
trnaa-agc_27	1
trnaa-agc_54	1
trnaa-cgc_2	1
trnaa-ugc_123	1
trnaa-ugc_56	1
trnaa-ugc_79	1
trnac-gca_31	1
trnac-gca_38	1
trnac-gca_49	1
trnae-cuc_115	1
trnae-cuc_124	1
trnae-cuc_22	1
trnae-cuc_46	1
trnae-cuc_47	1
trnae-uuc_60	1
trnaf-gaa_98	1
trnag-gcc_85	1
trnag-ucc_22	1
trnag-ucc_31	1
trnah-gug_105	1
trnah-gug_142	1
trnah-gug_24	1
trnah-gug_30	1
trnah-gug_46	1
trnah-gug_6	1
trnah-gug_71	1
trnai-aau_100	1
trnai-aau_102	1
trnai-aau_38	1
trnai-aau_54	1
trnai-aau_8	1
trnai-aau_94	1
trnai-uau_108	1
trnai-uau_109	1
trnai-uau_121	1
trnai-uau_126	1
trnai-uau_48	1
trnai-uau_54	1
trnai-uau_56	1
trnai-uau_63	1
trnai-uau_84	1
trnak-cuu_114	1
trnak-cuu_121	1
trnak-cuu_155	1
trnak-cuu_83	1
trnak-cuu_96	1
trnak-uuu_107	1
trnak-uuu_21	1
trnak-uuu_90	1
trnal-aag_12	1
trnal-aag_16	1
trnal-aag_35	1
trnal-aag_44	1
trnal-aag_58	1
trnal-aag_9	1
trnal-cag_91	1
trnal-cag_97	1
trnal-uaa_14	1
trnal-uaa_65	1
trnal-uaa_66	1
trnal-uag_24	1
trnal-uag_25	1
trnal-uag_28	1
trnal-uag_29	1
trnal-uag_4	1
trnal-uag_7	1
trnam-cau_117	1
trnam-cau_153	1
trnam-cau_17	1
trnam-cau_41	1
trnam-cau_52	1
trnam-cau_63	1
trnam-cau_73	1
trnam-cau_78	1
trnan-guu_28	1
trnan-guu_42	1
trnan-guu_43	1
trnan-guu_46	1
trnaq-cug_10	1
trnaq-cug_28	1
trnaq-cug_65	1
trnaq-cug_7	1
trnaq-cug_74	1
trnaq-uug_16	1
trnaq-uug_30	1
trnaq-uug_42	1
trnaq-uug_64	1
trnaq-uug_69	1
trnaq-uug_9	1
trnar-acg_110	1
trnar-acg_124	1
trnar-acg_125	1
trnar-acg_126	1
trnar-acg_38	1
trnar-acg_41	1
trnar-acg_47	1
trnar-acg_58	1
trnar-acg_59	1
trnar-ccu_100	1
trnar-ccu_103	1
trnar-ccu_114	1
trnar-ccu_32	1
trnar-ccu_76	1
trnar-ccu_92	1
trnar-ucg_37	1
trnar-ucg_53	1
trnar-ucg_61	1
trnar-ucu_14	1
trnar-ucu_8	1
trnas-aga_39	1
trnas-cga_38	1
trnas-cga_4	1
trnas-cga_52	1
trnas-cga_6	1
trnas-cga_7	1
trnas-gcu_107	1
trnas-gcu_129	1
trnas-gcu_32	1
trnas-gcu_41	1
trnas-gcu_45	1
trnas-gcu_49	1
trnas-gcu_78	1
trnas-uga_105	1
trnas-uga_141	1
trnas-uga_155	1
trnas-uga_97	1
trnas-uga_99	1
trnat-agu_22	1
trnat-agu_67	1
trnat-ugu_60	1
trnav-aac_17	1
trnav-aac_72	1
trnav-aac_80	1
trnav-aac_86	1
trnav-cac_107	1
trnav-cac_120	1
trnav-cac_13	1
trnav-cac_134	1
trnav-cac_136	1
trnav-cac_140	1
trnav-cac_143	1
trnav-cac_146	1
trnav-cac_19	1
trnav-cac_56	1
trnav-cac_6	1
trnav-cac_62	1
trnav-uac_106	1
trnav-uac_110	1
trnav-uac_111	1
trnav-uac_115	1
trnav-uac_138	1
trnav-uac_14	1
trnav-uac_151	1
trnav-uac_4	1
trnav-uac_46	1
trnav-uac_59	1
trnav-uac_70	1
trnav-uac_77	1
trnav-uac_85	1
trnav-uac_90	1
trnaw-cca_145	1
trnaw-cca_147	1
trnay-gua_108	1
trnay-gua_112	1
trnay-gua_21	1
trnay-gua_31	1
trnay-gua_46	1
trnay-gua_50	1
trnay-gua_64	1
trnay-gua_68	1
trnay-gua_74	1
trnay-gua_93	1

## Sheet: GOHigh
ID	Pop.total	Pop.term	Study.total	Study.term	Pop.family	Study.family	nparents	is.trivial	p	p.adjusted	p.min	name
GO:0032196	33449	20	262	4	28814	213	1	0	1.28176e-05	0.0582562	1.57369e-71	transposition
GO:0007249	33449	556	262	12	5291	32	2	0	5.03324e-05	0.0596519	0	I-kappaB kinase/NF-kappaB signaling
GO:0006513	33449	166	262	7	1449	11	1	0	5.08724e-05	0.0596519	3.07324e-223	protein monoubiquitination
GO:0043122	33449	503	262	12	3453	25	2	0	6.81723e-05	0.0596519	0	regulation of I-kappaB kinase/NF-kappaB signaling
GO:0009607	33449	2180	262	33	14915	115	1	0	7.1762e-05	0.0596519	0	response to biotic stimulus
GO:0015074	33449	9	262	3	1455	16	1	0	8.81789e-05	0.0596519	1.27281e-23	DNA integration
GO:0010508	33449	266	262	7	1292	8	3	0	9.69755e-05	0.0596519	1.84568e-284	positive regulation of autophagy
GO:0044419	33449	2409	262	35	30522	227	1	0	0.000104998	0.0596519	0	biological process involved in interspecies interaction between organisms
GO:0009897	33449	596	262	13	16045	105	3	0	0.00013661	0.0689881	0	external side of plasma membrane
GO:0009605	33449	4748	262	54	14915	115	1	0	0.000481685	0.202735	0	response to external stimulus
GO:0032228	33449	71	262	4	1082	7	2	0	0.000513966	0.202735	3.30642e-113	regulation of synaptic transmission, GABAergic
GO:0070663	33449	410	262	9	2699	18	2	0	0.000535273	0.202735	0	regulation of leukocyte proliferation
GO:0070661	33449	521	262	10	3104	20	1	0	0.00060564	0.210025	0	leukocyte proliferation
GO:0048525	33449	169	262	6	9196	58	3	0	0.000646941	0.210025	0	negative regulation of viral process
GO:0043903	33449	146	262	6	20230	149	2	0	0.000750827	0.218066	0	regulation of biological process involved in symbiotic interaction
GO:0004842	33449	861	262	11	1648	11	2	0	0.00076767	0.218066	0	ubiquitin-protein transferase activity
GO:0006955	33449	2418	262	32	15241	116	2	0	0.000898742	0.240281	0	immune response
GO:0038061	33449	272	262	7	5291	32	2	0	0.00097427	0.246003	0	NIK/NF-kappaB signaling
GO:1901222	33449	236	262	7	3421	25	2	0	0.00111512	0.266749	0	regulation of NIK/NF-kappaB signaling
GO:0016740	33449	5544	262	57	13608	102	1	0	0.00137968	0.302522	0	transferase activity
GO:0006952	33449	2535	262	34	6049	54	1	0	0.00139779	0.302522	0	defense response
GO:0006313	33449	4	262	2	408	7	2	0	0.00149273	0.308385	8.78973e-10	transposition, DNA-mediated
GO:1901363	33449	11287	262	112	24298	196	1	0	0.00165275	0.326599	0	heterocyclic compound binding
GO:0003677	33449	5427	262	70	7233	79	1	0	0.00213733	0.401726	0	DNA binding
GO:0002501	33449	12	262	2	2600	16	3	0	0.00226129	0.401726	5.1487e-33	peptide antigen assembly with MHC protein complex
GO:0140632	33449	44	262	3	2549	16	1	0	0.0022981	0.401726	5.08662e-96	inflammasome complex assembly
GO:0008406	33449	332	262	7	5886	34	3	0	0.00244402	0.411409	0	gonad development
GO:0051125	33449	76	262	4	605	6	2	0	0.00284738	0.454568	9.97042e-99	regulation of actin nucleation
GO:0097159	33449	11441	262	112	24298	196	1	0	0.00290044	0.454568	0	organic cyclic compound binding
GO:0039552	33449	31	262	3	2680	26	1	0	0.00304423	0.455806	5.22979e-73	RIG-I binding
GO:0001816	33449	1265	262	20	17977	146	2	0	0.00313404	0.455806	0	cytokine production
GO:0002396	33449	14	262	2	2549	16	1	0	0.00321787	0.455806	1.84826e-37	MHC protein complex assembly
GO:0006878	33449	20	262	2	818	4	2	0	0.00331205	0.455806	1.70901e-40	intracellular copper ion homeostasis
GO:0045137	33449	341	262	7	9636	56	3	0	0.00340977	0.455806	0	development of primary sexual characteristics
GO:1901223	33449	141	262	5	1307	11	3	0	0.00367779	0.477587	1.93813e-193	negative regulation of NIK/NF-kappaB signaling
GO:0070058	33449	1	262	1	748	3	1	0	0.0040107	0.50635	0.0013369	tRNA gene clustering
GO:0036020	33449	18	262	2	1203	7	3	0	0.00425029	0.509758	2.61255e-40	endolysosome membrane
GO:0010529	33449	16	262	2	8079	50	3	0	0.004262	0.509758	6.44693e-50	negative regulation of transposition
GO:0055070	33449	23	262	2	1023	5	2	0	0.00464359	0.517772	1.96588e-47	copper ion homeostasis
GO:0050867	33449	597	262	11	10412	78	4	0	0.00469754	0.517772	0	positive regulation of cell activation
GO:0035702	33449	1	262	1	418	2	2	0	0.00478469	0.517772	0.00239234	monocyte homeostasis
GO:1990960	33449	1	262	1	418	2	2	0	0.00478469	0.517772	0.00239234	basophil homeostasis
GO:0070665	33449	270	262	7	1693	15	3	0	0.00493275	0.52138	0	positive regulation of leukocyte proliferation
GO:0007274	33449	49	262	3	1722	13	1	0	0.00506852	0.523555	3.29531e-96	neuromuscular synaptic transmission
GO:0046670	33449	1	262	1	2975	16	4	0	0.00537815	0.532006	0.000336134	positive regulation of retinal cell programmed cell death
GO:0002684	33449	1474	262	20	11773	88	3	0	0.00538444	0.532006	0	positive regulation of immune system process
GO:0001817	33449	1244	262	20	10814	96	3	0	0.00578559	0.539242	0	regulation of cytokine production
GO:0051954	33449	49	262	3	1641	13	3	0	0.0057987	0.539242	3.61516e-95	positive regulation of amine transport
GO:0002702	33449	224	262	7	2101	22	4	0	0.0059775	0.539242	0	positive regulation of production of molecular mediator of immune response
GO:0002644	33449	1	262	1	2715	17	5	0	0.00626151	0.539242	0.000368324	negative regulation of tolerance induction
GO:0023023	33449	18	262	2	2339	16	1	0	0.00629883	0.539242	1.55696e-45	MHC protein complex binding
GO:0071770	33449	1	262	1	5256	34	2	0	0.0064688	0.539242	0.000190259	DIM/DIP cell wall layer assembly
GO:0010528	33449	16	262	2	19130	146	2	0	0.00647175	0.539242	6.54493e-56	regulation of transposition
GO:0002682	33449	2219	262	27	20488	152	2	0	0.00669011	0.539242	0	regulation of immune system process
GO:0007315	33449	19	262	2	5626	37	4	0	0.00670779	0.539242	6.9906e-55	pole plasm assembly
GO:0045010	33449	132	262	4	1023	7	1	0	0.00679326	0.539242	3.83422e-170	actin nucleation
GO:0003006	33449	1317	262	16	12453	78	2	0	0.00683751	0.539242	0	developmental process involved in reproduction
GO:0007140	33449	48	262	3	1137	10	3	0	0.00688141	0.539242	7.15141e-86	male meiotic nuclear division
GO:0061535	33449	19	262	2	528	4	3	0	0.00706035	0.541109	3.14322e-35	glutamate secretion, neurotransmission
GO:0042221	33449	6291	262	62	14915	115	1	0	0.00718938	0.541109	0	response to chemical
GO:0046661	33449	225	262	5	9195	50	2	0	0.00726241	0.541109	0	male sex differentiation
GO:0050729	33449	246	262	7	1659	17	4	0	0.00745236	0.546306	1.43091e-301	positive regulation of inflammatory response
GO:1905221	33449	1	262	1	261	2	4	0	0.00766284	0.547141	0.00383142	positive regulation of platelet formation
GO:0045859	33449	1021	262	12	2840	18	3	0	0.00771231	0.547141	0	regulation of protein kinase activity
GO:0050776	33449	1268	262	17	8049	59	3	0	0.0078249	0.547141	0	regulation of immune response
GO:0048147	33449	57	262	3	1141	9	3	0	0.00801673	0.552061	9.12482e-98	negative regulation of fibroblast proliferation
GO:0015020	33449	53	262	3	396	4	2	0	0.00825217	0.553445	3.43506e-67	glucuronosyltransferase activity
GO:0003700	33449	3653	262	46	6212	62	3	0	0.00828651	0.553445	0	DNA-binding transcription factor activity
GO:0046718	33449	280	262	8	506	8	2	0	0.00840213	0.553445	2.40138e-150	viral entry into host cell
GO:0019900	33449	1521	262	13	3918	19	1	0	0.00853043	0.553869	0	kinase binding
GO:0002376	33449	3799	262	41	30522	227	1	0	0.00899633	0.559916	0	immune system process
GO:0015837	33449	155	262	4	4971	27	2	0	0.00911991	0.559916	6.09757e-299	amine transport
GO:0071855	33449	41	262	2	422	2	1	0	0.00923101	0.559916	5.73957e-58	neuropeptide receptor binding
GO:0002525	33449	9	262	2	212	4	1	0	0.00923291	0.559916	4.98304e-16	acute inflammatory response to non-antigenic stimulus
GO:0048145	33449	134	262	4	2617	17	2	0	0.00928818	0.559916	6.58256e-229	regulation of fibroblast proliferation
GO:1990404	33449	59	262	3	5751	43	2	0	0.00946269	0.559916	2.79778e-142	NAD+-protein ADP-ribosyltransferase activity
GO:1905219	33449	1	262	1	421	4	3	0	0.00950119	0.559916	0.0023753	regulation of platelet formation
GO:1905368	33449	230	262	5	2991	18	1	0	0.00960912	0.559916	0	peptidase complex
GO:1900226	33449	14	262	2	325	4	3	0	0.00986325	0.561859	7.8952e-25	negative regulation of NLRP3 inflammasome complex assembly
GO:0070269	33449	27	262	2	3124	18	1	0	0.0101082	0.561859	5.3545e-67	pyroptosis
GO:0043123	33449	329	262	7	1814	15	3	0	0.0102946	0.561859	0	positive regulation of I-kappaB kinase/NF-kappaB signaling
GO:0061846	33449	3	262	1	581	2	2	0	0.0103092	0.561859	3.07517e-08	dendritic spine cytoplasm
GO:0061458	33449	477	262	7	7905	41	1	0	0.0104711	0.561859	0	reproductive system development
GO:0043207	33449	2134	262	33	4783	54	2	0	0.010477	0.561859	0	response to external biotic stimulus
GO:0015680	33449	2	262	1	570	3	1	0	0.0105078	0.561859	6.16656e-06	protein maturation by copper ion transfer
GO:0009202	33449	3	262	1	279	1	2	0	0.0107527	0.568267	2.79269e-07	deoxyribonucleoside triphosphate biosynthetic process
GO:0002699	33449	387	262	10	1775	22	3	0	0.0110383	0.575822	0	positive regulation of immune effector process
GO:0048745	33449	52	262	2	824	3	1	0	0.0112561	0.575822	9.82523e-84	smooth muscle tissue development
GO:0043124	33449	143	262	5	1564	16	3	0	0.011359	0.575822	5.23787e-207	negative regulation of I-kappaB kinase/NF-kappaB signaling
GO:0032173	33449	2	262	1	4373	25	2	0	0.0114024	0.575822	1.04609e-07	septin collar
GO:0009216	33449	3	262	1	257	1	3	0	0.0116732	0.583016	3.57633e-07	purine deoxyribonucleoside triphosphate biosynthetic process
GO:0002683	33449	740	262	11	10606	73	3	0	0.0118632	0.586067	0	negative regulation of immune system process
GO:0031349	33449	631	262	11	4908	41	3	0	0.0120791	0.590316	0	positive regulation of defense response
GO:0005576	33449	4911	262	51	32372	247	1	0	0.0124294	0.59175	0	extracellular region
GO:0043682	33449	2	262	1	1598	10	5	0	0.0124804	0.59175	7.83697e-07	P-type divalent copper transporter activity
GO:0046596	33449	127	262	6	410	8	3	0	0.0125969	0.59175	1.47255e-109	regulation of viral entry into host cell
GO:0051932	33449	129	262	4	1722	13	1	0	0.0126292	0.59175	2.42372e-198	synaptic transmission, GABAergic
GO:1901567	33449	32	262	2	1578	9	1	0	0.0131275	0.59359	1.65262e-67	fatty acid derivative binding
GO:1902905	33449	375	262	6	3016	17	3	0	0.0132148	0.59359	0	positive regulation of supramolecular fiber organization
GO:0048144	33449	148	262	4	3104	20	1	0	0.0132266	0.59359	1.41218e-257	fibroblast proliferation
GO:0097493	33449	30	262	2	1299	8	1	0	0.0132476	0.59359	1.45189e-61	structural molecule activity conferring elasticity
GO:0050727	33449	580	262	10	2188	19	3	0	0.0133215	0.59359	0	regulation of inflammatory response
GO:0140110	33449	4302	262	47	28676	228	2	0	0.0134712	0.594431	0	transcription regulator activity
GO:0070550	33449	1	262	1	71	1	2	0	0.0140845	0.600317	0.0140845	rDNA chromatin condensation
GO:0071549	33449	41	262	3	253	4	3	0	0.0141647	0.600317	3.0609e-48	cellular response to dexamethasone stimulus
GO:0006560	33449	15	262	2	122	2	1	0	0.0142257	0.600317	1.62418e-19	proline metabolic process
GO:1990959	33449	3	262	1	418	2	2	0	0.0143196	0.600317	8.27457e-08	eosinophil homeostasis
GO:0032924	33449	86	262	2	711	2	1	0	0.0144807	0.600317	2.82725e-113	activin receptor signaling pathway
GO:0042501	33449	47	262	2	653	3	2	0	0.014532	0.600317	7.05334e-73	serine phosphorylation of STAT protein
GO:0071535	33449	3	262	1	1215	6	1	0	0.0147539	0.600317	3.35348e-09	RING-like zinc finger domain binding
GO:0099564	33449	2	262	1	1755	13	2	0	0.0147641	0.600317	6.49716e-07	modification of synaptic structure, modulating synaptic transmission
GO:0051127	33449	41	262	3	492	7	4	0	0.0148879	0.600317	7.91416e-61	positive regulation of actin nucleation
GO:0001522	33449	25	262	2	201	2	1	0	0.0149254	0.600317	1.93648e-32	pseudouridine synthesis
GO:0000785	33449	3370	262	37	32372	247	2	0	0.0152539	0.602952	0	chromatin
GO:0043231	33449	20289	262	159	23175	171	2	0	0.0153636	0.602952	0	intracellular membrane-bounded organelle
GO:0097505	33449	2	262	1	514	4	1	0	0.0155187	0.602952	7.58489e-06	Rad6-Rad18 complex
GO:0071384	33449	115	262	3	458	3	2	0	0.0155215	0.602952	1.89121e-111	cellular response to corticosteroid stimulus
GO:0006631	33449	566	262	11	2013	21	2	0	0.0157467	0.606513	0	fatty acid metabolic process
GO:0034346	33449	1	262	1	857	14	3	0	0.0163361	0.618845	0.00116686	positive regulation of type III interferon production
GO:0038164	33449	1	262	1	183	3	2	0	0.0163934	0.618845	0.00546448	thrombopoietin receptor activity
GO:0034451	33449	127	262	4	32372	247	2	0	0.0164753	0.618845	0	centriolar satellite
GO:1905244	33449	31	262	2	557	4	2	0	0.0167864	0.619119	1.45505e-51	regulation of modification of synaptic structure
GO:0032607	33449	43	262	4	164	5	1	0	0.0170984	0.619119	1.48764e-40	interferon-alpha production
GO:0032647	33449	43	262	4	164	5	2	0	0.0170984	0.619119	1.48764e-40	regulation of interferon-alpha production
GO:0010467	33449	10067	262	91	15710	124	1	0	0.0174157	0.619119	0	gene expression
GO:0004140	33449	2	262	1	2606	23	2	0	0.017577	0.619119	2.9461e-07	dephospho-CoA kinase activity
GO:0007317	33449	2	262	1	330	3	3	0	0.0181266	0.619119	1.84213e-05	regulation of pole plasm oskar mRNA localization
GO:0045495	33449	32	262	2	20560	133	1	0	0.0181477	0.619119	2.59367e-103	pole plasm
GO:0070628	33449	31	262	2	2339	16	1	0	0.0181771	0.619119	3.64587e-71	proteasome binding
GO:0043651	33449	20	262	2	341	4	3	0	0.0182994	0.619119	9.50098e-33	linoleic acid metabolic process
GO:0043025	33449	1153	262	12	2077	14	2	0	0.0183472	0.619119	0	neuronal cell body
GO:0036019	33449	30	262	2	2376	17	2	0	0.0186368	0.619119	1.69087e-69	endolysosome
GO:0045087	33449	1323	262	24	2655	35	2	0	0.0188761	0.619119	0	innate immune response
GO:0006592	33449	2	262	1	105	1	2	0	0.0190476	0.619119	0.00018315	ornithine biosynthetic process
GO:0004595	33449	1	262	1	52	1	1	0	0.0192308	0.619119	0.0192308	pantetheine-phosphate adenylyltransferase activity
GO:0140546	33449	500	262	14	1669	28	1	0	0.0196287	0.619119	0	defense response to symbiont
GO:0004492	33449	1	262	1	50	1	1	0	0.02	0.619119	0.02	methyl/ethyl malonyl-CoA decarboxylase activity
GO:0106022	33449	3	262	1	9771	66	3	0	0.0201295	0.619119	6.4338e-12	positive regulation of vesicle docking
GO:0019955	33449	324	262	6	13627	90	1	0	0.0202619	0.619119	0	cytokine binding
GO:0031903	33449	104	262	3	3668	21	2	0	0.0203167	0.619119	8.96089e-205	microbody membrane
GO:0043167	33449	12057	262	112	24298	196	1	0	0.0204245	0.619119	0	ion binding
GO:0016799	33449	62	262	3	224	3	1	0	0.0204629	0.619119	6.91394e-57	hydrolase activity, hydrolyzing N-glycosyl compounds
GO:0010506	33449	524	262	7	1556	10	2	0	0.0205186	0.619119	0	regulation of autophagy
GO:0032019	33449	3	262	1	23672	167	2	0	0.0210162	0.619119	4.52378e-13	mitochondrial cloud
GO:0000448	33449	1	262	1	47	1	3	0	0.0212766	0.619119	0.0212766	cleavage in ITS2 between 5.8S rRNA and LSU-rRNA of tricistronic rRNA transcript (SSU-rRNA, 5.8S rRNA, LSU-rRNA)
GO:0098849	33449	4	262	1	187	1	3	0	0.0213904	0.619119	2.02706e-08	cellular detoxification of cadmium ion
GO:0061171	33449	7	262	1	324	1	1	0	0.0216049	0.619119	1.43534e-14	establishment of bipolar cell polarity
GO:0032956	33449	778	262	7	1989	9	3	0	0.0216712	0.619119	0	regulation of actin cytoskeleton organization
GO:0004436	33449	3	262	1	671	5	1	0	0.0222214	0.619119	1.99493e-08	phosphatidylinositol diacylglycerol-lyase activity
GO:0050792	33449	295	262	6	20224	149	2	0	0.0222494	0.619119	0	regulation of viral process
GO:0035441	33449	4	262	1	3031	17	2	0	0.0222577	0.619119	2.84923e-13	cell migration involved in vasculogenesis
GO:0005102	33449	2680	262	26	13627	90	1	0	0.0225202	0.619119	0	signaling receptor binding
GO:0009615	33449	595	262	15	2132	33	1	0	0.0225893	0.619119	0	response to virus
GO:0120098	33449	3	262	1	32372	247	2	0	0.0227166	0.619119	1.76882e-13	procentriole
GO:0061845	33449	3	262	1	32372	247	2	0	0.0227166	0.619119	1.76882e-13	neuron projection branch point
GO:0030545	33449	934	262	13	3426	28	1	0	0.0227585	0.619119	0	signaling receptor regulator activity
GO:0051969	33449	35	262	2	6547	44	3	0	0.0228244	0.619119	3.10663e-94	regulation of transmission of nerve impulse
GO:0090304	33449	8524	262	79	16489	130	2	0	0.0228993	0.619119	0	nucleic acid metabolic process
GO:0099523	33449	33	262	2	1490	11	2	0	0.0230972	0.619119	2.39094e-68	presynaptic cytosol
GO:0009880	33449	184	262	4	2752	17	2	0	0.0231223	0.619119	1.48143e-292	embryonic pattern specification
GO:0061159	33449	3	262	1	2181	17	2	0	0.0232125	0.619119	5.79138e-10	establishment of bipolar cell polarity involved in cell morphogenesis
GO:0007028	33449	34	262	2	12221	85	1	0	0.0232226	0.619119	3.37668e-101	cytoplasm organization
GO:0048018	33449	873	262	12	10996	80	4	0	0.0233212	0.619119	0	receptor ligand activity
GO:1900225	33449	27	262	2	752	7	2	0	0.0233391	0.619119	3.83914e-50	regulation of NLRP3 inflammasome complex assembly
GO:0002020	33449	487	262	6	3918	19	1	0	0.0234152	0.619119	0	protease binding
GO:0009986	33449	1411	262	18	32372	247	1	0	0.0237038	0.619119	0	cell surface
GO:1901224	33449	136	262	4	1762	15	3	0	0.023715	0.619119	2.68889e-207	positive regulation of NIK/NF-kappaB signaling
GO:0008345	33449	3	262	1	377	3	2	0	0.0237458	0.619119	1.12873e-07	larval locomotory behavior
GO:0009597	33449	10	262	2	595	15	1	0	0.0237733	0.619119	7.04069e-22	detection of virus
GO:0048894	33449	2	262	1	84	1	2	0	0.0238095	0.619119	0.000286862	efferent axon development in a lateral line nerve
GO:0050812	33449	13	262	1	1072	2	5	0	0.0241179	0.619119	2.71314e-30	regulation of acyl-CoA biosynthetic process
GO:0098552	33449	1012	262	14	32372	247	3	0	0.0241258	0.619119	0	side of membrane
GO:0097478	33449	1012	262	14	32372	247	2	0	0.0241258	0.619119	0	leaflet of membrane bilayer
GO:0032229	33449	16	262	2	235	4	3	0	0.0241327	0.619119	4.07703e-25	negative regulation of synaptic transmission, GABAergic
GO:0071548	33449	66	262	3	450	5	2	0	0.0242761	0.619119	6.34515e-81	response to dexamethasone
GO:0046483	33449	9725	262	90	16340	132	1	0	0.0245828	0.619119	0	heterocycle metabolic process
GO:0007308	33449	23	262	2	1563	17	4	0	0.0246398	0.619119	1.05215e-51	oocyte construction
GO:0045814	33449	181	262	5	1747	17	2	0	0.0248052	0.619119	7.98713e-252	negative regulation of gene expression, epigenetic
GO:0005771	33449	91	262	3	466	4	1	0	0.0248649	0.619119	2.50325e-99	multivesicular body
GO:0009955	33449	3	262	1	957	8	1	0	0.0248951	0.619119	6.86717e-09	adaxial/abaxial pattern specification
GO:2000011	33449	3	262	1	5256	44	2	0	0.0249092	0.619119	4.1346e-11	regulation of adaxial/abaxial pattern formation
GO:0022409	33449	519	262	9	1986	18	3	0	0.0251446	0.619119	0	positive regulation of cell-cell adhesion
GO:0007309	33449	23	262	2	1451	16	3	0	0.0252084	0.619119	5.892e-51	oocyte axis specification
GO:0042611	33449	26	262	2	1221	12	1	0	0.0252511	0.619119	2.93375e-54	MHC protein complex
GO:0019094	33449	3	262	1	579	5	3	0	0.0257278	0.619119	3.1072e-08	pole plasm mRNA localization
GO:0007127	33449	127	262	4	314	4	3	0	0.0260086	0.619119	2.091e-91	meiosis I
GO:0120227	33449	33	262	2	6130	47	4	0	0.0261256	0.619119	9.77156e-89	acyl-CoA binding
GO:0002218	33449	309	262	7	763	9	2	0	0.026229	0.619119	7.34157e-223	activation of innate immune response
GO:0004001	33449	3	262	1	2377	21	3	0	0.0262815	0.619119	4.47314e-10	adenosine kinase activity
GO:0038102	33449	1	262	1	38	1	2	0	0.0263158	0.619119	0.0263158	activin receptor antagonist activity
GO:0043005	33449	3199	262	23	4807	27	1	0	0.0264485	0.619119	0	neuron projection
GO:0033566	33449	4	262	1	899	6	1	0	0.026474	0.619119	3.69892e-11	gamma-tubulin complex localization
GO:0036503	33449	195	262	5	2672	24	3	0	0.0266835	0.619119	2.14932e-302	ERAD pathway
GO:0043525	33449	125	262	3	1222	7	4	0	0.0268926	0.619119	1.75313e-174	positive regulation of neuron apoptotic process
GO:0010045	33449	2	262	1	591	8	1	0	0.0269122	0.619119	5.73575e-06	response to nickel cation
GO:0048608	33449	470	262	7	11525	72	3	0	0.027002	0.619119	0	reproductive structure development
GO:0008609	33449	2	262	1	74	1	1	0	0.027027	0.619119	0.000370233	alkylglycerone-phosphate synthase activity
GO:1903037	33449	615	262	10	880	10	2	0	0.0271813	0.619119	5.08938e-233	regulation of leukocyte cell-cell adhesion
GO:0060060	33449	8	262	1	293	1	2	0	0.0273038	0.619119	8.17412e-16	post-embryonic retina morphogenesis in camera-type eye
GO:0016505	33449	45	262	2	3079	18	2	0	0.0275488	0.619119	1.73657e-101	peptidase activator activity involved in apoptotic process
GO:1901360	33449	10170	262	95	18377	150	1	0	0.0283875	0.619119	0	organic cyclic compound metabolic process
GO:0045751	33449	47	262	2	2444	14	3	0	0.0284384	0.619119	2.31864e-100	negative regulation of Toll signaling pathway
GO:2000633	33449	1	262	1	35	1	3	0	0.0285714	0.619119	0.0285714	positive regulation of pre-miRNA processing
GO:0002700	33449	312	262	7	8607	82	3	0	0.0287587	0.619119	0	regulation of production of molecular mediator of immune response
GO:0051952	33449	148	262	4	3230	26	2	0	0.0288167	0.619119	3.39662e-260	regulation of amine transport
GO:0032880	33449	1537	262	14	4923	28	2	0	0.0289323	0.619119	0	regulation of protein localization
GO:0007141	33449	29	262	3	138	4	2	0	0.0291803	0.619119	1.84543e-30	male meiosis I
GO:0003842	33449	2	262	1	203	3	1	0	0.0294103	0.619119	4.87734e-05	1-pyrroline-5-carboxylate dehydrogenase activity
GO:0061982	33449	131	262	4	314	4	1	0	0.0294866	0.619119	4.96621e-92	meiosis I cell cycle process
GO:1900073	33449	4	262	1	1071	8	2	0	0.0295865	0.619119	1.83438e-11	regulation of neuromuscular synaptic transmission
GO:0032621	33449	44	262	3	1265	20	1	0	0.0296034	0.619119	1.82466e-82	interleukin-18 production
GO:0007316	33449	3	262	1	2207	22	3	0	0.029621	0.619119	5.58901e-10	pole plasm RNA localization
GO:0019205	33449	78	262	3	2603	23	1	0	0.0297818	0.619119	1.42267e-151	nucleobase-containing compound kinase activity
GO:0007351	33449	34	262	2	957	8	2	0	0.0300072	0.619119	2.38105e-63	tripartite regional subdivision
GO:0006063	33449	18	262	2	897	14	1	0	0.0300207	0.619119	5.37824e-38	uronic acid metabolic process
GO:0060810	33449	3	262	1	1083	11	2	0	0.0301901	0.619119	4.73663e-09	intracellular mRNA localization involved in pattern specification process
GO:0001775	33449	1715	262	20	29304	217	2	0	0.0302118	0.619119	0	cell activation
GO:0070509	33449	105	262	3	823	6	1	0	0.0302466	0.619119	8.48322e-136	calcium ion import
GO:0032774	33449	6347	262	63	10058	86	3	0	0.0302762	0.619119	0	RNA biosynthetic process
GO:0001819	33449	851	262	14	3798	38	4	0	0.0303537	0.619119	0	positive regulation of cytokine production
GO:0004064	33449	4	262	1	262	2	1	0	0.0303589	0.619119	5.2119e-09	arylesterase activity
GO:0062100	33449	5	262	1	974	6	4	0	0.0304856	0.619119	1.3831e-13	positive regulation of programmed necrotic cell death
GO:0004316	33449	4	262	1	259	2	2	0	0.0307084	0.619119	5.45907e-09	3-oxoacyl-[acyl-carrier-protein] reductase (NADPH) activity
GO:0002831	33449	662	262	10	7821	61	2	0	0.0308254	0.619119	0	regulation of response to biotic stimulus
GO:0031294	33449	64	262	3	3799	41	2	0	0.0308516	0.619119	1.72323e-140	lymphocyte costimulation
GO:0032661	33449	44	262	3	1244	20	2	0	0.0309106	0.619119	3.86083e-82	regulation of interleukin-18 production
GO:0051386	33449	5	262	1	5587	35	3	0	0.0309437	0.619119	2.20834e-17	regulation of neurotrophin TRK receptor signaling pathway
GO:0019076	33449	56	262	3	598	8	3	0	0.0310581	0.619119	3.24579e-80	viral release from host cell
GO:0070887	33449	4399	262	42	13319	99	2	0	0.0312403	0.619439	0	cellular response to chemical stimulus
GO:0042546	33449	5	262	1	5631	36	2	0	0.0315709	0.619439	2.12337e-17	cell wall biogenesis
GO:0140581	33449	2	262	1	126	2	3	0	0.031619	0.619439	0.000126984	P-type monovalent copper transporter activity
GO:0032715	33449	124	262	5	620	10	3	0	0.0316193	0.619439	4.54994e-134	negative regulation of interleukin-6 production
GO:0030554	33449	3211	262	32	4127	35	1	0	0.0318476	0.619547	0	adenyl nucleotide binding
GO:0044848	33449	236	262	5	30522	227	1	0	0.0320939	0.619547	0	biological phase
GO:0120001	33449	5	262	1	15976	104	3	0	0.0321318	0.619547	1.15375e-19	apical plasma membrane urothelial plaque
GO:0061762	33449	9	262	1	829	3	3	0	0.0322556	0.619547	2.04973e-21	CAMKK-AMPK signaling cascade
GO:0006536	33449	62	262	2	1903	9	3	0	0.0324474	0.619547	4.06418e-118	glutamate metabolic process
GO:0030537	33449	4	262	1	1219	10	1	0	0.0324517	0.619547	1.09229e-11	larval behavior
GO:0006725	33449	9813	262	90	16340	132	1	0	0.0327436	0.619547	0	cellular aromatic compound metabolic process
GO:0021591	33449	55	262	2	7905	41	2	0	0.0327804	0.619547	6.32194e-142	ventricular system development
GO:1901028	33449	36	262	2	3359	27	4	0	0.0331434	0.619547	5.1135e-86	regulation of mitochondrial outer membrane permeabilization involved in apoptotic signaling pathway
GO:0038179	33449	46	262	2	5263	33	2	0	0.0332346	0.619547	4.46158e-114	neurotrophin signaling pathway
GO:0046511	33449	4	262	1	8547	73	4	0	0.0337347	0.619547	4.50051e-15	sphinganine biosynthetic process
GO:0002440	33449	346	262	7	11635	103	2	0	0.0337523	0.619547	0	production of molecular mediator of immune response
GO:0098542	33449	1669	262	28	2874	38	2	0	0.0337727	0.619547	0	defense response to other organism
GO:0007314	33449	19	262	2	101	2	3	0	0.0338614	0.619547	6.13474e-21	oocyte anterior/posterior axis specification
GO:0000981	33449	2475	262	32	5716	57	4	0	0.0340385	0.619547	0	DNA-binding transcription factor activity, RNA polymerase II-specific
GO:0014067	33449	37	262	2	1356	11	3	0	0.0341336	0.619547	2.88651e-73	negative regulation of phosphatidylinositol 3-kinase signaling
GO:0002503	33449	6	262	2	30	2	3	0	0.0344828	0.619547	1.68414e-06	peptide antigen assembly with MHC class II protein complex
GO:0030626	33449	2	262	1	58	1	1	0	0.0344828	0.619547	0.000604961	U12 snRNA binding
GO:0098762	33449	127	262	4	407	5	2	0	0.0346692	0.619547	4.49258e-109	meiotic cell cycle phase
GO:0047931	33449	4	262	1	2606	23	2	0	0.0348583	0.619547	5.21572e-13	glucosamine kinase activity
GO:0019202	33449	4	262	1	2603	23	1	0	0.034898	0.619547	5.23982e-13	amino acid kinase activity
GO:0048185	33449	44	262	2	2339	16	1	0	0.0351176	0.619547	2.31216e-94	activin binding
GO:0021896	33449	6	262	1	844	5	2	0	0.0351254	0.619547	2.02774e-15	forebrain astrocyte differentiation
GO:0098926	33449	99	262	3	11016	80	2	0	0.0351743	0.619547	1.00335e-244	postsynaptic signal transduction
GO:1990637	33449	5	262	1	702	5	1	0	0.0352079	0.619547	7.13996e-13	response to prolactin
GO:0031339	33449	6	262	1	2016	12	4	0	0.0352301	0.619547	1.0805e-17	negative regulation of vesicle fusion
GO:2000279	33449	44	262	2	3072	21	5	0	0.0354379	0.619547	1.29551e-99	negative regulation of DNA biosynthetic process
GO:0046470	33449	103	262	3	11138	78	2	0	0.0354687	0.619547	2.39925e-253	phosphatidylcholine metabolic process
GO:0019677	33449	5	262	1	140	1	3	0	0.0357143	0.619547	2.39828e-09	NAD catabolic process
GO:0097198	33449	3	262	1	84	1	2	0	0.0357143	0.619547	1.04949e-05	histone H3-K36 trimethylation
GO:0140673	33449	6	262	1	659	4	2	0	0.0360054	0.620184	8.99359e-15	transcription elongation-coupled chromatin remodeling
GO:0070883	33449	6	262	1	2135	13	1	0	0.0360239	0.620184	7.65595e-18	pre-miRNA binding
GO:0019418	33449	4	262	1	430	4	1	0	0.0368202	0.631501	7.11892e-10	sulfide oxidation
GO:0051240	33449	2777	262	29	16914	127	3	0	0.0370158	0.632468	0	positive regulation of multicellular organismal process
GO:0050777	33449	290	262	6	4840	42	4	0	0.0372854	0.633138	0	negative regulation of immune response
GO:0002504	33449	27	262	2	137	2	1	0	0.0376771	0.633138	3.44995e-29	antigen processing and presentation of peptide or polysaccharide antigen via MHC class II
GO:0033058	33449	9	262	1	2578	11	1	0	0.0378106	0.633138	7.31624e-26	directional locomotion
GO:0004380	33449	5	262	1	132	1	2	0	0.0378788	0.633138	3.23291e-09	glycoprotein-fucosylgalactoside alpha-N-acetylgalactosaminyltransferase activity
GO:0070459	33449	7	262	1	725	4	2	0	0.0381428	0.633138	4.92813e-17	prolactin secretion
GO:0090281	33449	22	262	2	184	3	3	0	0.0381463	0.633138	6.20259e-29	negative regulation of calcium ion import
GO:0004349	33449	3	262	1	156	2	2	0	0.0382134	0.633138	1.61129e-06	glutamate 5-kinase activity
GO:0098609	33449	1757	262	18	3009	23	1	0	0.0385523	0.633138	0	cell-cell adhesion
GO:0036305	33449	8	262	1	207	1	1	0	0.0386473	0.633138	1.37159e-14	ameloblast differentiation
GO:1903039	33449	437	262	9	743	10	3	0	0.0386746	0.633138	8.00396e-218	positive regulation of leukocyte cell-cell adhesion
GO:0022850	33449	10	262	1	511	2	4	0	0.0387936	0.633138	3.26617e-21	serotonin-gated monoatomic cation-selective channel activity
GO:0000313	33449	102	262	3	23432	171	2	0	0.0387953	0.633138	2.28023e-284	organellar ribosome
GO:0120099	33449	6	262	1	23599	156	2	0	0.039017	0.633138	4.17107e-24	procentriole replication complex
GO:0030433	33449	164	262	5	780	10	2	0	0.0390315	0.633138	1.72905e-173	ubiquitin-dependent ERAD pathway
GO:0044790	33449	98	262	6	496	14	1	0	0.039259	0.633138	1.91424e-106	suppression of viral release by host
GO:0010038	33449	591	262	8	884	8	1	0	0.0392838	0.633138	4.8067e-243	response to metal ion
GO:0005549	33449	39	262	2	24298	196	1	0	0.0394658	0.633824	1.93013e-125	odorant binding
GO:0072734	33449	6	262	1	1017	7	3	0	0.0406922	0.64712	6.60426e-16	cellular response to staurosporine
GO:0015439	33449	4	262	1	98	1	3	0	0.0408163	0.64712	2.76833e-07	ABC-type heme transporter activity
GO:2000631	33449	2	262	1	49	1	2	0	0.0408163	0.64712	0.00085034	regulation of pre-miRNA processing
GO:0000783	33449	10	262	1	1924	8	2	0	0.0409046	0.64712	5.34425e-27	nuclear telomere cap complex
GO:0032044	33449	3	262	1	73	1	1	0	0.0410959	0.64712	1.60782e-05	DSIF complex
GO:0021759	33449	5	262	1	241	2	2	0	0.041148	0.64712	1.53897e-10	globus pallidus development
GO:0048017	33449	320	262	5	5267	32	1	0	0.0417794	0.653271	0	inositol lipid-mediated signaling
GO:1990733	33449	7	262	1	10356	63	2	0	0.0418266	0.653271	3.95337e-25	titin-telethonin complex
GO:0009982	33449	17	262	2	186	4	1	0	0.0424207	0.660282	1.98028e-24	pseudouridine synthase activity
GO:0006469	33449	396	262	6	2300	16	4	0	0.0429829	0.662826	0	negative regulation of protein kinase activity
GO:0033024	33449	9	262	1	209	1	3	0	0.0430622	0.662826	5.67922e-16	mast cell apoptotic process
GO:0016866	33449	186	262	4	406	4	1	0	0.0432799	0.662826	6.33713e-121	intramolecular transferase activity
GO:0043228	33449	9925	262	84	23432	171	1	0	0.0432989	0.662826	0	non-membrane-bounded organelle
GO:0006686	33449	12	262	1	1901	7	4	0	0.0434265	0.662826	2.22669e-31	sphingomyelin biosynthetic process
GO:0050671	33449	245	262	7	715	11	4	0	0.0435399	0.662826	8.0465e-199	positive regulation of lymphocyte proliferation
GO:0008152	33449	19117	262	155	30522	227	1	0	0.0437093	0.662826	0	metabolic process
GO:0006865	33449	313	262	4	3847	17	2	0	0.0438297	0.662826	0	amino acid transport
GO:0004350	33449	3	262	1	203	3	1	0	0.0438967	0.662826	7.2796e-07	glutamate-5-semialdehyde dehydrogenase activity
GO:0009153	33449	8	262	1	535	3	3	0	0.044274	0.666309	6.33179e-18	purine deoxyribonucleotide biosynthetic process
GO:0031177	33449	6	262	1	1324	10	3	0	0.0445527	0.666872	1.35186e-16	phosphopantetheine binding
GO:0016188	33449	49	262	2	2724	19	2	0	0.0446199	0.666872	4.44194e-106	synaptic vesicle maturation
GO:0099563	33449	64	262	2	1073	6	1	0	0.0449679	0.666872	9.49722e-105	modification of synaptic structure
GO:0051731	33449	5	262	1	2403	22	2	0	0.0449823	0.666872	1.50391e-15	polynucleotide 5'-hydroxyl-kinase activity
GO:0042791	33449	5	262	1	111	1	2	0	0.045045	0.666872	7.80246e-09	5S class rRNA transcription by RNA polymerase III
GO:0140351	33449	3	262	1	66	1	2	0	0.0454545	0.670287	2.18531e-05	glycosylceramide flippase activity
GO:0106274	33449	8	262	2	59	3	1	0	0.0456489	0.670287	4.50964e-10	NAD+-protein-arginine ADP-ribosyltransferase activity
GO:0035544	33449	5	262	1	324	3	4	0	0.0457247	0.670287	3.46675e-11	negative regulation of SNARE complex assembly
GO:0086007	33449	5	262	1	216	2	2	0	0.0458656	0.670287	2.67399e-10	voltage-gated calcium channel activity involved in cardiac muscle cell action potential
GO:0061687	33449	8	262	1	172	1	1	0	0.0465116	0.673739	6.2093e-14	detoxification of inorganic compound
GO:0042102	33449	179	262	6	595	10	4	0	0.0465362	0.673739	2.59392e-157	positive regulation of T cell proliferation
GO:0008252	33449	31	262	1	666	1	1	0	0.0465465	0.673739	4.95772e-54	nucleotidase activity
GO:0009215	33449	11	262	1	466	2	2	0	0.0467027	0.673853	1.99783e-22	purine deoxyribonucleoside triphosphate metabolic process
GO:0051008	33449	3	262	1	189	3	1	0	0.0471134	0.676339	9.03005e-07	Hsp27 protein binding
GO:0006139	33449	9491	262	88	17618	144	5	0	0.047297	0.676339	0	nucleobase-containing compound metabolic process
GO:0014047	33449	58	262	2	1781	11	4	0	0.0474738	0.676339	1.73842e-110	glutamate secretion
GO:0050865	33449	1023	262	13	19511	148	3	0	0.0474875	0.676339	0	regulation of cell activation
GO:0034685	33449	3	262	1	63	1	1	0	0.047619	0.676339	2.51819e-05	integrin alphav-beta6 complex
GO:0008592	33449	56	262	2	5571	35	2	0	0.0477936	0.676704	1.58513e-135	regulation of Toll signaling pathway
GO:0001932	33449	1748	262	15	3615	22	3	0	0.0485229	0.682828	0	regulation of protein phosphorylation
GO:0009200	33449	12	262	1	489	2	1	0	0.0485266	0.682828	2.9357e-24	deoxyribonucleoside triphosphate metabolic process
GO:0050673	33449	672	262	8	3104	20	1	0	0.0487471	0.683813	0	epithelial cell proliferation
GO:0042158	33449	164	262	3	3101	16	3	0	0.048943	0.684449	6.54997e-278	lipoprotein biosynthetic process
GO:0005763	33449	41	262	2	420	4	3	0	0.0491972	0.684845	7.04313e-58	mitochondrial small ribosomal subunit
GO:0099536	33449	1781	262	14	4922	26	2	0	0.0492727	0.684845	0	synaptic signaling
GO:1903060	33449	6	262	1	1308	11	5	0	0.0495024	0.68594	1.45437e-16	negative regulation of protein lipidation
GO:0043232	33449	9925	262	84	22572	166	2	0	0.0499329	0.688636	0	intracellular non-membrane-bounded organelle
GO:0019240	33449	5	262	1	100	1	2	0	0.05	0.688636	1.32824e-08	citrulline biosynthetic process
GO:1901655	33449	180	262	4	2238	18	2	0	0.0507115	0.693864	3.47921e-271	cellular response to ketone
GO:0071688	33449	14	262	1	276	1	3	0	0.0507246	0.693864	8.18966e-24	striated muscle myosin thick filament assembly
GO:0098658	33449	9	262	1	523	3	2	0	0.0508376	0.693864	1.32833e-19	inorganic anion import across plasma membrane
GO:0048029	33449	161	262	4	5721	50	2	0	0.0511497	0.696033	0	monosaccharide binding
GO:0070728	33449	14	262	1	272	1	1	0	0.0514706	0.69831	1.00973e-23	leucine binding
GO:0006633	33449	234	262	5	1510	14	3	0	0.0519678	0.69841	5.67642e-282	fatty acid biosynthetic process
GO:0033023	33449	11	262	1	418	2	2	0	0.0520005	0.69841	6.69646e-22	mast cell homeostasis
GO:0097227	33449	7	262	1	32372	247	2	0	0.0522079	0.69841	1.35371e-28	sperm annulus
GO:0032685	33449	7	262	1	1835	14	4	0	0.0522826	0.69841	7.27703e-20	negative regulation of granulocyte macrophage colony-stimulating factor production
GO:0061724	33449	8	262	1	153	1	2	0	0.0522876	0.69841	1.61733e-13	lipophagy
GO:0033027	33449	4	262	1	1494	20	5	0	0.0525335	0.69841	4.83676e-12	positive regulation of mast cell apoptotic process
GO:0102773	33449	6	262	1	2347	21	1	0	0.0525537	0.69841	4.33543e-18	dihydroceramide kinase activity
GO:0043303	33449	75	262	2	1357	7	5	0	0.0528347	0.699343	2.2696e-125	mast cell degranulation
GO:0048769	33449	13	262	1	485	2	2	0	0.0529437	0.699343	8.91438e-26	sarcomerogenesis
GO:0008063	33449	58	262	2	5096	33	1	0	0.053668	0.699343	3.11366e-137	Toll signaling pathway
GO:0045345	33449	47	262	2	3366	27	3	0	0.0536896	0.699343	6.0038e-107	positive regulation of MHC class I biosynthetic process
GO:0034641	33449	10513	262	92	18180	142	2	0	0.0537363	0.699343	0	cellular nitrogen compound metabolic process
GO:0032687	33449	9	262	2	85	4	3	0	0.0538872	0.699343	2.42876e-12	negative regulation of interferon-alpha production
GO:0046668	33449	11	262	1	5972	30	3	0	0.0539347	0.699343	1.16907e-34	regulation of retinal cell programmed cell death
GO:0032088	33449	210	262	6	340	6	1	0	0.0540021	0.699343	1.34163e-97	negative regulation of NF-kappaB transcription factor activity
GO:0032732	33449	141	262	5	898	14	3	0	0.0540087	0.699343	8.13203e-169	positive regulation of interleukin-1 production
GO:0010468	33449	8439	262	79	11817	100	2	0	0.0545199	0.703957	0	regulation of gene expression
GO:0014829	33449	42	262	2	292	3	2	0	0.055206	0.70487	8.86248e-52	vascular associated smooth muscle contraction
GO:0035846	33449	7	262	1	3343	27	3	0	0.0552329	0.70487	1.08694e-21	oviduct epithelium development
GO:0099522	33449	54	262	2	6807	48	1	0	0.0552525	0.70487	2.98708e-136	cytosolic region
GO:0030857	33449	85	262	2	2172	10	3	0	0.0555385	0.70487	3.46726e-155	negative regulation of epithelial cell differentiation
GO:0048925	33449	57	262	2	1000	7	1	0	0.0557327	0.70487	2.06212e-94	lateral line system development
GO:0043543	33449	430	262	6	6351	41	1	0	0.0557685	0.70487	0	protein acylation
GO:0050680	33449	205	262	4	1458	11	3	0	0.0560702	0.70487	2.54688e-256	negative regulation of epithelial cell proliferation
GO:0010793	33449	5	262	1	89	1	3	0	0.0561798	0.70487	2.40919e-08	regulation of mRNA export from nucleus
GO:0046037	33449	55	262	2	815	6	2	0	0.0562922	0.70487	6.30358e-87	GMP metabolic process
GO:0048791	33449	56	262	2	386	3	2	0	0.0563472	0.70487	6.68713e-69	calcium ion-regulated exocytosis of neurotransmitter
GO:1901216	33449	190	262	3	1404	7	3	0	0.0563712	0.70487	6.43187e-241	positive regulation of neuron death
GO:0010032	33449	7	262	1	124	1	2	0	0.0564516	0.70487	1.32846e-11	meiotic chromosome condensation
GO:0010952	33449	357	262	5	2778	17	4	0	0.0567928	0.705338	0	positive regulation of peptidase activity
GO:0071614	33449	5	262	1	346	4	2	0	0.056804	0.705338	2.49119e-11	linoleic acid epoxygenase activity
GO:0001818	33449	481	262	8	3568	32	4	0	0.0569547	0.705338	0	negative regulation of cytokine production
GO:2000611	33449	8	262	1	5735	42	5	0	0.0571417	0.705685	3.46238e-26	positive regulation of thyroid hormone generation
GO:0043186	33449	30	262	2	438	6	2	0	0.0572932	0.705685	4.17619e-47	P granule
GO:0032089	33449	12	262	1	1215	6	1	0	0.0579316	0.711619	4.88751e-29	NACHT domain binding
GO:0071166	33449	10	262	1	6203	37	1	0	0.0581137	0.711932	4.33409e-32	ribonucleoprotein complex localization
GO:0015711	33449	800	262	8	4939	27	1	0	0.0583299	0.71266	0	organic anion transport
GO:0007584	33449	283	262	6	6501	64	2	0	0.0587208	0.715512	0	response to nutrient
GO:1903976	33449	13	262	1	644	3	3	0	0.0594353	0.718511	2.14639e-27	negative regulation of glial cell migration
GO:0060836	33449	17	262	1	286	1	2	0	0.0594406	0.718511	1.00798e-27	lymphatic endothelial cell differentiation
GO:0120043	33449	8	262	1	32372	247	2	0	0.0594412	0.718511	3.34611e-32	stereocilium shaft
GO:0043230	33449	1179	262	14	25807	193	2	0	0.059812	0.71981	0	extracellular organelle
GO:0001938	33449	161	262	3	410	3	3	0	0.0598654	0.71981	1.2756e-118	positive regulation of endothelial cell proliferation
GO:0022414	33449	1963	262	21	30522	227	2	0	0.0601842	0.721734	0	reproductive process
GO:0034123	33449	3	262	1	146	3	3	0	0.0607955	0.722484	1.96819e-06	positive regulation of toll-like receptor signaling pathway
GO:0042998	33449	10	262	1	643	4	4	0	0.0609111	0.722484	3.22254e-22	positive regulation of Golgi to plasma membrane protein transport
GO:0000052	33449	9	262	1	291	2	1	0	0.0610025	0.722484	2.74779e-17	citrulline metabolic process
GO:0060811	33449	3	262	1	97	2	2	0	0.0612113	0.722484	6.78242e-06	intracellular mRNA localization involved in anterior/posterior axis specification
GO:0070724	33449	6	262	1	382	4	1	0	0.0615991	0.722484	2.41039e-13	BMP receptor complex
GO:0001729	33449	6	262	1	97	1	1	0	0.0618557	0.722484	1.01197e-09	ceramide kinase activity
GO:0019707	33449	54	262	2	5705	43	2	0	0.0620544	0.722484	4.31311e-132	protein-cysteine S-acyltransferase activity
GO:0005694	33449	4085	262	42	9925	84	1	0	0.0623149	0.722484	0	chromosome
GO:0051798	33449	7	262	1	3500	32	4	0	0.0623231	0.722484	7.88064e-22	positive regulation of hair follicle development
GO:0031400	33449	836	262	9	6857	42	3	0	0.0626294	0.722484	0	negative regulation of protein modification process
GO:0003676	33449	7233	262	79	11445	112	2	0	0.062641	0.722484	0	nucleic acid binding
GO:0045671	33449	53	262	2	210	2	3	0	0.0627933	0.722484	4.73831e-51	negative regulation of osteoclast differentiation
GO:0031211	33449	12	262	1	191	1	2	0	0.0628272	0.722484	2.89143e-19	endoplasmic reticulum palmitoyltransferase complex
GO:0032379	33449	10	262	1	467	3	4	0	0.0630063	0.722484	8.10456e-21	positive regulation of intracellular lipid transport
GO:0050486	33449	3	262	1	186	4	1	0	0.0634737	0.722484	9.47652e-07	intramolecular transferase activity, transferring hydroxy groups
GO:0002696	33449	574	262	11	2134	26	4	0	0.0636107	0.722484	0	positive regulation of leukocyte activation
GO:0001953	33449	68	262	2	440	3	3	0	0.0636517	0.722484	1.03e-81	negative regulation of cell-matrix adhesion
GO:0032787	33449	897	262	14	1334	16	1	0	0.063973	0.722484	0	monocarboxylic acid metabolic process
GO:0060584	33449	8	262	1	125	1	2	0	0.064	0.722484	8.50214e-13	regulation of prostaglandin-endoperoxide synthase activity
GO:0034285	33449	14	262	1	430	2	1	0	0.0641297	0.722484	1.46129e-26	response to disaccharide
GO:0106030	33449	68	262	2	2262	14	1	0	0.0642123	0.722484	5.37953e-132	neuron projection fasciculation
GO:0036464	33449	436	262	6	20560	133	2	0	0.0642125	0.722484	0	cytoplasmic ribonucleoprotein granule
GO:0090576	33449	13	262	1	787	4	1	0	0.0645746	0.722484	1.54839e-28	RNA polymerase III transcription regulator complex
GO:1902686	33449	73	262	2	3125	18	2	0	0.0647207	0.722484	7.8406e-150	mitochondrial outer membrane permeabilization involved in programmed cell death
GO:0071596	33449	5	262	1	750	10	1	0	0.0650816	0.722484	5.1248e-13	ubiquitin-dependent protein catabolic process via the N-end rule pathway
GO:0097300	33449	74	262	2	3143	18	2	0	0.0656288	0.722484	1.2366e-151	programmed necrotic cell death
GO:0000003	33449	1985	262	21	30522	227	1	0	0.0660051	0.722484	0	reproduction
GO:0030156	33449	7	262	1	2680	26	1	0	0.0660374	0.722484	5.11556e-21	benzodiazepine receptor binding
GO:0007494	33449	16	262	1	242	1	1	0	0.0661157	0.722484	2.51002e-25	midgut development
GO:0051252	33449	6665	262	64	11231	95	3	0	0.0662952	0.722484	0	regulation of RNA metabolic process
GO:0046782	33449	56	262	3	324	6	2	0	0.0665966	0.722484	2.84918e-64	regulation of viral transcription
GO:0007606	33449	251	262	4	1186	8	1	0	0.0669243	0.722484	5.12816e-265	sensory perception of chemical stimulus
GO:1904951	33449	522	262	4	3166	10	3	0	0.067113	0.722484	0	positive regulation of establishment of protein localization
GO:0060271	33449	589	262	5	2165	9	8	0	0.0677671	0.722484	0	cilium assembly
GO:0032273	33449	192	262	3	689	4	3	0	0.0678982	0.722484	2.62988e-176	positive regulation of protein polymerization
GO:0045088	33449	523	262	10	2832	33	5	0	0.0680522	0.722484	0	regulation of innate immune response
GO:0051091	33449	909	262	14	5899	60	3	0	0.0685111	0.722484	0	positive regulation of DNA-binding transcription factor activity
GO:0030858	33449	98	262	2	2457	11	3	0	0.0685133	0.722484	3.68242e-178	positive regulation of epithelial cell differentiation
GO:0140223	33449	54	262	2	28676	228	2	0	0.068797	0.722484	4.7753e-170	general transcription initiation factor activity
GO:0005967	33449	9	262	1	764	6	3	0	0.0688505	0.722484	4.29006e-21	mitochondrial pyruvate dehydrogenase complex
GO:1905232	33449	7	262	1	496	5	3	0	0.0688711	0.722484	7.12077e-16	cellular response to L-glutamate
GO:0009171	33449	6	262	1	87	1	3	0	0.0689655	0.722484	1.98027e-09	purine deoxyribonucleoside monophosphate biosynthetic process
GO:0015849	33449	683	262	7	4939	27	1	0	0.0689912	0.722484	0	organic acid transport
GO:0031338	33449	71	262	2	3095	19	3	0	0.0690313	0.722484	2.78057e-146	regulation of vesicle fusion
GO:1905600	33449	12	262	1	678	4	3	0	0.069088	0.722484	5.59884e-26	regulation of receptor-mediated endocytosis involved in cholesterol transport
GO:0048857	33449	74	262	2	11302	66	1	0	0.0693717	0.722484	4.89861e-193	neural nucleus development
GO:0035675	33449	11	262	1	2611	17	2	0	0.0694623	0.722484	1.06033e-30	neuromast hair cell development
GO:0098773	33449	172	262	3	2448	14	3	0	0.0698872	0.722484	1.33616e-269	skin epidermis development
GO:0035995	33449	9	262	1	128	1	2	0	0.0703125	0.722484	5.24585e-14	detection of muscle stretch
GO:0021761	33449	185	262	3	7905	41	2	0	0.0703341	0.722484	0	limbic system development
GO:0000469	33449	30	262	1	426	1	2	0	0.0704225	0.722484	9.89574e-47	cleavage involved in rRNA processing
GO:0010770	33449	83	262	2	2041	11	3	0	0.0708249	0.722484	4.10395e-150	positive regulation of cell morphogenesis involved in differentiation
GO:0016533	33449	14	262	1	197	1	1	0	0.071066	0.722484	1.05497e-21	protein kinase 5 complex
GO:0033280	33449	94	262	3	3394	35	4	0	0.0711799	0.722484	5.17585e-186	response to vitamin D
GO:0051307	33449	7	262	1	384	4	3	0	0.0712181	0.722484	4.32511e-15	meiotic chromosome separation
GO:0002764	33449	606	262	8	10627	77	2	0	0.0712237	0.722484	0	immune response-regulating signaling pathway
GO:0055129	33449	8	262	1	7604	70	3	0	0.0713476	0.722484	3.62062e-27	L-proline biosynthetic process
GO:0038163	33449	5	262	1	138	2	1	0	0.0714059	0.722484	2.57991e-09	thrombopoietin-mediated signaling pathway
GO:0021700	33449	598	262	7	12135	74	1	0	0.0715072	0.722484	0	developmental maturation
GO:1904428	33449	7	262	1	855	9	3	0	0.0716416	0.722484	1.54654e-17	negative regulation of tubulin deacetylation
GO:1903305	33449	333	262	4	642	4	2	0	0.0717547	0.722484	2.72461e-192	regulation of regulated secretory pathway
GO:0072733	33449	6	262	1	1624	20	2	0	0.0717608	0.722484	3.96125e-17	response to staurosporine
GO:0045341	33449	50	262	2	8468	75	1	0	0.0722078	0.722484	1.43543e-132	MHC class I biosynthetic process
GO:0001701	33449	636	262	5	1397	6	1	0	0.072391	0.722484	0	in utero embryonic development
GO:0016409	33449	72	262	3	404	6	1	0	0.0725014	0.722484	1.13076e-81	palmitoyltransferase activity
GO:0017158	33449	113	262	3	395	4	2	0	0.0725384	0.722484	4.62458e-102	regulation of calcium ion-dependent exocytosis
GO:1904602	33449	10	262	1	537	4	3	0	0.0726304	0.722484	1.97984e-21	serotonin-activated cation-selective channel complex
GO:0004740	33449	10	262	1	2133	16	1	0	0.072678	0.722484	1.90121e-27	pyruvate dehydrogenase (acetyl-transferring) kinase activity
GO:0001595	33449	9	262	1	363	3	2	0	0.072747	0.722484	3.66449e-18	angiotensin receptor activity
GO:0048886	33449	16	262	1	219	1	3	0	0.0730594	0.722484	1.3101e-24	neuromast hair cell differentiation
GO:1903901	33449	66	262	3	506	8	3	0	0.0733255	0.722484	1.54166e-84	negative regulation of viral life cycle
GO:0061534	33449	6	262	1	478	6	3	0	0.0733622	0.722484	6.2294e-14	gamma-aminobutyric acid secretion, neurotransmission
GO:0150007	33449	13	262	1	3238	19	4	0	0.073785	0.722484	1.48305e-36	clathrin-dependent synaptic vesicle endocytosis
GO:0043523	33449	363	262	4	2367	11	3	0	0.0738753	0.722484	0	regulation of neuron apoptotic process
GO:0009059	33449	8468	262	75	17151	134	2	0	0.0739117	0.722484	0	macromolecule biosynthetic process
GO:0090118	33449	14	262	1	3425	19	3	0	0.0750625	0.722484	2.92897e-39	receptor-mediated endocytosis involved in cholesterol transport
GO:0061031	33449	8	262	1	106	1	1	0	0.0754717	0.722484	3.31587e-12	endodermal digestive tract morphogenesis
GO:0048599	33449	115	262	2	417	2	2	0	0.0755742	0.722484	5.07383e-106	oocyte development
GO:0032946	33449	245	262	7	503	9	3	0	0.0759104	0.722484	1.26997e-150	positive regulation of mononuclear cell proliferation
GO:0051957	33449	35	262	2	360	5	4	0	0.0762164	0.722484	1.92989e-49	positive regulation of amino acid transport
GO:0046929	33449	9	262	1	574	5	4	0	0.0762348	0.722484	5.71386e-20	negative regulation of neurotransmitter secretion
GO:0004984	33449	118	262	3	2098	18	2	0	0.0763283	0.722484	1.42566e-196	olfactory receptor activity
GO:0045343	33449	50	262	2	6992	64	2	0	0.076347	0.722484	2.13438e-128	regulation of MHC class I biosynthetic process
GO:0048386	33449	12	262	1	2576	17	3	0	0.0765381	0.722484	5.75613e-33	positive regulation of retinoic acid receptor signaling pathway
GO:0019364	33449	6	262	1	229	3	3	0	0.076889	0.722484	5.33332e-12	pyridine nucleotide catabolic process
GO:0002665	33449	1	262	1	13	1	3	0	0.0769231	0.722484	0.0769231	negative regulation of T cell tolerance induction
GO:0021877	33449	20	262	1	259	1	2	0	0.0772201	0.722484	2.7992e-30	forebrain neuron fate commitment
GO:0035434	33449	11	262	1	1788	13	3	0	0.0773414	0.722484	6.89443e-29	copper ion transmembrane transport
GO:0098821	33449	14	262	1	355	2	2	0	0.077425	0.722484	2.2386e-25	BMP receptor activity
GO:0005179	33449	238	262	6	873	12	1	0	0.0778247	0.722484	2.5097e-221	hormone activity
GO:0031953	33449	56	262	2	936	8	4	0	0.0780405	0.722484	1.54712e-91	negative regulation of protein autophosphorylation
GO:0030276	33449	151	262	3	13627	90	1	0	0.0781589	0.722484	0	clathrin binding
GO:0050659	33449	9	262	1	115	1	1	0	0.0782609	0.722484	1.42205e-13	N-acetylgalactosamine 4-sulfate 6-O-sulfotransferase activity
GO:0006082	33449	1360	262	16	18979	152	3	0	0.0783358	0.722484	0	organic acid metabolic process
GO:0006497	33449	156	262	3	6358	41	2	0	0.0784923	0.722484	0	protein lipidation
GO:0008595	33449	34	262	2	120	2	3	0	0.0785714	0.722484	1.06923e-30	anterior/posterior axis specification, embryo
GO:0014051	33449	34	262	2	120	2	2	0	0.0785714	0.722484	1.06923e-30	gamma-aminobutyric acid secretion
GO:0021764	33449	14	262	1	11302	66	2	0	0.0787671	0.722484	1.58392e-46	amygdala development
GO:0060430	33449	14	262	1	11302	66	2	0	0.0787671	0.722484	1.58392e-46	lung saccule development
GO:0004300	33449	10	262	1	249	2	1	0	0.0788638	0.722484	4.75635e-18	enoyl-CoA hydratase activity
GO:0004312	33449	33	262	2	404	6	1	0	0.0789032	0.722484	3.24756e-49	fatty acid synthase activity
GO:0004679	33449	17	262	1	1458	7	2	0	0.0789755	0.722484	6.42473e-40	AMP-activated protein kinase activity
GO:0106020	33449	11	262	1	19243	144	3	0	0.0793237	0.722484	2.98811e-40	regulation of vesicle docking
GO:0044237	33449	16340	262	132	29668	220	2	0	0.0794999	0.722484	0	cellular metabolic process
GO:0032474	33449	23	262	1	1401	5	3	0	0.0795429	0.722484	1.32821e-50	otolith morphogenesis
GO:0016032	33449	598	262	8	30522	227	1	0	0.079544	0.722484	0	viral process
GO:0043014	33449	68	262	2	685	5	1	0	0.0797551	0.722484	1.15263e-95	alpha-tubulin binding
GO:0070739	33449	11	262	1	5714	43	2	0	0.0798009	0.722484	1.90106e-34	protein-glutamic acid ligase activity
GO:0086097	33449	10	262	1	246	2	2	0	0.0798075	0.722484	5.38144e-18	phospholipase C-activating angiotensin-activated signaling pathway
GO:2000609	33449	10	262	1	10250	85	4	0	0.0799335	0.722484	2.84729e-34	regulation of thyroid hormone generation
GO:1903296	33449	5	262	1	123	2	5	0	0.079968	0.722484	4.6281e-09	positive regulation of glutamate secretion, neurotransmission
GO:0140445	33449	10	262	1	125	1	1	0	0.08	0.722484	5.63802e-15	chromosome, telomeric repeat region
GO:0065010	33449	1179	262	14	21422	168	2	0	0.0801928	0.722484	0	extracellular membrane-bounded organelle
GO:0036312	33449	29	262	2	101	2	1	0	0.080396	0.722484	5.74394e-26	phosphatidylinositol 3-kinase regulatory subunit binding
GO:1903556	33449	107	262	4	608	10	3	0	0.0807924	0.722484	3.32268e-122	negative regulation of tumor necrosis factor superfamily cytokine production
GO:0045254	33449	13	262	1	20565	133	2	0	0.0809113	0.722484	5.31196e-47	pyruvate dehydrogenase complex
GO:0050656	33449	11	262	1	5497	42	3	0	0.0809784	0.722484	2.91153e-34	3'-phosphoadenosine 5'-phosphosulfate binding
GO:0004499	33449	6	262	1	74	1	1	0	0.0810811	0.722484	5.39809e-09	N,N-dimethylaniline monooxygenase activity
GO:0046338	33449	7	262	1	86	1	2	0	0.0813953	0.722484	1.86109e-10	phosphatidylethanolamine catabolic process
GO:0015937	33449	13	262	1	466	3	4	0	0.0815483	0.722484	1.50874e-25	coenzyme A biosynthetic process
GO:0009304	33449	8	262	1	287	3	2	0	0.0815913	0.722484	9.66517e-16	tRNA transcription
GO:0050870	33449	400	262	9	1023	15	4	0	0.081655	0.722484	1.90465e-296	positive regulation of T cell activation
GO:0002250	33449	675	262	13	2418	32	1	0	0.0817429	0.722484	0	adaptive immune response
GO:0033327	33449	14	262	1	8387	51	3	0	0.0819084	0.722484	1.03426e-44	Leydig cell differentiation
GO:0051090	33449	1117	262	14	9377	79	3	0	0.0819975	0.722484	0	regulation of DNA-binding transcription factor activity
GO:0070315	33449	15	262	1	8092	46	2	0	0.0820267	0.722484	3.17176e-47	G1 to G0 transition involved in cell differentiation
GO:0071706	33449	251	262	7	1265	20	1	0	0.0820488	0.722484	7.03279e-273	tumor necrosis factor superfamily cytokine production
GO:0050748	33449	11	262	1	4132	32	4	0	0.0820611	0.722484	6.74804e-33	negative regulation of lipoprotein metabolic process
GO:0110053	33449	582	262	6	1311	8	3	0	0.0822496	0.722484	0	regulation of actin filament organization
GO:0030546	33449	885	262	12	2338	22	2	0	0.082273	0.722484	0	signaling receptor activator activity
GO:1903028	33449	12	262	1	9760	70	5	0	0.0827953	0.722484	6.45472e-40	positive regulation of opsonization
GO:0005536	33449	21	262	2	161	4	1	0	0.0829054	0.722484	9.06091e-27	glucose binding
GO:0002697	33449	616	262	11	2378	28	2	0	0.0831798	0.722484	0	regulation of immune effector process
GO:0016887	33449	1199	262	8	2526	11	2	0	0.0833752	0.722484	0	ATP hydrolysis activity
GO:0046504	33449	10	262	1	10149	88	3	0	0.0834374	0.722484	3.14381e-34	glycerol ether biosynthetic process
GO:0042129	33449	285	262	7	735	11	3	0	0.0834943	0.722484	2.37331e-212	regulation of T cell proliferation
GO:1904502	33449	8	262	1	188	2	2	0	0.0835135	0.722484	3.00481e-14	regulation of lipophagy
GO:0019884	33449	40	262	2	137	2	1	0	0.0837269	0.722484	1.56567e-35	antigen processing and presentation of exogenous antigen
GO:0018026	33449	17	262	1	203	1	1	0	0.0837438	0.722484	4.19577e-25	peptidyl-lysine monomethylation
GO:0035021	33449	16	262	1	191	1	3	0	0.0837696	0.722484	1.27244e-23	negative regulation of Rac protein signal transduction
GO:0043028	33449	73	262	2	2086	14	1	0	0.083807	0.722484	7.83361e-137	cysteine-type endopeptidase regulator activity involved in apoptotic process
GO:0052372	33449	134	262	6	299	8	2	0	0.0838384	0.722484	1.05956e-88	modulation by symbiont of entry into host
GO:1902531	33449	3412	262	25	7145	42	2	0	0.0842527	0.722484	0	regulation of intracellular signal transduction
GO:0042797	33449	7	262	1	83	1	2	0	0.0843373	0.722484	2.40853e-10	tRNA transcription by RNA polymerase III
GO:0042834	33449	19	262	1	440	2	1	0	0.0845931	0.722484	1.07323e-33	peptidoglycan binding
GO:0048660	33449	264	262	4	2611	17	2	0	0.0846972	0.722484	0	regulation of smooth muscle cell proliferation
GO:0002762	33449	87	262	2	484	3	4	0	0.0847284	0.722484	2.085e-98	negative regulation of myeloid leukocyte differentiation
GO:2000197	33449	10	262	1	1706	15	2	0	0.0847414	0.722484	1.78423e-26	regulation of ribonucleoprotein complex localization
GO:0004381	33449	5	262	1	59	1	1	0	0.0847458	0.722484	1.99745e-07	fucosylgalactoside 3-alpha-galactosyltransferase activity
GO:0071554	33449	12	262	1	28814	213	1	0	0.0852033	0.722484	1.46585e-45	cell wall organization or biogenesis
GO:0072592	33449	11	262	1	16340	132	1	0	0.0853831	0.722484	1.80653e-39	oxygen metabolic process
GO:0042073	33449	600	262	5	1811	8	4	0	0.085417	0.722484	0	intraciliary transport
GO:0005689	33449	29	262	1	339	1	1	0	0.0855457	0.722484	1.27672e-42	U12-type spliceosomal complex
GO:2001247	33449	12	262	1	3506	26	5	0	0.0855778	0.722484	1.41507e-34	positive regulation of phosphatidylcholine biosynthetic process
GO:0007413	33449	68	262	2	1219	9	3	0	0.0856466	0.722484	2.36157e-113	axonal fasciculation
GO:0072656	33449	10	262	1	2696	24	3	0	0.0856754	0.722484	1.81895e-28	maintenance of protein location in mitochondrion
GO:1905602	33449	9	262	1	105	1	4	0	0.0857143	0.722484	3.32773e-13	positive regulation of receptor-mediated endocytosis involved in cholesterol transport
GO:0032559	33449	3053	262	30	4097	35	2	0	0.0862599	0.722484	0	adenyl ribonucleotide binding
GO:0031433	33449	18	262	1	2005	10	1	0	0.0864206	0.722484	2.52069e-44	telethonin binding
GO:0051495	33449	411	262	6	3518	27	3	0	0.0864975	0.722484	0	positive regulation of cytoskeleton organization
GO:0019222	33449	11208	262	96	25660	197	2	0	0.0867523	0.722484	0	regulation of metabolic process
GO:0030246	33449	563	262	8	24298	196	1	0	0.0867693	0.722484	0	carbohydrate binding
GO:0045321	33449	1476	262	20	3959	41	2	0	0.0870097	0.722484	0	leukocyte activation
GO:1903027	33449	12	262	1	19153	145	3	0	0.0871825	0.722484	1.97239e-43	regulation of opsonization
GO:0006591	33449	13	262	1	291	2	1	0	0.0874985	0.722484	7.617e-23	ornithine metabolic process
GO:0005634	33449	12410	262	106	20289	159	1	0	0.0880772	0.722484	0	nucleus
GO:0048853	33449	15	262	1	5863	36	3	0	0.0883488	0.722484	4.00392e-45	forebrain morphogenesis
GO:1903555	33449	251	262	7	1244	20	2	0	0.0883942	0.722484	7.62601e-271	regulation of tumor necrosis factor superfamily cytokine production
GO:0046385	33449	17	262	1	1849	10	3	0	0.088436	0.722484	1.10964e-41	deoxyribose phosphate biosynthetic process
GO:0016779	33449	333	262	6	2939	28	1	0	0.0887311	0.722484	0	nucleotidyltransferase activity
GO:1905920	33449	13	262	1	847	6	3	0	0.0888803	0.722484	5.91546e-29	positive regulation of CoA-transferase activity
GO:0003950	33449	51	262	3	113	3	1	0	0.088944	0.722484	2.18778e-33	NAD+ ADP-ribosyltransferase activity
GO:0051251	33449	512	262	10	1283	17	3	0	0.089125	0.722484	0	positive regulation of lymphocyte activation
GO:0098797	33449	1221	262	12	16276	104	2	0	0.0891384	0.722484	0	plasma membrane protein complex
GO:0070534	33449	137	262	3	444	4	1	0	0.0893558	0.722484	1.70525e-118	protein K63-linked ubiquitination
GO:0032377	33449	13	262	1	702	5	3	0	0.089472	0.722484	6.92535e-28	regulation of intracellular lipid transport
GO:1903975	33449	33	262	1	1777	5	2	0	0.089565	0.722484	6.74274e-71	regulation of glial cell migration
GO:0097384	33449	10	262	1	1931	18	2	0	0.0896017	0.722484	5.15321e-27	cellular lipid biosynthetic process
GO:0033300	33449	11	262	1	474	4	3	0	0.0899205	0.722484	1.65334e-22	dehydroascorbic acid transmembrane transporter activity
GO:0045111	33449	188	262	3	4373	25	1	0	0.0899288	0.722484	0	intermediate filament cytoskeleton
GO:0061630	33449	615	262	9	1066	11	2	0	0.0899312	0.722484	0	ubiquitin protein ligase activity
GO:0150173	33449	12	262	1	5366	42	4	0	0.0900734	0.722484	8.50892e-37	positive regulation of phosphatidylcholine metabolic process
GO:0016573	33449	261	262	4	806	6	2	0	0.0902095	0.722484	1.24688e-219	histone acetylation
GO:0005031	33449	12	262	1	133	1	3	0	0.0902256	0.722484	2.60691e-17	tumor necrosis factor receptor activity
GO:0006811	33449	2865	262	23	8839	55	1	0	0.0902374	0.722484	0	monoatomic ion transport
GO:1904707	33449	68	262	2	225	2	3	0	0.0903968	0.722484	2.30988e-59	positive regulation of vascular associated smooth muscle cell proliferation
GO:0097501	33449	10	262	1	6346	60	2	0	0.0906864	0.722484	3.45019e-32	stress response to metal ion
GO:1903800	33449	11	262	1	4534	39	5	0	0.0907481	0.722484	2.42734e-33	positive regulation of miRNA maturation
GO:0060024	33449	14	262	1	1040	7	1	0	0.0907611	0.722484	5.49677e-32	rhythmic synaptic transmission
GO:0002668	33449	1	262	1	11	1	4	0	0.0909091	0.722484	0.0909091	negative regulation of T cell anergy
GO:0002912	33449	1	262	1	11	1	3	0	0.0909091	0.722484	0.0909091	negative regulation of lymphocyte anergy
GO:0017145	33449	211	262	3	1290	7	1	0	0.090918	0.722484	8.23445e-249	stem cell division
GO:0019369	33449	50	262	2	367	4	4	0	0.0911784	0.722484	5.87965e-63	arachidonic acid metabolic process
GO:0060745	33449	8	262	1	1348	16	3	0	0.0913306	0.722484	3.77606e-21	mammary gland branching involved in pregnancy
GO:0032382	33449	9	262	1	98	1	4	0	0.0918367	0.722484	6.35459e-13	positive regulation of intracellular sterol transport
GO:0008081	33449	456	262	4	1121	5	1	0	0.0918605	0.722484	0	phosphoric diester hydrolase activity
GO:0005778	33449	104	262	3	229	3	2	0	0.092188	0.722484	5.748e-68	peroxisomal membrane
GO:0097401	33449	18	262	1	4295	23	5	0	0.092301	0.722484	2.68223e-50	synaptic vesicle lumen acidification
GO:0008429	33449	15	262	1	939	6	1	0	0.0923358	0.722484	3.76124e-33	phosphatidylethanolamine binding
GO:0003254	33449	68	262	2	19184	144	3	0	0.0925424	0.722484	1.60778e-195	regulation of membrane depolarization
GO:0005761	33449	102	262	3	521	6	2	0	0.0925791	0.722484	2.94367e-111	mitochondrial ribosome
GO:0048699	33449	3317	262	18	3784	18	1	0	0.0928577	0.722484	0	generation of neurons
GO:0000737	33449	8	262	1	86	1	2	0	0.0930233	0.722484	1.88465e-11	DNA catabolic process, endonucleolytic
GO:0051049	33449	3224	262	26	9214	59	2	0	0.0931854	0.722484	0	regulation of transport
GO:0072526	33449	13	262	1	2807	21	5	0	0.0931993	0.722484	9.53268e-36	pyridine-containing compound catabolic process
GO:0032147	33449	175	262	3	558	4	1	0	0.0935935	0.722484	5.17647e-150	activation of protein kinase activity
GO:1902237	33449	18	262	1	192	1	4	0	0.09375	0.722484	1.15883e-25	positive regulation of endoplasmic reticulum stress-induced intrinsic apoptotic signaling pathway
GO:0031594	33449	185	262	3	3531	21	1	0	0.0940714	0.722484	0	neuromuscular junction
GO:0060585	33449	8	262	1	85	1	3	0	0.0941176	0.722484	2.07794e-11	positive regulation of prostaglandin-endoperoxide synthase activity
GO:1900181	33449	63	262	1	666	1	3	0	0.0945946	0.722484	5.4165e-90	negative regulation of protein localization to nucleus
GO:0044815	33449	176	262	3	10195	63	1	0	0.0949286	0.722484	0	DNA packaging complex
GO:0043271	33449	228	262	4	3228	25	3	0	0.0952382	0.722484	0	negative regulation of monoatomic ion transport
GO:0099004	33449	14	262	1	10392	74	2	0	0.0952635	0.722484	5.13364e-46	calmodulin dependent kinase signaling pathway
GO:1903059	33449	15	262	1	3313	22	4	0	0.0953004	0.722484	2.12306e-41	regulation of protein lipidation
GO:0034033	33449	82	262	2	588	4	3	0	0.0955084	0.722484	1.455e-102	purine nucleoside bisphosphate biosynthetic process
GO:0002833	33449	438	262	7	4753	43	3	0	0.0956418	0.722484	0	positive regulation of response to biotic stimulus
GO:0006950	33449	6049	262	54	14915	115	1	0	0.096035	0.722484	0	response to stress
GO:0060405	33449	12	262	1	5372	45	3	0	0.0961108	0.722484	8.39546e-37	regulation of penile erection
GO:0051092	33449	770	262	14	909	14	1	0	0.0961704	0.722484	3.77724e-168	positive regulation of NF-kappaB transcription factor activity
GO:0006306	33449	121	262	3	496	5	2	0	0.0961798	0.722484	5.01099e-119	DNA methylation
GO:0030166	33449	130	262	2	676	3	2	0	0.0962971	0.722484	4.85096e-143	proteoglycan biosynthetic process
GO:0060066	33449	18	262	1	2504	14	2	0	0.0963079	0.722484	4.54487e-46	oviduct development
GO:0002521	33449	977	262	9	8083	46	2	0	0.0963192	0.722484	0	leukocyte differentiation
GO:0042324	33449	2	262	1	41	2	1	0	0.0963415	0.722484	0.00121951	orexin receptor binding
GO:1900016	33449	35	262	2	517	8	3	0	0.096392	0.722484	3.57589e-55	negative regulation of cytokine production involved in inflammatory response
GO:0042996	33449	17	262	1	1855	11	4	0	0.0965628	0.722484	1.04992e-41	regulation of Golgi to plasma membrane protein transport
GO:0030856	33449	262	262	3	4222	18	3	0	0.0966751	0.722484	0	regulation of epithelial cell differentiation
GO:0036466	33449	18	262	1	3201	18	3	0	0.0967675	0.722484	5.39504e-48	synaptic vesicle recycling via endosome
GO:0006667	33449	6	262	1	62	1	2	0	0.0967742	0.722484	1.62669e-08	sphinganine metabolic process
GO:0021798	33449	13	262	1	262	2	2	0	0.0969553	0.722484	3.07443e-22	forebrain dorsal/ventral pattern formation
GO:0045785	33449	807	262	9	11000	75	3	0	0.0969671	0.722484	0	positive regulation of cell adhesion
GO:0043394	33449	78	262	2	15722	106	2	0	0.0972795	0.723626	6.449e-213	proteoglycan binding
GO:0046520	33449	23	262	1	236	1	2	0	0.0974576	0.723766	2.0732e-32	sphingoid biosynthetic process
GO:0031326	33449	7227	262	66	12209	100	3	0	0.0979537	0.726264	0	regulation of cellular biosynthetic process
GO:0021819	33449	27	262	1	2627	10	2	0	0.098314	0.726909	5.88551e-65	layer formation in cerebral cortex
GO:0051418	33449	6	262	1	61	1	1	0	0.0983607	0.726909	1.80098e-08	microtubule nucleation by microtubule organizing center
GO:0035150	33449	295	262	4	1060	7	1	0	0.0989451	0.728372	2.17565e-271	regulation of tube size
GO:0019789	33449	56	262	2	1134	11	2	0	0.0989842	0.728372	2.47277e-96	SUMO transferase activity
GO:0050650	33449	46	262	2	145	2	2	0	0.0991379	0.728372	6.38101e-39	chondroitin sulfate proteoglycan biosynthetic process
GO:0006384	33449	11	262	1	216	2	2	0	0.0994832	0.728372	1.08289e-18	transcription initiation at RNA polymerase III promoter
GO:0071819	33449	25	262	1	1924	8	1	0	0.0995165	0.728372	1.42405e-57	DUBm complex
GO:0032311	33449	14	262	1	13814	103	2	0	0.0995201	0.728372	9.52353e-48	angiogenin-PRI complex
GO:0106027	33449	194	262	3	3254	19	1	0	0.100041	0.730575	0	neuron projection organization
GO:0015347	33449	18	262	1	692	4	2	0	0.100266	0.730575	6.04328e-36	sodium-independent organic anion transmembrane transporter activity
GO:0043627	33449	128	262	3	1447	13	1	0	0.100358	0.730575	3.63635e-187	response to estrogen
GO:0051701	33449	356	262	8	473	8	1	0	0.100962	0.730575	2.86047e-114	biological process involved in interaction with host
GO:0071695	33449	419	262	5	11347	67	2	0	0.10097	0.730575	0	anatomical structure maturation
GO:0032385	33449	9	262	1	89	1	4	0	0.101124	0.730575	1.57325e-12	positive regulation of intracellular cholesterol transport
GO:0050432	33449	87	262	2	1577	10	2	0	0.101503	0.730575	1.45237e-145	catecholamine secretion
GO:0007159	33449	671	262	10	1757	18	1	0	0.101561	0.730575	0	leukocyte cell-cell adhesion
GO:0002177	33449	14	262	1	32372	247	2	0	0.101701	0.730575	6.29877e-53	manchette
GO:0032103	33449	897	262	12	6536	59	3	0	0.101856	0.730575	0	positive regulation of response to external stimulus
GO:0097527	33449	15	262	1	10376	74	2	0	0.101864	0.730575	7.59359e-49	necroptotic signaling pathway
GO:0000782	33449	10	262	1	285	3	3	0	0.101959	0.730575	1.2041e-18	telomere cap complex
GO:0021578	33449	16	262	1	753	5	3	0	0.102082	0.730575	2.29927e-33	hindbrain maturation
GO:0010452	33449	19	262	1	186	1	1	0	0.102151	0.730575	2.38538e-26	histone H3-K36 methylation
GO:0051797	33449	22	262	1	2669	13	3	0	0.102232	0.730575	5.11431e-55	regulation of hair follicle development
GO:0033025	33449	9	262	1	2267	27	4	0	0.102395	0.730591	2.33133e-25	regulation of mast cell apoptotic process
GO:0034976	33449	441	262	6	3051	23	1	0	0.102811	0.731517	0	response to endoplasmic reticulum stress
GO:0030097	33449	1597	262	14	5372	34	1	0	0.102944	0.731517	0	hemopoiesis
GO:0001849	33449	16	262	1	2367	16	3	0	0.103151	0.731517	2.26732e-41	complement component C1q complex binding
GO:0032892	33449	68	262	2	2096	17	3	0	0.103169	0.731517	1.03993e-129	positive regulation of organic acid transport
GO:0007231	33449	18	262	1	5296	32	2	0	0.103509	0.732768	6.13533e-52	osmosensory signaling pathway
GO:0015349	33449	19	262	1	531	3	2	0	0.103738	0.732768	2.81715e-35	thyroid hormone transmembrane transporter activity
GO:0031588	33449	20	262	1	1656	9	2	0	0.103829	0.732768	1.13486e-46	nucleotide-activated protein kinase complex
GO:0021626	33449	16	262	1	2341	16	2	0	0.104242	0.732785	2.70712e-41	central nervous system maturation
GO:0002178	33449	19	262	1	1391	8	1	0	0.104441	0.732785	2.60319e-43	palmitoyltransferase complex
GO:0032332	33449	30	262	1	1649	6	4	0	0.104462	0.732785	1.05268e-64	positive regulation of chondrocyte differentiation
GO:0031033	33449	23	262	1	2097	10	2	0	0.104636	0.732785	1.17035e-54	myosin filament organization
GO:0019219	33449	7034	262	66	12484	105	4	0	0.104648	0.732785	0	regulation of nucleobase-containing compound metabolic process
GO:0030220	33449	31	262	1	3096	11	3	0	0.104951	0.732785	5.82956e-75	platelet formation
GO:0002495	33449	24	262	2	73	2	2	0	0.105023	0.732785	8.4429e-20	antigen processing and presentation of peptide antigen via MHC class II
GO:0032606	33449	164	262	5	1265	20	1	0	0.105604	0.732785	3.75232e-211	type I interferon production
GO:0034343	33449	7	262	1	1265	20	1	0	0.105798	0.732785	9.88596e-19	type III interferon production
GO:0032380	33449	12	262	1	113	1	3	0	0.106195	0.732785	2.0236e-16	regulation of intracellular sterol transport
GO:1903294	33449	13	262	1	352	3	4	0	0.107047	0.732785	6.11817e-24	regulation of glutamate secretion, neurotransmission
GO:0048892	33449	10	262	1	182	2	2	0	0.107158	0.732785	1.17044e-16	lateral line nerve development
GO:0009263	33449	22	262	1	1371	7	3	0	0.107285	0.732785	1.28677e-48	deoxyribonucleotide biosynthetic process
GO:0031034	33449	18	262	1	2554	16	2	0	0.107294	0.732785	3.1801e-46	myosin filament assembly
GO:0036289	33449	16	262	1	856	6	2	0	0.107337	0.732785	2.8993e-34	peptidyl-serine autophosphorylation
GO:0140078	33449	10	262	1	270	3	2	0	0.107431	0.732785	2.08628e-18	class I DNA-(apurinic or apyrimidinic site) endonuclease activity
GO:0034344	33449	7	262	1	1244	20	2	0	0.107502	0.732785	1.11181e-18	regulation of type III interferon production
GO:0000796	33449	11	262	1	4085	42	2	0	0.107583	0.732785	7.65412e-33	condensin complex
GO:1904580	33449	13	262	1	1726	15	2	0	0.107626	0.732785	5.40037e-33	regulation of intracellular mRNA localization
GO:0060444	33449	28	262	1	259	1	2	0	0.108108	0.732785	3.70926e-38	branching involved in mammary gland duct morphogenesis
GO:0017156	33449	180	262	3	544	4	1	0	0.108128	0.732785	2.90981e-149	calcium-ion regulated exocytosis
GO:0042308	33449	33	262	1	305	1	5	0	0.108197	0.732785	5.45561e-45	negative regulation of protein import into nucleus
GO:0015886	33449	21	262	1	4973	27	3	0	0.108239	0.732785	1.25234e-58	heme transport
GO:0003159	33449	29	262	1	1281	5	2	0	0.108344	0.732785	9.25319e-60	morphogenesis of an endothelium
GO:0036336	33449	106	262	2	321	2	1	0	0.108353	0.732785	7.82856e-88	dendritic cell migration
GO:0051971	33449	16	262	1	3087	22	4	0	0.10838	0.732785	3.19848e-43	positive regulation of transmission of nerve impulse
GO:0010986	33449	11	262	1	2800	29	3	0	0.108392	0.732785	4.90861e-31	positive regulation of lipoprotein particle clearance
GO:0015755	33449	18	262	1	166	1	1	0	0.108434	0.732785	1.81776e-24	fructose transmembrane transport
GO:0006508	33449	2736	262	23	9230	61	1	0	0.108507	0.732785	0	proteolysis
GO:0016574	33449	81	262	2	2131	15	2	0	0.10886	0.733507	6.55746e-149	histone ubiquitination
GO:0071825	33449	92	262	2	2909	18	1	0	0.10913	0.733507	1.1533e-176	protein-lipid complex subunit organization
GO:0048483	33449	109	262	2	7905	41	2	0	0.109268	0.733507	4.10282e-249	autonomic nervous system development
GO:0007406	33449	25	262	1	443	2	4	0	0.109803	0.733507	2.13911e-41	negative regulation of neuroblast proliferation
GO:0048844	33449	128	262	2	1307	6	2	0	0.109841	0.733507	3.13371e-181	artery morphogenesis
GO:0097659	33449	6307	262	63	10090	91	2	0	0.109849	0.733507	0	nucleic acid-templated transcription
GO:0010638	33449	851	262	9	8225	55	3	0	0.109989	0.733507	0	positive regulation of organelle organization
GO:0097746	33449	291	262	4	1010	7	3	0	0.110394	0.733507	1.49184e-262	blood vessel diameter maintenance
GO:0090086	33449	17	262	1	591	4	4	0	0.110458	0.733507	3.42739e-33	negative regulation of protein deubiquitination
GO:0002576	33449	20	262	1	4121	24	2	0	0.110493	0.733507	1.27681e-54	platelet degranulation
GO:0032926	33449	20	262	1	351	2	3	0	0.110867	0.733507	5.24263e-33	negative regulation of activin receptor signaling pathway
GO:0060076	33449	199	262	3	3531	21	1	0	0.111174	0.733507	0	excitatory synapse
GO:0046660	33449	215	262	3	9195	50	2	0	0.111279	0.733507	0	female sex differentiation
GO:0098597	33449	7	262	1	302	5	1	0	0.11135	0.733507	2.35939e-14	observational learning
GO:0034032	33449	150	262	3	973	8	2	0	0.111478	0.733507	6.38244e-181	purine nucleoside bisphosphate metabolic process
GO:0006278	33449	116	262	2	557	3	1	0	0.111529	0.733507	4.11283e-123	RNA-templated DNA biosynthetic process
GO:0032479	33449	164	262	5	1244	20	2	0	0.111631	0.733507	7.10448e-210	regulation of type I interferon production
GO:0043229	33449	22572	262	166	27059	191	2	0	0.111884	0.733507	0	intracellular organelle
GO:0010821	33449	200	262	3	2505	15	2	0	0.111885	0.733507	4.79564e-302	regulation of mitochondrion organization
GO:2001245	33449	13	262	1	7266	66	4	0	0.111946	0.733507	4.00041e-41	regulation of phosphatidylcholine biosynthetic process
GO:0070193	33449	29	262	1	748	3	1	0	0.112003	0.733507	6.95299e-53	synaptonemal complex organization
GO:0004197	33449	551	262	6	1512	10	2	0	0.112219	0.733581	0	cysteine-type endopeptidase activity
GO:0050670	33449	383	262	8	848	12	3	0	0.112337	0.733581	1.02664e-252	regulation of lymphocyte proliferation
GO:1901503	33449	14	262	1	10318	88	2	0	0.113072	0.737318	5.67418e-46	ether biosynthetic process
GO:0070327	33449	23	262	1	585	3	1	0	0.113559	0.739434	9.08214e-42	thyroid hormone transport
GO:0034654	33449	7248	262	69	10677	93	5	0	0.114299	0.743189	0	nucleobase-containing compound biosynthetic process
GO:0000314	33449	41	262	2	193	3	2	0	0.114698	0.743378	6.40267e-43	organellar small ribosomal subunit
GO:0035020	33449	54	262	1	470	1	2	0	0.114894	0.743378	2.78972e-72	regulation of Rac protein signal transduction
GO:0006285	33449	11	262	1	1455	16	2	0	0.1149	0.743378	6.70068e-28	base-excision repair, AP site formation
GO:0051126	33449	14	262	1	467	4	4	0	0.114982	0.743378	4.523e-27	negative regulation of actin nucleation
GO:0032383	33449	12	262	1	104	1	3	0	0.115385	0.74403	5.78504e-16	regulation of intracellular cholesterol transport
GO:0060255	33449	10323	262	89	16374	130	2	0	0.115618	0.74403	0	regulation of macromolecule metabolic process
GO:0020003	33449	50	262	2	1181	14	2	0	0.11562	0.74403	2.12561e-89	symbiont-containing vacuole
GO:0045638	33449	143	262	2	1663	7	3	0	0.115793	0.74403	5.35779e-211	negative regulation of myeloid cell differentiation
GO:0060406	33449	12	262	1	2845	29	4	0	0.115902	0.74403	1.74357e-33	positive regulation of penile erection
GO:0002523	33449	62	262	2	1568	15	2	0	0.116139	0.744294	8.26386e-113	leukocyte migration involved in inflammatory response
GO:0010769	33449	83	262	2	1956	14	2	0	0.116418	0.744294	1.50979e-148	regulation of cell morphogenesis involved in differentiation
GO:0043632	33449	1150	262	13	1656	15	1	0	0.116547	0.744294	0	modification-dependent macromolecule catabolic process
GO:0035650	33449	18	262	1	2339	16	1	0	0.116625	0.744294	1.55696e-45	AP-1 adaptor complex binding
GO:0030259	33449	22	262	1	899	5	2	0	0.116762	0.744294	1.51547e-44	lipid glycosylation
GO:0006304	33449	174	262	3	7405	51	2	0	0.117454	0.746745	0	DNA modification
GO:2001241	33449	18	262	1	153	1	3	0	0.117647	0.746745	8.58547e-24	positive regulation of extrinsic apoptotic signaling pathway in absence of ligand
GO:0106381	33449	4	262	1	34	1	2	0	0.117647	0.746745	2.15629e-05	purine deoxyribonucleotide salvage
GO:1990849	33449	133	262	2	1531	7	1	0	0.117803	0.746745	1.3672e-195	vacuolar localization
GO:0032688	33449	23	262	2	106	3	3	0	0.118028	0.747128	8.89832e-24	negative regulation of interferon-beta production
GO:1990170	33449	7	262	1	59	1	2	0	0.118644	0.749445	2.93127e-09	stress response to cadmium ion
GO:0042626	33449	199	262	3	1258	8	2	0	0.118724	0.749445	8.90531e-238	ATPase-coupled transmembrane transporter activity
GO:0007412	33449	18	262	1	11836	83	2	0	0.119056	0.750498	3.12082e-58	axon target recognition
GO:0005375	33449	8	262	1	67	1	2	0	0.119403	0.750984	1.53319e-10	copper ion transmembrane transporter activity
GO:0043084	33449	12	262	1	1143	12	2	0	0.119502	0.750984	1.02081e-28	penile erection
GO:0018995	33449	78	262	2	32372	247	1	0	0.119629	0.750984	2.00035e-237	host cellular component
GO:0000478	33449	15	262	1	125	1	2	0	0.12	0.751073	1.10317e-19	endonucleolytic cleavage involved in rRNA processing
GO:0097190	33449	849	262	9	11196	76	2	0	0.120087	0.751073	0	apoptotic signaling pathway
GO:0070325	33449	62	262	2	2680	26	1	0	0.120139	0.751073	1.82956e-127	lipoprotein particle receptor binding
GO:0016712	33449	55	262	2	346	4	2	0	0.12036	0.751426	2.65971e-65	oxidoreductase activity, acting on paired donors, with incorporation or reduction of molecular oxygen, reduced flavin or flavoprotein as one donor, and incorporation of one atom of oxygen
GO:0033673	33449	421	262	6	2789	23	4	0	0.120763	0.752905	0	negative regulation of kinase activity
GO:0016504	33449	85	262	2	1247	9	2	0	0.120968	0.753149	3.74593e-134	peptidase activator activity
GO:1905686	33449	18	262	1	1961	14	3	0	0.121493	0.755383	3.7647e-44	positive regulation of plasma membrane repair
GO:0002232	33449	24	262	1	382	2	2	0	0.121862	0.755819	1.3919e-38	leukocyte chemotaxis involved in inflammatory response
GO:0033866	33449	82	262	2	650	5	2	0	0.122018	0.755819	2.16807e-106	nucleoside bisphosphate biosynthetic process
GO:0001955	33449	23	262	1	1781	10	2	0	0.12218	0.755819	5.11893e-53	blood vessel maturation
GO:0008332	33449	12	262	1	190	2	1	0	0.12264	0.755819	3.08527e-19	low voltage-gated calcium channel activity
GO:0007000	33449	26	262	1	212	1	1	0	0.122642	0.755819	6.53271e-34	nucleolus organization
GO:0021885	33449	121	262	2	3367	17	2	0	0.122711	0.755819	1.14703e-225	forebrain cell migration
GO:0016024	33449	25	262	1	395	2	2	0	0.122727	0.755819	4.09828e-40	CDP-diacylglycerol biosynthetic process
GO:0016601	33449	97	262	1	786	1	1	0	0.12341	0.756201	6.48686e-127	Rac protein signal transduction
GO:0070265	33449	109	262	2	3382	19	1	0	0.12342	0.756201	1.7525e-208	necrotic cell death
GO:0032352	33449	17	262	1	6741	52	3	0	0.123487	0.756201	2.96158e-51	positive regulation of hormone metabolic process
GO:0072332	33449	116	262	2	526	3	2	0	0.123902	0.756201	7.20371e-120	intrinsic apoptotic signaling pathway by p53 class mediator
GO:0046651	33449	482	262	9	1233	16	2	0	0.124239	0.756201	0	lymphocyte proliferation
GO:0007169	33449	1200	262	10	1895	12	1	0	0.124321	0.756201	0	transmembrane receptor protein tyrosine kinase signaling pathway
GO:1905918	33449	13	262	1	1376	14	2	0	0.125	0.756201	1.03976e-31	regulation of CoA-transferase activity
GO:0009222	33449	17	262	1	136	1	3	0	0.125	0.756201	5.41893e-22	pyrimidine ribonucleotide catabolic process
GO:1901388	33449	20	262	1	6449	43	4	0	0.125409	0.756201	1.6184e-58	regulation of transforming growth factor beta activation
GO:0014066	33449	165	262	3	3445	26	2	0	0.125555	0.756201	6.78528e-287	regulation of phosphatidylinositol 3-kinase signaling
GO:0050654	33449	62	262	2	174	2	1	0	0.125639	0.756201	9.67059e-49	chondroitin sulfate proteoglycan metabolic process
GO:0070918	33449	101	262	2	621	4	2	0	0.125826	0.756201	4.08686e-119	regulatory ncRNA processing
GO:0090084	33449	18	262	1	1215	9	3	0	0.126091	0.756201	2.18234e-40	negative regulation of inclusion body assembly
GO:0005199	33449	22	262	1	1320	8	2	0	0.126125	0.756201	2.98234e-48	structural constituent of cell wall
GO:0032701	33449	8	262	1	481	8	3	0	0.126433	0.756201	1.49202e-17	negative regulation of interleukin-18 production
GO:0098665	33449	18	262	1	810	6	1	0	0.126511	0.756201	3.43749e-37	serotonin receptor complex
GO:0010962	33449	49	262	1	1112	3	4	0	0.126563	0.756201	9.79686e-87	regulation of glucan biosynthetic process
GO:0004497	33449	204	262	3	1421	9	1	0	0.12675	0.756201	4.44056e-253	monooxygenase activity
GO:0046666	33449	22	262	1	498	3	2	0	0.127006	0.756201	8.24393e-39	retinal cell programmed cell death
GO:0005940	33449	25	262	1	4618	25	3	0	0.127212	0.756201	4.05099e-67	septin ring
GO:0042403	33449	28	262	1	631	3	3	0	0.127495	0.756201	2.22508e-49	thyroid hormone metabolic process
GO:0000470	33449	37	262	1	290	1	2	0	0.127586	0.756201	1.18055e-47	maturation of LSU-rRNA
GO:0035351	33449	6	262	1	47	1	2	0	0.12766	0.756201	9.31309e-08	heme transmembrane transport
GO:0097676	33449	6	262	1	47	1	2	0	0.12766	0.756201	9.31309e-08	histone H3-K36 dimethylation
GO:1901659	33449	30	262	1	1335	6	2	0	0.127706	0.756201	6.3356e-62	glycosyl compound biosynthetic process
GO:0030240	33449	20	262	1	1033	7	2	0	0.128256	0.756201	1.52935e-42	skeletal muscle thin filament assembly
GO:0016705	33449	326	262	4	1421	9	1	0	0.128761	0.756201	0	oxidoreductase activity, acting on paired donors, with incorporation or reduction of molecular oxygen
GO:0021551	33449	23	262	1	6525	39	2	0	0.129004	0.756201	4.94312e-66	central nervous system morphogenesis
GO:0042481	33449	25	262	1	375	2	2	0	0.129055	0.756201	1.5672e-39	regulation of odontogenesis
GO:1901029	33449	16	262	1	356	3	5	0	0.129209	0.756201	4.42571e-28	negative regulation of mitochondrial outer membrane permeabilization involved in apoptotic signaling pathway
GO:1904888	33449	214	262	3	11302	66	1	0	0.129336	0.756201	0	cranial skeletal system development
GO:0031072	33449	189	262	3	13627	90	1	0	0.129391	0.756201	0	heat shock protein binding
GO:0021586	33449	12	262	1	441	5	3	0	0.129405	0.756201	1.02954e-23	pons maturation
GO:0043433	33449	340	262	6	4805	49	3	0	0.129545	0.756201	0	negative regulation of DNA-binding transcription factor activity
GO:0031399	33449	2420	262	19	7634	47	2	0	0.129598	0.756201	0	regulation of protein modification process
GO:1902903	33449	807	262	7	4831	26	2	0	0.12962	0.756201	0	regulation of supramolecular fiber organization
GO:0140013	33449	314	262	4	1693	11	2	0	0.129791	0.756201	0	meiotic nuclear division
GO:1900102	33449	25	262	1	2533	14	4	0	0.129965	0.756201	1.417e-60	negative regulation of endoplasmic reticulum unfolded protein response
GO:0007076	33449	26	262	1	1510	8	3	0	0.13001	0.756201	1.1123e-56	mitotic chromosome condensation
GO:0042605	33449	21	262	1	766	5	2	0	0.130085	0.756201	1.81836e-41	peptide antigen binding
GO:0098534	33449	51	262	1	758	2	2	0	0.130121	0.756201	1.18798e-80	centriole assembly
GO:1990700	33449	20	262	1	12221	85	3	0	0.130381	0.756201	4.47451e-64	nucleolar chromatin organization
GO:0009163	33449	28	262	1	3024	15	4	0	0.130521	0.756201	1.20866e-68	nucleoside biosynthetic process
GO:1903561	33449	1121	262	12	4681	36	2	0	0.130812	0.756201	0	extracellular vesicle
GO:0005859	33449	27	262	1	592	3	2	0	0.13089	0.756201	2.79076e-47	muscle myosin complex
GO:0006629	33449	2320	262	24	18383	150	2	0	0.130903	0.756201	0	lipid metabolic process
GO:0061810	33449	2	262	1	30	2	1	0	0.131034	0.756201	0.00229885	NAD glycohydrolase activity
GO:0033865	33449	150	262	3	1029	9	1	0	0.131086	0.756201	7.20542e-185	nucleoside bisphosphate metabolic process
GO:0006637	33449	120	262	2	2443	13	5	0	0.131161	0.756201	3.6735e-207	acyl-CoA metabolic process
GO:0051047	33449	598	262	7	2563	19	3	0	0.131684	0.756201	0	positive regulation of secretion
GO:0080134	33449	2282	262	21	9667	70	2	0	0.131709	0.756201	0	regulation of response to stress
GO:0033605	33449	12	262	1	601	7	4	0	0.132291	0.756201	2.40904e-25	positive regulation of catecholamine secretion
GO:0071307	33449	8	262	1	231	4	3	0	0.132314	0.756201	5.62141e-15	cellular response to vitamin K
GO:1902065	33449	16	262	1	800	7	2	0	0.132342	0.756201	8.64468e-34	response to L-glutamate
GO:0040029	33449	291	262	5	8632	80	2	0	0.132356	0.756201	0	epigenetic regulation of gene expression
GO:0005035	33449	21	262	1	4899	33	2	0	0.132576	0.756201	1.71684e-58	death receptor activity
GO:0009948	33449	97	262	2	578	4	2	0	0.132947	0.756201	6.12801e-113	anterior/posterior axis specification
GO:0021987	33449	217	262	3	11302	66	2	0	0.133281	0.756201	0	cerebral cortex development
GO:0060486	33449	6	262	1	45	1	1	0	0.133333	0.756201	1.22774e-07	club cell differentiation
GO:0032635	33449	281	262	7	1265	20	1	0	0.133623	0.756201	4.15117e-290	interleukin-6 production
GO:0140721	33449	18	262	1	512	4	1	0	0.133753	0.756201	1.48172e-33	nuclease inhibitor activity
GO:0140097	33449	489	262	5	931	6	1	0	0.134068	0.756201	6.89636e-279	catalytic activity, acting on DNA
GO:0047499	33449	9	262	1	67	1	1	0	0.134328	0.756201	2.33876e-11	calcium-independent phospholipase A2 activity
GO:0036363	33449	24	262	1	3340	20	1	0	0.13467	0.756201	1.81452e-61	transforming growth factor beta activation
GO:0046580	33449	110	262	1	816	1	3	0	0.134804	0.756201	1.81478e-139	negative regulation of Ras protein signal transduction
GO:0044391	33449	262	262	3	1152	6	2	0	0.134864	0.756201	2.04713e-267	ribosomal subunit
GO:0071827	33449	88	262	2	13306	97	2	0	0.134893	0.756201	3.0015e-229	plasma lipoprotein particle organization
GO:0098636	33449	104	262	2	10195	63	1	0	0.135128	0.756201	2.34131e-251	protein complex involved in cell adhesion
GO:0050906	33449	307	262	4	1316	9	2	0	0.135183	0.756201	0	detection of stimulus involved in sensory perception
GO:0097345	33449	62	262	2	850	9	2	0	0.135291	0.756201	7.31617e-96	mitochondrial outer membrane permeabilization
GO:0021722	33449	12	262	1	419	5	3	0	0.13584	0.756201	1.91784e-23	superior olivary nucleus maturation
GO:0090559	33449	109	262	2	5223	31	1	0	0.135922	0.756201	2.50663e-229	regulation of membrane permeability
GO:0098645	33449	28	262	1	2510	13	2	0	0.136004	0.756201	2.28518e-66	collagen network
GO:0090279	33449	65	262	2	483	5	2	0	0.136262	0.756201	2.62615e-82	regulation of calcium ion import
GO:0015232	33449	20	262	1	2608	19	2	0	0.136513	0.756201	1.23507e-50	heme transmembrane transporter activity
GO:0008347	33449	125	262	2	3258	17	2	0	0.136638	0.756201	1.59364e-229	glial cell migration
GO:0042451	33449	26	262	1	545	3	3	0	0.136639	0.756201	5.27751e-45	purine nucleoside biosynthetic process
GO:0032785	33449	18	262	1	2222	18	3	0	0.136683	0.756201	3.93488e-45	negative regulation of DNA-templated transcription, elongation
GO:0019206	33449	17	262	1	588	5	2	0	0.136877	0.756201	3.74159e-33	nucleoside kinase activity
GO:0070837	33449	15	262	1	826	8	2	0	0.136917	0.756201	2.61416e-32	dehydroascorbic acid transport
GO:0048477	33449	182	262	2	491	2	2	0	0.136922	0.756201	6.88583e-140	oogenesis
GO:0046831	33449	18	262	1	254	2	3	0	0.136971	0.756201	6.12577e-28	regulation of RNA export from nucleus
GO:1904504	33449	8	262	1	113	2	3	0	0.137168	0.756201	1.9542e-12	positive regulation of lipophagy
GO:0005739	33449	2629	262	24	25191	182	2	0	0.137369	0.756201	0	mitochondrion
GO:0071385	33449	113	262	3	218	3	2	0	0.137483	0.756201	5.09002e-65	cellular response to glucocorticoid stimulus
GO:0030163	33449	1672	262	15	9874	66	3	0	0.137778	0.756201	0	protein catabolic process
GO:0016501	33449	4	262	1	29	1	1	0	0.137931	0.756201	4.21035e-05	prostacyclin receptor activity
GO:0016843	33449	4	262	1	29	1	1	0	0.137931	0.756201	4.21035e-05	amine-lyase activity
GO:0097006	33449	88	262	2	20162	149	1	0	0.138027	0.756201	3.56386e-245	regulation of plasma lipoprotein particle levels
GO:0005030	33449	15	262	1	3448	34	3	0	0.138388	0.756201	1.16476e-41	neurotrophin receptor activity
GO:0018193	33449	2052	262	17	6351	41	1	0	0.138447	0.756201	0	peptidyl-amino acid modification
GO:0042613	33449	10	262	2	26	2	1	0	0.138462	0.756201	1.88262e-07	MHC class II protein complex
GO:0055003	33449	41	262	1	296	1	2	0	0.138514	0.756201	2.90768e-51	cardiac myofibril assembly
GO:0002371	33449	11	262	1	599	8	2	0	0.138568	0.756201	1.22906e-23	dendritic cell cytokine production
GO:0010807	33449	19	262	1	774	6	2	0	0.13896	0.756201	1.97578e-38	regulation of synaptic vesicle priming
GO:0060089	33449	3416	262	33	28512	227	1	0	0.138971	0.756201	0	molecular transducer activity
GO:0009157	33449	16	262	1	115	1	2	0	0.13913	0.756201	6.67549e-20	deoxyribonucleoside monophosphate biosynthetic process
GO:2001141	33449	6176	262	61	7707	71	4	0	0.139242	0.756201	0	regulation of RNA biosynthetic process
GO:0009123	33449	154	262	3	1029	9	1	0	0.139288	0.756201	6.57211e-188	nucleoside monophosphate metabolic process
GO:0045762	33449	377	262	4	616	4	4	0	0.139427	0.756201	6.57547e-178	positive regulation of adenylate cyclase activity
GO:0008157	33449	53	262	1	377	1	1	0	0.140584	0.759854	5.64344e-66	protein phosphatase 1 binding
GO:0035612	33449	22	262	1	2339	16	1	0	0.140748	0.759854	9.44332e-54	AP-2 adaptor complex binding
GO:0014002	33449	35	262	1	248	1	2	0	0.141129	0.759854	2.00616e-43	astrocyte development
GO:0001650	33449	170	262	3	32372	247	2	0	0.141169	0.759854	0	fibrillar center
GO:0019941	33449	1132	262	13	1315	13	2	0	0.141181	0.759854	1.2397e-229	modification-dependent protein catabolic process
GO:0010940	33449	27	262	1	1079	6	3	0	0.141362	0.759854	1.94022e-54	positive regulation of necrotic cell death
GO:1903900	33449	262	262	6	525	8	2	0	0.1414	0.759854	2.61825e-157	regulation of viral life cycle
GO:0099532	33449	24	262	1	484	3	1	0	0.141784	0.759854	4.05677e-41	synaptic vesicle endosomal processing
GO:0007389	33449	1050	262	11	13304	97	2	0	0.141837	0.759854	0	pattern specification process
GO:0070942	33449	25	262	1	176	1	2	0	0.142045	0.759854	6.76182e-31	neutrophil mediated cytotoxicity
GO:0035003	33449	17	262	1	1566	14	2	0	0.142258	0.759854	1.89434e-40	subapical complex
GO:0061484	33449	27	262	1	541	3	1	0	0.142625	0.759854	3.36622e-46	hematopoietic stem cell homeostasis
GO:0032897	33449	49	262	3	209	6	3	0	0.142627	0.759854	5.69112e-49	negative regulation of viral transcription
GO:0010812	33449	101	262	2	1037	7	3	0	0.14278	0.759854	3.69355e-143	negative regulation of cell-substrate adhesion
GO:0006029	33449	174	262	2	730	3	1	0	0.142966	0.759854	2.24869e-173	proteoglycan metabolic process
GO:0060977	33449	33	262	1	1302	6	2	0	0.143015	0.759854	2.15837e-66	coronary vasculature morphogenesis
GO:0071073	33449	29	262	1	579	3	4	0	0.143094	0.759854	1.37567e-49	positive regulation of phospholipid biosynthetic process
GO:0032675	33449	281	262	7	1244	20	2	0	0.14311	0.759854	8.51178e-288	regulation of interleukin-6 production
GO:0048662	33449	92	262	2	1218	9	3	0	0.143619	0.760515	5.58002e-141	negative regulation of smooth muscle cell proliferation
GO:0043548	33449	101	262	2	13627	90	1	0	0.143623	0.760515	3.64117e-258	phosphatidylinositol 3-kinase binding
GO:0001505	33449	473	262	5	5223	31	1	0	0.143737	0.760515	0	regulation of neurotransmitter levels
GO:0050728	33449	284	262	5	1580	16	4	0	0.144039	0.760678	0	negative regulation of inflammatory response
GO:0099524	33449	31	262	1	1812	9	2	0	0.144144	0.760678	1.0573e-67	postsynaptic cytosol
GO:0044843	33449	451	262	3	859	3	1	0	0.144269	0.760678	2.80206e-257	cell cycle G1/S phase transition
GO:0000902	33449	2177	262	17	5663	35	1	0	0.144506	0.76086	0	cell morphogenesis
GO:0022603	33449	1812	262	14	7409	43	2	0	0.144639	0.76086	0	regulation of anatomical structure morphogenesis
GO:0014054	33449	12	262	1	622	8	4	0	0.145075	0.762168	1.58936e-25	positive regulation of gamma-aminobutyric acid secretion
GO:0032925	33449	41	262	1	543	2	2	0	0.14544	0.762168	1.17603e-62	regulation of activin receptor signaling pathway
GO:1905145	33449	83	262	2	2203	18	4	0	0.145527	0.762168	6.38699e-153	cellular response to acetylcholine
GO:0016798	33449	224	262	3	6249	37	1	0	0.145558	0.762168	0	hydrolase activity, acting on glycosyl bonds
GO:0099159	33449	24	262	2	62	2	2	0	0.145955	0.762232	1.03117e-17	regulation of modification of postsynaptic structure
GO:0034638	33449	17	262	1	2278	21	3	0	0.146151	0.762232	3.15243e-43	phosphatidylcholine catabolic process
GO:0043248	33449	25	262	1	2549	16	1	0	0.146293	0.762232	1.2097e-60	proteasome assembly
GO:0016605	33449	200	262	3	1156	8	1	0	0.1463	0.762232	1.79073e-230	PML body
GO:0016540	33449	53	262	1	362	1	1	0	0.146409	0.762232	5.73907e-65	protein autoprocessing
GO:0061298	33449	32	262	1	1819	9	2	0	0.147936	0.763555	1.6774e-69	retina vasculature development in camera-type eye
GO:0001161	33449	13	262	1	3926	48	1	0	0.147998	0.763555	1.2066e-37	intronic transcription regulatory region sequence-specific DNA binding
GO:0035860	33449	19	262	1	1200	10	1	0	0.148032	0.763555	4.39398e-42	glial cell-derived neurotrophic factor receptor signaling pathway
GO:0061512	33449	617	262	5	1837	9	1	0	0.148219	0.763555	0	protein localization to cilium
GO:0014820	33449	15	262	1	195	2	1	0	0.148295	0.763555	1.01357e-22	tonic smooth muscle contraction
GO:1904936	33449	30	262	1	388	2	1	0	0.148845	0.763555	1.81318e-45	interneuron migration
GO:0001942	33449	117	262	2	11302	66	3	0	0.149093	0.763555	4.37799e-282	hair follicle development
GO:0042753	33449	22	262	1	10946	80	3	0	0.149164	0.763555	1.57151e-68	positive regulation of circadian rhythm
GO:0016903	33449	219	262	3	1421	9	1	0	0.149174	0.763555	1.99243e-264	oxidoreductase activity, acting on the aldehyde or oxo group of donors
GO:0007130	33449	25	262	1	5290	34	4	0	0.149191	0.763555	1.34562e-68	synaptonemal complex assembly
GO:0061001	33449	106	262	2	2305	15	4	0	0.14921	0.763555	4.79811e-186	regulation of dendritic spine morphogenesis
GO:0001067	33449	3930	262	48	7233	79	1	0	0.149268	0.763555	0	transcription regulatory region nucleic acid binding
GO:0001990	33449	61	262	2	157	2	2	0	0.149437	0.763555	4.29134e-45	regulation of systemic arterial blood pressure by hormone
GO:0033034	33449	25	262	1	941	6	3	0	0.149557	0.763555	9.78543e-50	positive regulation of myeloid cell apoptotic process
GO:0072583	33449	126	262	2	515	3	1	0	0.149734	0.763555	8.81083e-124	clathrin-dependent endocytosis
GO:0070667	33449	7	262	1	134	3	3	0	0.149736	0.763555	7.61879e-12	negative regulation of mast cell proliferation
GO:0042110	33449	900	262	14	1233	16	1	0	0.149898	0.763555	0	T cell activation
GO:1902108	33449	70	262	2	180	2	2	0	0.149907	0.763555	9.47003e-52	regulation of mitochondrial membrane permeability involved in apoptotic process
GO:0003713	33449	462	262	6	3272	26	2	0	0.149962	0.763555	0	transcription coactivator activity
GO:0006882	33449	40	262	1	1003	4	2	0	0.150442	0.763555	1.59172e-72	intracellular zinc ion homeostasis
GO:0032602	33449	133	262	4	1265	20	1	0	0.150442	0.763555	5.23694e-184	chemokine production
GO:2000035	33449	20	262	1	502	4	2	0	0.150513	0.763555	3.45617e-36	regulation of stem cell division
GO:0016556	33449	52	262	1	1302	4	2	0	0.150599	0.763555	2.48386e-94	mRNA modification
GO:0101005	33449	236	262	3	442	3	1	0	0.151315	0.763555	6.41583e-132	deubiquitinase activity
GO:0043227	33449	21422	262	168	28893	217	2	0	0.151555	0.763555	0	membrane-bounded organelle
GO:0004675	33449	45	262	1	2215	8	3	0	0.151652	0.763555	5.38786e-95	transmembrane receptor protein serine/threonine kinase activity
GO:0001780	33449	33	262	1	418	2	2	0	0.151836	0.763555	1.00751e-49	neutrophil homeostasis
GO:0007015	33449	1023	262	7	2097	10	2	0	0.152067	0.763555	0	actin filament organization
GO:1905150	33449	19	262	1	356	3	3	0	0.152124	0.763555	6.60485e-32	regulation of voltage-gated sodium channel activity
GO:0046710	33449	22	262	1	813	6	2	0	0.152203	0.763555	1.42323e-43	GDP metabolic process
GO:0015936	33449	22	262	1	813	6	3	0	0.152203	0.763555	1.42323e-43	coenzyme A metabolic process
GO:0006684	33449	29	262	1	2477	14	3	0	0.152371	0.763555	3.92775e-68	sphingomyelin metabolic process
GO:0006167	33449	25	262	1	467	3	3	0	0.152465	0.763555	5.51728e-42	AMP biosynthetic process
GO:0099643	33449	360	262	4	3930	23	3	0	0.153614	0.763555	0	signal release from synapse
GO:0098852	33449	535	262	6	1054	8	2	0	0.153776	0.763555	0	lytic vacuole membrane
GO:0003906	33449	16	262	1	489	5	1	0	0.153827	0.763555	2.5084e-30	DNA-(apurinic or apyrimidinic site) endonuclease activity
GO:0071501	33449	22	262	1	3051	23	2	0	0.153846	0.763555	2.66684e-56	cellular response to sterol depletion
GO:0006175	33449	2	262	1	13	1	3	0	0.153846	0.763555	0.0128205	dATP biosynthetic process
GO:0102545	33449	21	262	1	262	2	1	0	0.154163	0.763555	1.91235e-31	phosphatidyl phospholipase B activity
GO:0070664	33449	131	262	3	1419	15	3	0	0.154339	0.763555	5.1065e-189	negative regulation of leukocyte proliferation
GO:0004298	33449	21	262	1	1141	9	2	0	0.154462	0.763555	3.85265e-45	threonine-type endopeptidase activity
GO:0032987	33449	45	262	1	558	2	2	0	0.15492	0.763555	1.86696e-67	protein-lipid complex disassembly
GO:0048918	33449	7	262	1	45	1	2	0	0.155556	0.763555	2.20363e-08	posterior lateral line nerve development
GO:0042246	33449	795	262	5	2047	8	2	0	0.155738	0.763555	0	tissue regeneration
GO:0002886	33449	101	262	3	417	6	2	0	0.155834	0.763555	1.20852e-99	regulation of myeloid leukocyte mediated immunity
GO:0004896	33449	179	262	3	2590	20	4	0	0.156043	0.763555	6.33791e-282	cytokine receptor activity
GO:0062098	33449	35	262	1	2290	11	3	0	0.156162	0.763555	3.41509e-78	regulation of programmed necrotic cell death
GO:0060841	33449	34	262	1	1420	7	1	0	0.156343	0.763555	2.91946e-69	venous blood vessel development
GO:0022029	33449	117	262	2	466	3	2	0	0.156853	0.763555	2.12188e-113	telencephalon cell migration
GO:0016763	33449	113	262	3	549	7	1	0	0.156958	0.763555	1.4611e-120	pentosyltransferase activity
GO:0035542	33449	21	262	1	751	6	2	0	0.156963	0.763555	2.76991e-41	regulation of SNARE complex assembly
GO:0034470	33449	515	262	4	1595	7	2	0	0.157135	0.763555	0	ncRNA processing
GO:0021766	33449	121	262	2	11302	66	3	0	0.157233	0.763555	5.70637e-290	hippocampus development
GO:0032642	33449	133	262	4	1244	20	2	0	0.157263	0.763555	5.5052e-183	regulation of chemokine production
GO:0035891	33449	56	262	3	312	8	1	0	0.157336	0.763555	2.90152e-63	exit from host cell
GO:0071224	33449	21	262	1	2215	18	4	0	0.158133	0.763555	3.13905e-51	cellular response to peptidoglycan
GO:0032604	33449	24	262	1	9784	70	2	0	0.158467	0.763555	1.07788e-72	granulocyte macrophage colony-stimulating factor production
GO:0010133	33449	6	262	1	73	2	3	0	0.158676	0.763555	5.87439e-09	proline catabolic process to glutamate
GO:0090317	33449	66	262	1	1561	4	4	0	0.158839	0.763555	3.77209e-118	negative regulation of intracellular protein transport
GO:1901077	33449	24	262	1	429	3	2	0	0.158968	0.763555	7.91377e-40	regulation of relaxation of muscle
GO:0042802	33449	3252	262	26	13627	90	1	0	0.158972	0.763555	0	identical protein binding
GO:2000516	33449	108	262	2	270	2	3	0	0.159108	0.763555	2.44503e-78	positive regulation of CD4-positive, alpha-beta T cell activation
GO:0042762	33449	21	262	1	9976	82	2	0	0.159285	0.763555	5.48791e-65	regulation of sulfur metabolic process
GO:0019226	33449	196	262	3	12231	86	4	0	0.159488	0.763555	0	transmission of nerve impulse
GO:0006298	33449	27	262	1	791	5	1	0	0.159787	0.763555	9.57462e-51	mismatch repair
GO:0043046	33449	16	262	1	1115	12	3	0	0.159966	0.763555	4.08489e-36	DNA methylation involved in gamete generation
GO:0046928	33449	215	262	3	1979	13	5	0	0.160115	0.763555	1.48609e-294	regulation of neurotransmitter secretion
GO:0045494	33449	98	262	2	13304	97	2	0	0.160118	0.763555	9.54215e-251	photoreceptor cell maintenance
GO:0044249	33449	10137	262	88	16452	133	2	0	0.160168	0.763555	0	cellular biosynthetic process
GO:0030665	33449	158	262	2	394	2	2	0	0.160202	0.763555	1.43535e-114	clathrin-coated vesicle membrane
GO:0002164	33449	32	262	1	9188	50	2	0	0.160469	0.763555	4.17419e-92	larval development
GO:0007512	33449	29	262	1	1178	7	1	0	0.160488	0.763555	1.082e-58	adult heart development
GO:0071287	33449	14	262	1	328	4	2	0	0.160798	0.763555	6.92393e-25	cellular response to manganese ion
GO:0005741	33449	335	262	4	1191	8	2	0	0.160802	0.763555	1.84781e-306	mitochondrial outer membrane
GO:0060039	33449	32	262	1	2944	16	2	0	0.160807	0.763555	3.07322e-76	pericardium development
GO:0031295	33449	64	262	3	400	9	2	0	0.160808	0.763555	7.69877e-76	T cell costimulation
GO:0014052	33449	18	262	1	1246	12	3	0	0.160879	0.763555	1.38228e-40	regulation of gamma-aminobutyric acid secretion
GO:0060253	33449	25	262	1	1156	8	4	0	0.160918	0.763555	5.37292e-52	negative regulation of glial cell proliferation
GO:0009887	33449	2137	262	16	8026	47	2	0	0.16115	0.763555	0	animal organ morphogenesis
GO:0031670	33449	76	262	2	4648	44	3	0	0.161267	0.763555	6.77562e-168	cellular response to nutrient
GO:0032261	33449	30	262	1	527	3	3	0	0.16153	0.763555	1.36365e-49	purine nucleotide salvage
GO:0004666	33449	14	262	1	326	4	1	0	0.161725	0.763555	7.55615e-25	prostaglandin-endoperoxide synthase activity
GO:0070995	33449	11	262	1	68	1	1	0	0.161765	0.763555	6.52291e-13	NADPH oxidation
GO:0048011	33449	21	262	1	1205	10	2	0	0.161781	0.763555	1.21265e-45	neurotrophin TRK receptor signaling pathway
GO:0048103	33449	12	262	1	211	3	1	0	0.161822	0.763555	8.45922e-20	somatic stem cell division
GO:0006399	33449	222	262	3	740	5	1	0	0.162362	0.763555	1.50211e-195	tRNA metabolic process
GO:0016405	33449	40	262	1	246	1	1	0	0.162602	0.763555	5.38927e-47	CoA-ligase activity
GO:0009994	33449	117	262	2	8421	52	4	0	0.162644	0.763555	4.81762e-267	oocyte differentiation
GO:0009175	33449	7	262	1	43	1	3	0	0.162791	0.763555	3.10327e-08	pyrimidine ribonucleoside monophosphate catabolic process
GO:0048820	33449	15	262	1	516	6	3	0	0.162958	0.763555	3.28071e-29	hair follicle maturation
GO:0045602	33449	25	262	1	294	2	3	0	0.163103	0.763555	8.66902e-37	negative regulation of endothelial cell differentiation
GO:0002034	33449	13	262	1	300	4	3	0	0.163153	0.763555	5.0842e-23	maintenance of blood vessel diameter homeostasis by renin-angiotensin
GO:0061154	33449	29	262	1	667	4	2	0	0.16324	0.763555	2.06581e-51	endothelial tube morphogenesis
GO:0031347	33449	1106	262	15	3584	38	2	0	0.163361	0.763555	0	regulation of defense response
GO:0090150	33449	451	262	3	3465	11	2	0	0.163371	0.763555	0	establishment of protein localization to membrane
GO:0008093	33449	40	262	1	2491	11	2	0	0.163418	0.763555	1.56103e-88	cytoskeletal anchor activity
GO:0009404	33449	22	262	1	16340	132	2	0	0.163526	0.763555	2.31934e-72	toxin metabolic process
GO:0032543	33449	107	262	2	3527	24	3	0	0.163738	0.763555	1.66618e-207	mitochondrial translation
GO:0015844	33449	134	262	2	4971	27	2	0	0.163895	0.763555	5.77577e-267	monoamine transport
GO:0032239	33449	24	262	1	3509	26	2	0	0.163961	0.763555	5.52765e-62	regulation of nucleobase-containing compound transport
GO:0019083	33449	109	262	3	598	8	2	0	0.164186	0.763555	1.14463e-122	viral transcription
GO:0150172	33449	21	262	1	9623	82	3	0	0.164647	0.763555	1.17033e-64	regulation of phosphatidylcholine metabolic process
GO:0002399	33449	6	262	2	14	2	1	0	0.164835	0.763555	0.000333	MHC class II protein complex assembly
GO:0060079	33449	279	262	4	437	4	2	0	0.164851	0.763555	1.66825e-123	excitatory postsynaptic potential
GO:0097284	33449	33	262	1	200	1	1	0	0.165	0.763555	1.65552e-38	hepatocyte apoptotic process
GO:0007350	33449	52	262	2	345	5	2	0	0.165048	0.763555	5.00183e-63	blastoderm segmentation
GO:1905634	33449	20	262	1	1567	14	2	0	0.165223	0.763555	3.44844e-46	regulation of protein localization to chromatin
GO:0032504	33449	1210	262	12	13511	98	2	0	0.165291	0.763555	0	multicellular organism reproduction
GO:0018216	33449	28	262	1	324	2	2	0	0.165616	0.763555	5.13492e-41	peptidyl-arginine methylation
GO:0010642	33449	30	262	1	2501	15	3	0	0.166005	0.763555	3.5982e-70	negative regulation of platelet-derived growth factor receptor signaling pathway
GO:0000460	33449	43	262	1	259	1	1	0	0.166023	0.763555	4.10947e-50	maturation of 5.8S rRNA
GO:0022407	33449	832	262	10	2243	20	2	0	0.166212	0.763555	0	regulation of cell-cell adhesion
GO:0008209	33449	24	262	1	674	5	2	0	0.166264	0.763555	1.21566e-44	androgen metabolic process
GO:0008970	33449	23	262	1	646	5	2	0	0.166265	0.763555	8.897e-43	phospholipase A1 activity
GO:0106380	33449	27	262	1	460	3	2	0	0.166294	0.763555	3.02315e-44	purine ribonucleotide salvage
GO:0086016	33449	20	262	1	120	1	2	0	0.166667	0.763555	3.39418e-23	AV node cell action potential
GO:0061575	33449	28	262	1	168	1	2	0	0.166667	0.763555	1.62482e-32	cyclin-dependent protein serine/threonine kinase activator activity
GO:0032729	33449	137	262	4	867	14	3	0	0.166956	0.763555	1.33114e-163	positive regulation of type II interferon production
GO:0071071	33449	41	262	1	695	3	3	0	0.166969	0.763555	3.35514e-67	regulation of phospholipid biosynthetic process
GO:0043252	33449	18	262	1	800	8	1	0	0.167121	0.763555	4.30916e-37	sodium-independent organic anion transport
GO:0016167	33449	11	262	1	187	3	2	0	0.167137	0.763555	5.50924e-18	glial cell-derived neurotrophic factor receptor activity
GO:0140272	33449	91	262	2	24298	196	1	0	0.167159	0.763555	1.31022e-259	exogenous protein binding
GO:0070314	33449	31	262	1	2219	13	1	0	0.16756	0.764617	1.88614e-70	G1 to G0 transition
GO:0007632	33449	110	262	2	1623	11	2	0	0.167967	0.764831	5.09815e-174	visual behavior
GO:0031968	33449	386	262	4	4972	28	3	0	0.168256	0.764831	0	organelle outer membrane
GO:0044255	33449	1721	262	18	16583	136	2	0	0.168358	0.764831	0	cellular lipid metabolic process
GO:0010984	33449	22	262	1	5273	44	2	0	0.16866	0.764831	1.52949e-61	regulation of lipoprotein particle clearance
GO:0006013	33449	16	262	1	356	4	1	0	0.168679	0.764831	4.42571e-28	mannose metabolic process
GO:0043605	33449	25	262	1	5306	39	2	0	0.168773	0.764831	1.24755e-68	amide catabolic process
GO:0048019	33449	19	262	1	2693	26	2	0	0.168856	0.764831	8.67449e-49	receptor antagonist activity
GO:0060545	33449	5	262	1	57	2	3	0	0.169173	0.764831	2.38828e-07	positive regulation of necroptotic process
GO:0006002	33449	28	262	1	5770	38	3	0	0.169268	0.764831	1.58385e-76	fructose 6-phosphate metabolic process
GO:0048864	33449	224	262	3	5498	35	2	0	0.169335	0.764831	0	stem cell development
GO:0000987	33449	2062	262	29	3926	48	1	0	0.169458	0.764831	0	cis-regulatory region sequence-specific DNA binding
GO:0051321	33449	314	262	4	4323	30	3	0	0.169666	0.765014	0	meiotic cell cycle
GO:1903232	33449	36	262	1	1565	8	2	0	0.170223	0.766761	5.5486e-74	melanosome assembly
GO:2001235	33449	220	262	3	3362	22	4	0	0.170783	0.766896	0	positive regulation of apoptotic signaling pathway
GO:0032205	33449	30	262	1	336	2	4	0	0.170842	0.766896	1.63288e-43	negative regulation of telomere maintenance
GO:0043535	33449	145	262	2	350	2	2	0	0.170937	0.766896	1.77021e-102	regulation of blood vessel endothelial cell migration
GO:0032703	33449	48	262	2	570	9	3	0	0.171028	0.766896	4.96915e-71	negative regulation of interleukin-2 production
GO:0005581	33449	231	262	3	10195	63	1	0	0.171096	0.766896	0	collagen trimer
GO:0021897	33449	6	262	1	35	1	2	0	0.171429	0.767628	6.16082e-07	forebrain astrocyte development
GO:0097154	33449	33	262	1	3179	18	1	0	0.171662	0.767919	2.7257e-79	GABAergic neuron differentiation
GO:0018027	33449	35	262	1	203	1	1	0	0.172414	0.76973	4.01557e-40	peptidyl-lysine dimethylation
GO:1905691	33449	24	262	1	266	2	2	0	0.17262	0.76973	1.1483e-34	lipid droplet disassembly
GO:0042157	33449	217	262	3	9230	61	1	0	0.172651	0.76973	0	lipoprotein metabolic process
GO:0048884	33449	36	262	1	1349	7	2	0	0.172852	0.76973	1.24374e-71	neuromast development
GO:0007269	33449	360	262	4	5586	34	6	0	0.172937	0.76973	0	neurotransmitter secretion
GO:0008391	33449	16	262	1	346	4	2	0	0.173232	0.76973	7.05221e-28	arachidonic acid monooxygenase activity
GO:0051222	33449	505	262	4	3622	16	4	0	0.173971	0.76973	0	positive regulation of protein transport
GO:0032645	33449	24	262	1	4663	37	3	0	0.174421	0.76973	5.89501e-65	regulation of granulocyte macrophage colony-stimulating factor production
GO:0003724	33449	106	262	1	607	1	3	0	0.174629	0.76973	1.88803e-121	RNA helicase activity
GO:2000367	33449	19	262	1	407	4	3	0	0.174658	0.76973	4.87638e-33	regulation of acrosomal vesicle exocytosis
GO:0004518	33449	376	262	4	1823	11	1	0	0.17466	0.76973	0	nuclease activity
GO:0009064	33449	122	262	2	291	2	1	0	0.174926	0.76973	2.40185e-85	glutamine family amino acid metabolic process
GO:0006836	33449	478	262	5	8839	55	1	0	0.175016	0.76973	0	neurotransmitter transport
GO:1990535	33449	12	262	1	194	3	1	0	0.175174	0.76973	2.38493e-19	neuron projection maintenance
GO:0016273	33449	23	262	1	251	2	2	0	0.175203	0.76973	4.69303e-33	arginine N-methyltransferase activity
GO:0006839	33449	252	262	3	3103	18	1	0	0.175213	0.76973	0	mitochondrial transport
GO:0001974	33449	77	262	2	288	3	1	0	0.175266	0.76973	4.50447e-72	blood vessel remodeling
GO:0002639	33449	65	262	3	300	7	3	0	0.17565	0.76973	1.43565e-67	positive regulation of immunoglobulin production
GO:0090083	33449	34	262	1	4253	24	3	0	0.17565	0.76973	1.41892e-85	regulation of inclusion body assembly
GO:0031952	33449	94	262	2	1969	16	3	0	0.175676	0.76973	2.27513e-163	regulation of protein autophosphorylation
GO:0014912	33449	58	262	1	630	2	3	0	0.175784	0.76973	1.53203e-83	negative regulation of smooth muscle cell migration
GO:0016888	33449	16	262	1	91	1	2	0	0.175824	0.76973	3.83932e-18	endodeoxyribonuclease activity, producing 5'-phosphomonoesters
GO:0036344	33449	33	262	1	1554	9	1	0	0.176081	0.76973	5.88032e-69	platelet morphogenesis
GO:0022604	33449	618	262	7	2872	22	2	0	0.176344	0.76973	0	regulation of cell morphogenesis
GO:0005132	33449	29	262	1	2562	17	2	0	0.176454	0.76973	1.46833e-68	type I interferon receptor binding
GO:0009131	33449	9	262	1	51	1	2	0	0.176471	0.76973	3.28697e-10	pyrimidine nucleoside monophosphate catabolic process
GO:0050866	33449	355	262	4	8865	55	4	0	0.177346	0.771729	0	negative regulation of cell activation
GO:0006086	33449	18	262	1	194	2	2	0	0.177394	0.771729	9.53257e-26	acetyl-CoA biosynthetic process from pyruvate
GO:0070662	33449	10	262	1	521	10	1	0	0.17759	0.771729	2.68613e-21	mast cell proliferation
GO:0046717	33449	97	262	2	1763	14	1	0	0.177675	0.771729	1.84136e-162	acid secretion
GO:0086045	33449	8	262	1	45	1	2	0	0.177778	0.771729	4.63923e-09	membrane depolarization during AV node cell action potential
GO:0050911	33449	126	262	3	223	3	2	0	0.178506	0.773696	9.13207e-66	detection of chemical stimulus involved in sensory perception of smell
GO:0035246	33449	5	262	1	28	1	1	0	0.178571	0.773696	1.0175e-05	peptidyl-arginine N-methylation
GO:0046512	33449	23	262	1	8559	73	4	0	0.179026	0.774927	9.54143e-69	sphingosine biosynthetic process
GO:0090497	33449	186	262	2	933	4	1	0	0.179481	0.776159	1.21925e-201	mesenchymal cell migration
GO:0043011	33449	25	262	1	392	3	3	0	0.179814	0.776372	4.98897e-40	myeloid dendritic cell differentiation
GO:0051589	33449	22	262	1	1125	10	3	0	0.179872	0.776372	1.03552e-46	negative regulation of neurotransmitter transport
GO:1904014	33449	19	262	1	3372	35	3	0	0.180267	0.776554	1.1948e-50	response to serotonin
GO:0045603	33449	29	262	1	305	2	3	0	0.181406	0.776554	3.15393e-41	positive regulation of endothelial cell differentiation
GO:0071933	33449	29	262	1	2339	16	1	0	0.181484	0.776554	2.091e-67	Arp2/3 complex binding
GO:0006805	33449	96	262	2	16359	132	2	0	0.181538	0.776554	3.95382e-255	xenobiotic metabolic process
GO:0031105	33449	33	262	1	10584	64	3	0	0.181643	0.776554	1.40258e-96	septin complex
GO:0015812	33449	63	262	2	313	4	1	0	0.181779	0.776554	9.74184e-68	gamma-aminobutyric acid transport
GO:0038166	33449	28	262	1	1974	14	2	0	0.181817	0.776554	1.98597e-63	angiotensin-activated signaling pathway
GO:0060003	33449	2	262	1	11	1	1	0	0.181818	0.776554	0.0181818	copper ion export
GO:0005883	33449	31	262	1	20581	133	2	0	0.182192	0.776554	1.61205e-100	neurofilament
GO:0005730	33449	1240	262	13	11958	95	2	0	0.182617	0.776554	0	nucleolus
GO:0016925	33449	107	262	2	2049	15	2	0	0.18264	0.776554	9.48554e-182	protein sumoylation
GO:0043301	33449	30	262	1	313	2	4	0	0.182784	0.776554	1.51639e-42	negative regulation of leukocyte degranulation
GO:0071233	33449	11	262	1	115	2	2	0	0.182914	0.776554	1.40544e-15	cellular response to leucine
GO:0021895	33449	30	262	1	907	6	2	0	0.183216	0.776554	8.05427e-57	cerebral cortex neuron differentiation
GO:0086100	33449	28	262	1	1956	14	1	0	0.183343	0.776554	2.57121e-63	endothelin receptor signaling pathway
GO:0043201	33449	17	262	1	177	2	1	0	0.183359	0.776554	4.78739e-24	response to leucine
GO:1905050	33449	23	262	1	695	6	3	0	0.183447	0.776554	1.60944e-43	positive regulation of metallopeptidase activity
GO:0036135	33449	12	262	1	125	2	1	0	0.183484	0.776554	5.67673e-17	Schwann cell migration
GO:0019774	33449	28	262	1	27736	200	3	0	0.183505	0.776554	1.21572e-95	proteasome core complex, beta-subunit complex
GO:0002758	33449	281	262	6	608	9	2	0	0.183516	0.776554	1.65638e-181	innate immune response-activating signaling pathway
GO:2001233	33449	526	262	5	6580	38	3	0	0.183524	0.776554	0	regulation of apoptotic signaling pathway
GO:0086046	33449	9	262	1	49	1	2	0	0.183673	0.776554	4.86747e-10	membrane depolarization during SA node cell action potential
GO:0006869	33449	724	262	6	5020	27	2	0	0.184127	0.776702	0	lipid transport
GO:0002730	33449	11	262	1	441	8	3	0	0.18431	0.776702	3.68918e-22	regulation of dendritic cell cytokine production
GO:0150118	33449	30	262	1	1344	9	3	0	0.184361	0.776702	5.16756e-62	negative regulation of cell-substrate junction organization
GO:0042147	33449	167	262	2	608	3	2	0	0.184443	0.776702	1.65443e-154	retrograde transport, endosome to Golgi
GO:0045670	33449	112	262	2	260	2	2	0	0.184615	0.776702	1.31781e-76	regulation of osteoclast differentiation
GO:1901214	33449	537	262	4	2551	11	2	0	0.184734	0.776702	0	regulation of neuron death
GO:0014049	33449	17	262	1	593	7	4	0	0.185076	0.776877	3.23354e-33	positive regulation of glutamate secretion
GO:0019814	33449	33	262	1	10195	63	1	0	0.185254	0.776877	4.8353e-96	immunoglobulin complex
GO:0015095	33449	27	262	1	1202	9	2	0	0.185483	0.776877	1.01701e-55	magnesium ion transmembrane transporter activity
GO:0050908	33449	47	262	1	482	2	3	0	0.185695	0.776877	2.07201e-66	detection of light stimulus involved in visual perception
GO:0051787	33449	31	262	1	13627	90	1	0	0.18588	0.776877	5.80022e-95	misfolded protein binding
GO:0042391	33449	928	262	8	6311	38	2	0	0.185928	0.776877	0	regulation of membrane potential
GO:0072091	33449	123	262	2	2639	17	2	0	0.186271	0.776877	3.17478e-215	regulation of stem cell proliferation
GO:0034097	33449	1430	262	18	4674	48	1	0	0.186591	0.776877	0	response to cytokine
GO:0002694	33449	932	262	13	2641	29	3	0	0.186918	0.776877	0	regulation of leukocyte activation
GO:0032156	33449	36	262	1	4373	25	1	0	0.187169	0.776877	3.67461e-90	septin cytoskeleton
GO:0035770	33449	454	262	6	10018	85	2	0	0.18736	0.776877	0	ribonucleoprotein granule
GO:0046060	33449	6	262	1	32	1	2	0	0.1875	0.776877	1.10352e-06	dATP metabolic process
GO:1901565	33449	2181	262	19	11468	81	2	0	0.187644	0.776877	0	organonitrogen compound catabolic process
GO:0033162	33449	43	262	1	229	1	3	0	0.187773	0.776877	1.3733e-47	melanosome membrane
GO:0052547	33449	557	262	5	3219	18	3	0	0.187901	0.776877	0	regulation of peptidase activity
GO:0043588	33449	390	262	4	5853	34	1	0	0.187924	0.776877	0	skin development
GO:0023035	33449	32	262	1	5096	33	1	0	0.188225	0.776877	6.77935e-84	CD40 signaling pathway
GO:0007548	33449	403	262	7	1317	16	1	0	0.188419	0.776877	0	sex differentiation
GO:0042634	33449	25	262	1	5298	44	2	0	0.188579	0.776877	1.29562e-68	regulation of hair cycle
GO:0051764	33449	30	262	1	1023	7	1	0	0.188582	0.776877	2.05998e-58	actin crosslink formation
GO:0002478	33449	32	262	2	73	2	2	0	0.188737	0.776877	1.96916e-21	antigen processing and presentation of exogenous peptide antigen
GO:0050661	33449	80	262	2	3211	32	1	0	0.188857	0.776877	5.68161e-162	NADP binding
GO:0061811	33449	28	262	1	684	5	1	0	0.189102	0.776877	2.21747e-50	ADP-ribosyl cyclase activity
GO:0031348	33449	442	262	6	4768	42	3	0	0.189139	0.776877	0	negative regulation of defense response
GO:0014070	33449	1619	262	20	4674	48	1	0	0.189525	0.776877	0	response to organic cyclic compound
GO:2000321	33449	22	262	1	116	1	4	0	0.189655	0.776877	3.60201e-24	positive regulation of T-helper 17 cell differentiation
GO:0007611	33449	520	262	6	1256	10	2	0	0.189699	0.776877	0	learning or memory
GO:0098831	33449	52	262	1	274	1	2	0	0.189781	0.776877	2.46037e-57	presynaptic active zone cytoplasmic component
GO:0043161	33449	750	262	10	1226	13	2	0	0.18984	0.776877	0	proteasome-mediated ubiquitin-dependent protein catabolic process
GO:0009678	33449	53	262	1	3052	12	4	0	0.189903	0.776877	1.3969e-115	pyrophosphate hydrolysis-driven proton transmembrane transporter activity
GO:0098847	33449	17	262	1	4225	52	2	0	0.19017	0.777269	8.43359e-48	sequence-specific single stranded DNA binding
GO:0033006	33449	56	262	2	1322	19	4	0	0.190704	0.778095	3.76747e-100	regulation of mast cell activation involved in immune response
GO:0005865	33449	60	262	1	1732	6	3	0	0.190913	0.778095	1.1384e-112	striated muscle thin filament
GO:0019228	33449	97	262	2	346	3	2	0	0.190942	0.778095	1.48462e-88	neuronal action potential
GO:0016878	33449	47	262	1	246	1	1	0	0.191057	0.778095	1.2029e-51	acid-thiol ligase activity
GO:0002824	33449	195	262	2	445	2	3	0	0.191467	0.779066	8.72354e-132	positive regulation of adaptive immune response based on somatic recombination of immune receptors built from immunoglobulin superfamily domains
GO:0051171	33449	9532	262	81	17568	139	2	0	0.192719	0.782816	0	regulation of nitrogen compound metabolic process
GO:0006690	33449	128	262	3	1334	16	1	0	0.192781	0.782816	1.99953e-182	icosanoid metabolic process
GO:1903830	33449	29	262	1	1777	13	3	0	0.193166	0.782816	6.38798e-64	magnesium ion transmembrane transport
GO:0046903	33449	1763	262	14	8839	55	1	0	0.193265	0.782816	0	secretion
GO:0035493	33449	37	262	1	3299	19	2	0	0.193369	0.782816	1.11325e-87	SNARE complex assembly
GO:0043274	33449	44	262	1	3918	19	1	0	0.193522	0.782816	2.72279e-104	phospholipase binding
GO:2001239	33449	49	262	1	253	1	2	0	0.193676	0.782816	1.55914e-53	regulation of extrinsic apoptotic signaling pathway in absence of ligand
GO:0010498	33449	873	262	10	1672	15	2	0	0.193945	0.782816	0	proteasomal protein catabolic process
GO:0006991	33449	24	262	1	6049	54	1	0	0.193962	0.782816	1.12756e-67	response to sterol depletion
GO:0045956	33449	66	262	2	233	3	3	0	0.194111	0.782816	8.44837e-60	positive regulation of calcium ion-dependent exocytosis
GO:0004396	33449	24	262	1	2347	21	2	0	0.194891	0.783484	8.94612e-58	hexokinase activity
GO:0002708	33449	186	262	2	420	2	3	0	0.195534	0.783484	1.47336e-124	positive regulation of lymphocyte mediated immunity
GO:0015125	33449	31	262	1	444	3	4	0	0.195585	0.783484	2.05009e-48	bile acid transmembrane transporter activity
GO:0001946	33449	35	262	1	5663	35	3	0	0.195588	0.783484	5.05041e-92	lymphangiogenesis
GO:0014866	33449	36	262	1	184	1	1	0	0.195652	0.783484	4.26737e-39	skeletal myofibril assembly
GO:0051046	33449	1222	262	12	3647	28	2	0	0.195707	0.783484	0	regulation of secretion
GO:0008544	33449	558	262	5	3910	22	1	0	0.195764	0.783484	0	epidermis development
GO:1902750	33449	94	262	1	480	1	3	0	0.195833	0.783484	1.73642e-102	negative regulation of cell cycle G2/M phase transition
GO:0007162	33449	491	262	5	9678	61	3	0	0.196197	0.783484	0	negative regulation of cell adhesion
GO:1903307	33449	123	262	2	585	4	3	0	0.19625	0.783484	5.36829e-130	positive regulation of regulated secretory pathway
GO:0044548	33449	33	262	1	13627	90	1	0	0.196623	0.783484	3.31374e-100	S100 protein binding
GO:0050746	33449	26	262	1	10380	87	3	0	0.196761	0.783484	1.57796e-78	regulation of lipoprotein metabolic process
GO:0071280	33449	18	262	1	339	4	2	0	0.196867	0.783484	2.8988e-30	cellular response to copper ion
GO:0000978	33449	2021	262	28	2713	34	2	0	0.197276	0.783484	0	RNA polymerase II cis-regulatory region sequence-specific DNA binding
GO:0043121	33449	27	262	1	383	3	1	0	0.197409	0.783484	4.9904e-42	neurotrophin binding
GO:0060148	33449	30	262	1	10828	79	3	0	0.197461	0.783484	2.53908e-89	positive regulation of post-transcriptional gene silencing
GO:0097110	33449	124	262	2	13627	90	1	0	0.197507	0.783484	5.70182e-306	scaffold protein binding
GO:0006177	33449	26	262	1	487	4	3	0	0.197612	0.783484	1.05898e-43	GMP biosynthetic process
GO:0045618	33449	22	262	1	2922	29	4	0	0.197666	0.783484	6.92181e-56	positive regulation of keratinocyte differentiation
GO:1902749	33449	139	262	1	703	1	2	0	0.197724	0.783484	4.11065e-151	regulation of cell cycle G2/M phase transition
GO:0051924	33449	458	262	5	1102	8	2	0	0.197941	0.78366	0	regulation of calcium ion transport
GO:0048199	33449	633	262	5	1097	6	2	0	0.198545	0.78513	0	vesicle targeting, to, from or within Golgi
GO:0001933	33449	588	262	6	3075	21	4	0	0.198781	0.78513	0	negative regulation of protein phosphorylation
GO:0008298	33449	39	262	1	4959	28	2	0	0.19883	0.78513	1.79588e-98	intracellular mRNA localization
GO:0032731	33449	128	262	5	176	5	3	0	0.199086	0.785254	2.41889e-44	positive regulation of interleukin-1 beta production
GO:0016053	33449	449	262	6	10860	95	4	0	0.199387	0.785254	0	organic acid biosynthetic process
GO:0046341	33449	25	262	1	576	5	1	0	0.19961	0.785254	2.56777e-44	CDP-diacylglycerol metabolic process
GO:0008228	33449	17	262	1	929	12	2	0	0.199853	0.785254	1.44132e-36	opsonization
GO:0009273	33449	1	262	1	5	1	1	0	0.2	0.785254	0.2	peptidoglycan-based cell wall biogenesis
GO:0031956	33449	8	262	1	40	1	2	0	0.2	0.785254	1.30031e-08	medium-chain fatty acid-CoA ligase activity
GO:0050433	33449	87	262	2	1148	11	3	0	0.200253	0.785254	3.63969e-133	regulation of catecholamine secretion
GO:0055088	33449	247	262	3	1723	11	1	0	0.200808	0.785254	1.02345e-306	lipid homeostasis
GO:0070666	33449	10	262	1	410	9	2	0	0.201052	0.785254	3.0197e-20	regulation of mast cell proliferation
GO:0097027	33449	28	262	1	1013	8	2	0	0.201507	0.785254	3.09471e-55	ubiquitin-protein transferase activator activity
GO:0043001	33449	69	262	1	2796	9	3	0	0.201656	0.785254	6.16102e-140	Golgi to plasma membrane protein transport
GO:0035331	33449	31	262	1	1258	9	3	0	0.201712	0.785254	9.69986e-63	negative regulation of hippo signaling
GO:0050805	33449	127	262	2	3964	26	4	0	0.201841	0.785254	2.52371e-243	negative regulation of synaptic transmission
GO:0001846	33449	34	262	1	13627	90	1	0	0.201941	0.785254	8.288e-103	opsonin binding
GO:0070064	33449	34	262	1	13627	90	1	0	0.201941	0.785254	8.288e-103	proline-rich region binding
GO:0009303	33449	36	262	1	338	2	2	0	0.201956	0.785254	2.33855e-49	rRNA transcription
GO:0032571	33449	13	262	1	471	8	2	0	0.201976	0.785254	1.31092e-25	response to vitamin K
GO:0045830	33449	37	262	1	2484	15	7	0	0.202084	0.785254	4.31662e-83	positive regulation of isotype switching
GO:0048385	33449	36	262	1	5608	35	2	0	0.202355	0.785254	4.59556e-94	regulation of retinoic acid receptor signaling pathway
GO:0050542	33449	60	262	1	560	2	1	0	0.202977	0.785254	2.83759e-82	icosanoid binding
GO:0007612	33449	302	262	5	520	6	1	0	0.203053	0.785254	7.48876e-153	learning
GO:0044283	33449	847	262	10	11460	100	2	0	0.203336	0.785254	0	small molecule biosynthetic process
GO:0051051	33449	717	262	7	14959	100	3	0	0.203426	0.785254	0	negative regulation of transport
GO:0018130	33449	7365	262	70	12064	107	2	0	0.203443	0.785254	0	heterocycle biosynthetic process
GO:0009896	33449	869	262	9	9034	68	3	0	0.203468	0.785254	0	positive regulation of catabolic process
GO:0046624	33449	34	262	1	316	2	1	0	0.203918	0.785254	1.9081e-46	sphingolipid transporter activity
GO:0010876	33449	828	262	7	5618	33	1	0	0.203953	0.785254	0	lipid localization
GO:0061245	33449	103	262	1	505	1	1	0	0.20396	0.785254	2.602e-110	establishment or maintenance of bipolar cell polarity
GO:0034755	33449	32	262	1	1845	13	3	0	0.204037	0.785254	1.06099e-69	iron ion transmembrane transport
GO:0099565	33449	415	262	4	4588	26	4	0	0.204138	0.785254	0	chemical synaptic transmission, postsynaptic
GO:0010623	33449	40	262	1	9678	55	3	0	0.204218	0.785254	3.27544e-112	programmed cell death involved in cell development
GO:0000502	33449	132	262	2	1561	10	2	0	0.204584	0.785999	9.8935e-196	proteasome complex
GO:0030261	33449	55	262	1	748	3	1	0	0.20502	0.787006	8.37593e-85	chromosome condensation
GO:1905324	33449	69	262	1	336	1	2	0	0.205357	0.787022	1.50747e-73	telomere-telomerase complex assembly
GO:0030509	33449	332	262	2	732	2	2	0	0.20537	0.787022	3.53437e-218	BMP signaling pathway
GO:0022011	33449	54	262	1	262	1	3	0	0.206107	0.7871	2.12507e-57	myelination in peripheral nervous system
GO:0036498	33449	27	262	1	131	1	1	0	0.206107	0.7871	1.32377e-28	IRE1-mediated unfolded protein response
GO:1990531	33449	28	262	1	866	7	1	0	0.206167	0.7871	2.66222e-53	phospholipid-translocating ATPase complex
GO:0001895	33449	120	262	2	410	3	1	0	0.206214	0.7871	5.24341e-107	retina homeostasis
GO:0032612	33449	203	262	5	1265	20	1	0	0.206257	0.7871	3.43919e-241	interleukin-1 production
GO:0070003	33449	33	262	1	1731	12	1	0	0.206834	0.788219	1.61507e-70	threonine-type peptidase activity
GO:0035907	33449	24	262	1	116	1	1	0	0.206897	0.788219	2.27443e-25	dorsal aorta development
GO:1903727	33449	34	262	1	2071	14	4	0	0.207438	0.789136	6.89166e-75	positive regulation of phospholipid metabolic process
GO:0051239	33449	5256	262	44	22320	166	2	0	0.207485	0.789136	0	regulation of multicellular organismal process
GO:0006259	33449	1455	262	16	10993	97	2	0	0.207675	0.789201	0	DNA metabolic process
GO:0022848	33449	40	262	1	364	2	3	0	0.207974	0.789675	2.71543e-54	acetylcholine-gated monoatomic cation-selective channel activity
GO:0032292	33449	54	262	1	259	1	1	0	0.208494	0.790435	4.25977e-57	peripheral nervous system axon ensheathment
GO:0038024	33449	198	262	3	28595	227	3	0	0.208552	0.790435	0	cargo receptor activity
GO:0009925	33449	550	262	5	6046	35	2	0	0.208833	0.790435	0	basal plasma membrane
GO:1905477	33449	209	262	2	1700	7	3	0	0.20887	0.790435	2.1549e-274	positive regulation of protein localization to membrane
GO:0021548	33449	40	262	1	11302	66	2	0	0.209175	0.79093	6.53793e-115	pons development
GO:1902235	33449	38	262	1	343	2	3	0	0.209589	0.790981	2.00352e-51	regulation of endoplasmic reticulum stress-induced intrinsic apoptotic signaling pathway
GO:0015645	33449	35	262	1	1211	8	2	0	0.209676	0.790981	2.08749e-68	fatty acid ligase activity
GO:0008284	33449	1475	262	13	10297	71	3	0	0.20971	0.790981	0	positive regulation of cell population proliferation
GO:1905144	33449	87	262	2	3248	32	3	0	0.21083	0.794153	2.07942e-173	response to acetylcholine
GO:0051707	33449	2132	262	33	2411	35	2	0	0.210972	0.794153	0	response to other organism
GO:0035994	33449	41	262	1	367	2	1	0	0.211224	0.794153	2.40593e-55	response to muscle stretch
GO:0002532	33449	116	262	2	13528	100	2	0	0.211569	0.794153	3.32845e-289	production of molecular mediator involved in inflammatory response
GO:0070062	33449	1092	262	12	3212	28	2	0	0.211579	0.794153	0	extracellular exosome
GO:0043296	33449	385	262	3	1150	5	1	0	0.211599	0.794153	0	apical junction complex
GO:0001570	33449	155	262	2	8482	47	2	0	0.211859	0.79447	0	vasculogenesis
GO:0097153	33449	382	262	4	3182	20	2	0	0.212384	0.795785	0	cysteine-type endopeptidase activity involved in apoptotic process
GO:0048485	33449	46	262	1	7905	41	2	0	0.213285	0.798501	3.11928e-122	sympathetic nervous system development
GO:0000164	33449	37	262	1	20576	133	2	0	0.21349	0.798609	3.61782e-117	protein phosphatase type 1 complex
GO:0006897	33449	1273	262	10	3614	22	3	0	0.214339	0.799245	0	endocytosis
GO:0051087	33449	131	262	2	13627	90	1	0	0.214392	0.799245	0	chaperone binding
GO:0043549	33449	1203	262	12	3398	27	3	0	0.21443	0.799245	0	regulation of kinase activity
GO:0042098	33449	340	262	7	1004	15	2	0	0.214473	0.799245	2.86392e-278	T cell proliferation
GO:0048167	33449	417	262	4	5396	31	2	0	0.214639	0.799245	0	regulation of synaptic plasticity
GO:0019104	33449	18	262	1	533	7	2	0	0.214842	0.799245	7.10076e-34	DNA N-glycosylase activity
GO:1905897	33449	123	262	2	1409	10	2	0	0.21489	0.799245	1.41622e-180	regulation of response to endoplasmic reticulum stress
GO:0046902	33449	92	262	2	306	3	3	0	0.215996	0.801125	1.12214e-80	regulation of mitochondrial membrane permeability
GO:0002720	33449	151	262	4	929	15	4	0	0.216307	0.801125	2.35155e-178	positive regulation of cytokine production involved in immune response
GO:0005765	33449	532	262	6	970	8	2	0	0.21647	0.801125	3.72887e-289	lysosomal membrane
GO:0032652	33449	203	262	5	1244	20	2	0	0.21648	0.801125	1.39859e-239	regulation of interleukin-1 production
GO:0006735	33449	30	262	1	19117	155	1	0	0.216839	0.801125	9.79389e-97	NADH regeneration
GO:1901678	33449	23	262	1	106	1	1	0	0.216981	0.801125	8.89832e-24	iron coordination entity transport
GO:0015850	33449	441	262	4	4939	27	1	0	0.217044	0.801125	0	organic hydroxy compound transport
GO:0035871	33449	17	262	1	218	3	1	0	0.217095	0.801125	1.18946e-25	protein K11-linked deubiquitination
GO:0061615	33449	33	262	1	152	1	4	0	0.217105	0.801125	3.69134e-34	glycolytic process through fructose-6-phosphate
GO:0035243	33449	5	262	1	23	1	1	0	0.217391	0.801125	2.97186e-05	protein-arginine omega-N symmetric methyltransferase activity
GO:0000242	33449	32	262	1	32372	247	2	0	0.217464	0.801125	1.263e-109	pericentriolar material
GO:0006910	33449	34	262	1	1686	12	4	0	0.217511	0.801125	7.98879e-72	phagocytosis, recognition
GO:0090085	33449	34	262	1	1406	10	3	0	0.217757	0.801149	4.10527e-69	regulation of protein deubiquitination
GO:0008038	33449	135	262	2	2768	18	2	0	0.218013	0.801149	1.51396e-233	neuron recognition
GO:2000647	33449	32	262	1	1191	9	3	0	0.218047	0.801149	1.491e-63	negative regulation of stem cell proliferation
GO:0010628	33449	1921	262	20	11061	96	3	0	0.218511	0.801477	0	positive regulation of gene expression
GO:0031331	33449	701	262	7	7542	53	4	0	0.218654	0.801477	0	positive regulation of cellular catabolic process
GO:0016840	33449	29	262	1	1076	9	1	0	0.218723	0.801477	1.54639e-57	carbon-nitrogen lyase activity
GO:0051402	33449	427	262	4	3156	18	2	0	0.218841	0.801477	0	neuron apoptotic process
GO:0019966	33449	24	262	1	597	6	2	0	0.219053	0.801554	2.35933e-43	interleukin-1 binding
GO:0004704	33449	31	262	1	2279	18	2	0	0.219215	0.801554	8.20272e-71	NF-kappaB-inducing kinase activity
GO:0030510	33449	232	262	2	765	3	3	0	0.219803	0.80245	4.37885e-203	regulation of BMP signaling pathway
GO:0090741	33449	43	262	1	3843	22	3	0	0.219821	0.80245	5.53026e-102	pigment granule membrane
GO:0016581	33449	42	262	1	868	5	3	0	0.220087	0.80245	1.47122e-72	NuRD complex
GO:0071230	33449	109	262	2	2220	18	4	0	0.220166	0.80245	3.78224e-188	cellular response to amino acid stimulus
GO:0016782	33449	158	262	3	5544	57	1	0	0.220985	0.803633	0	transferase activity, transferring sulphur-containing groups
GO:0033004	33449	19	262	1	392	5	3	0	0.220986	0.803633	1.01196e-32	negative regulation of mast cell activation
GO:0033141	33449	19	262	1	162	2	3	0	0.221455	0.803633	3.81286e-25	positive regulation of peptidyl-serine phosphorylation of STAT protein
GO:0060997	33449	145	262	2	2285	14	5	0	0.221566	0.803633	7.84597e-234	dendritic spine morphogenesis
GO:0061371	33449	159	262	2	1245	7	2	0	0.221674	0.803633	8.27639e-206	determination of heart left/right asymmetry
GO:0090545	33449	42	262	1	189	1	1	0	0.222222	0.803633	4.76317e-43	CHD-type complex
GO:0014010	33449	14	262	1	63	1	1	0	0.222222	0.803633	2.67471e-14	Schwann cell proliferation
GO:0000702	33449	4	262	1	18	1	1	0	0.222222	0.803633	0.000326797	oxidized base lesion DNA N-glycosylase activity
GO:0018195	33449	30	262	1	2052	17	1	0	0.222259	0.803633	1.4153e-67	peptidyl-arginine modification
GO:0032101	33449	1743	262	17	8972	72	2	0	0.222259	0.803633	0	regulation of response to external stimulus
GO:0051926	33449	105	262	2	936	8	3	0	0.223437	0.805185	4.82314e-142	negative regulation of calcium ion transport
GO:0051050	33449	1572	262	13	15939	104	3	0	0.223525	0.805185	0	positive regulation of transport
GO:0006562	33449	6	262	1	51	2	2	0	0.223529	0.805185	5.55264e-08	proline catabolic process
GO:0033003	33449	66	262	2	959	13	2	0	0.223545	0.805185	8.51408e-104	regulation of mast cell activation
GO:0044194	33449	30	262	1	967	8	1	0	0.223574	0.805185	1.14353e-57	cytolytic granule
GO:0035912	33449	13	262	1	58	1	2	0	0.224138	0.805245	3.16899e-13	dorsal aorta morphogenesis
GO:0015149	33449	39	262	1	174	1	2	0	0.224138	0.805245	8.54106e-40	hexose transmembrane transporter activity
GO:0043299	33449	126	262	2	4794	34	3	0	0.224461	0.805245	2.1228e-252	leukocyte degranulation
GO:0006656	33449	49	262	1	3309	17	3	0	0.224494	0.805245	2.97899e-110	phosphatidylcholine biosynthetic process
GO:0022857	33449	2607	262	19	3555	23	2	0	0.2248	0.805245	0	transmembrane transporter activity
GO:0014065	33449	232	262	5	312	5	1	0	0.224808	0.805245	1.4157e-76	phosphatidylinositol 3-kinase signaling
GO:0086015	33449	27	262	1	120	1	2	0	0.225	0.805245	1.88294e-27	SA node cell action potential
GO:0007189	33449	355	262	3	583	3	2	0	0.225029	0.805245	1.06164e-168	adenylate cyclase-activating G protein-coupled receptor signaling pathway
GO:0048484	33449	49	262	1	7905	41	2	0	0.225535	0.805245	7.10647e-129	enteric nervous system development
GO:0060479	33449	45	262	1	8119	46	2	0	0.226152	0.805245	1.5968e-120	lung cell differentiation
GO:0001937	33449	70	262	2	384	5	3	0	0.226196	0.805245	1.22478e-78	negative regulation of endothelial cell proliferation
GO:0009889	33449	7338	262	66	13847	116	2	0	0.226214	0.805245	0	regulation of biosynthetic process
GO:0032722	33449	97	262	3	875	15	3	0	0.226224	0.805245	1.02159e-131	positive regulation of chemokine production
GO:0098888	33449	28	262	1	452	4	2	0	0.226381	0.805245	3.24381e-45	extrinsic component of presynaptic membrane
GO:0022612	33449	239	262	3	2450	17	2	0	0.226422	0.805245	0	gland morphogenesis
GO:0010389	33449	130	262	1	574	1	3	0	0.226481	0.805245	1.08603e-132	regulation of G2/M transition of mitotic cell cycle
GO:0006919	33449	165	262	3	270	3	1	0	0.226602	0.805245	8.80411e-78	activation of cysteine-type endopeptidase activity involved in apoptotic process
GO:1905048	33449	37	262	1	883	6	2	0	0.227081	0.805493	2.95369e-66	regulation of metallopeptidase activity
GO:0030315	33449	118	262	2	32372	247	2	0	0.22743	0.805493	0	T-tubule
GO:0019373	33449	6	262	1	50	2	1	0	0.227755	0.805493	6.29299e-08	epoxygenase P450 pathway
GO:0031323	33449	9625	262	80	24146	187	3	0	0.227955	0.805493	0	regulation of cellular metabolic process
GO:0010970	33449	813	262	5	1092	5	3	0	0.228019	0.805493	1.11181e-268	transport along microtubule
GO:0043047	33449	13	262	1	57	1	2	0	0.22807	0.805493	4.08447e-13	single-stranded telomeric DNA binding
GO:0045616	33449	53	262	1	232	1	2	0	0.228448	0.805493	1.14747e-53	regulation of keratinocyte differentiation
GO:0043331	33449	78	262	2	2584	30	2	0	0.228717	0.805493	2.54117e-151	response to dsRNA
GO:0018200	33449	31	262	1	2052	17	1	0	0.228798	0.805493	2.16985e-69	peptidyl-glutamic acid modification
GO:0070373	33449	154	262	2	668	4	3	0	0.228961	0.805493	6.29147e-156	negative regulation of ERK1 and ERK2 cascade
GO:0140894	33449	62	262	2	129	2	1	0	0.229046	0.805493	2.30725e-38	endolysosomal toll-like receptor signaling pathway
GO:0021871	33449	33	262	1	1544	12	2	0	0.229099	0.805493	7.29278e-69	forebrain regionalization
GO:0060487	33449	45	262	1	1236	7	3	0	0.229144	0.805493	1.94576e-83	lung epithelial cell differentiation
GO:1902911	33449	222	262	2	463	2	1	0	0.229362	0.805493	1.67182e-138	protein kinase complex
GO:0070841	33449	40	262	1	5256	34	1	0	0.229383	0.805493	1.41268e-101	inclusion body assembly
GO:0015631	33449	685	262	5	2005	10	1	0	0.229978	0.805493	0	tubulin binding
GO:0042579	33449	229	262	3	25191	182	2	0	0.230056	0.805493	0	microbody
GO:1903046	33449	314	262	4	3685	29	3	0	0.230447	0.805493	0	meiotic cell cycle process
GO:0050803	33449	557	262	5	5223	31	1	0	0.230479	0.805493	0	regulation of synapse structure or activity
GO:0016417	33449	62	262	2	404	6	1	0	0.230989	0.805493	1.11391e-74	S-acyltransferase activity
GO:0070920	33449	27	262	1	6727	65	3	0	0.231003	0.805493	5.11087e-76	regulation of production of small RNA involved in gene silencing by RNA
GO:2001138	33449	28	262	1	335	3	2	0	0.231004	0.805493	1.93604e-41	regulation of phospholipid transport
GO:0043305	33449	12	262	1	98	2	5	0	0.231012	0.805493	1.23103e-15	negative regulation of mast cell degranulation
GO:0099092	33449	57	262	1	897	4	2	0	0.231313	0.805493	1.22477e-91	postsynaptic density, intracellular component
GO:0006654	33449	49	262	1	398	2	2	0	0.231346	0.805493	5.3534e-64	phosphatidic acid biosynthetic process
GO:0098719	33449	38	262	1	598	4	2	0	0.231488	0.805493	5.31429e-61	sodium ion import across plasma membrane
GO:0015693	33449	34	262	1	1831	14	1	0	0.231532	0.805493	4.70591e-73	magnesium ion transport
GO:0007252	33449	33	262	1	3154	25	2	0	0.231997	0.805493	3.54164e-79	I-kappaB phosphorylation
GO:0015373	33449	42	262	1	181	1	2	0	0.232044	0.805493	3.71544e-42	monoatomic anion:sodium symporter activity
GO:0045824	33449	117	262	3	1888	27	6	0	0.232061	0.805493	7.95541e-190	negative regulation of innate immune response
GO:0045055	33449	544	262	4	783	4	1	0	0.23221	0.805493	1.9807e-208	regulated exocytosis
GO:0097060	33449	1048	262	8	7078	40	2	0	0.232454	0.805493	0	synaptic membrane
GO:0002526	33449	212	262	4	1181	14	1	0	0.23264	0.805493	1.32827e-240	acute inflammatory response
GO:0065005	33449	40	262	1	2595	17	2	0	0.232723	0.805493	3.00163e-89	protein-lipid complex assembly
GO:0019058	33449	499	262	8	598	8	1	0	0.232875	0.805493	6.46745e-116	viral life cycle
GO:0022404	33449	126	262	2	13304	97	2	0	0.234087	0.807316	0	molting cycle process
GO:0018205	33449	623	262	7	2052	17	1	0	0.234196	0.807316	0	peptidyl-lysine modification
GO:0033002	33449	388	262	4	3104	20	1	0	0.234215	0.807316	0	muscle cell proliferation
GO:0007099	33449	45	262	1	2220	13	3	0	0.234289	0.807316	4.86303e-95	centriole replication
GO:0033008	33449	24	262	1	1006	11	4	0	0.23429	0.807316	7.08669e-49	positive regulation of mast cell activation involved in immune response
GO:0021543	33449	287	262	3	11302	66	2	0	0.235059	0.809141	0	pallium development
GO:0060322	33449	1628	262	12	11302	66	1	0	0.235176	0.809141	0	head development
GO:0051937	33449	104	262	2	443	4	2	0	0.23573	0.809788	3.17828e-104	catecholamine transport
GO:0005524	33449	2907	262	27	3888	33	2	0	0.236157	0.809788	0	ATP binding
GO:0032370	33449	123	262	2	2122	16	4	0	0.236454	0.809788	2.88922e-203	positive regulation of lipid transport
GO:0002643	33449	22	262	1	2222	27	2	0	0.236812	0.809788	2.93557e-53	regulation of tolerance induction
GO:0004365	33449	36	262	1	152	1	1	0	0.236842	0.809788	9.6254e-36	glyceraldehyde-3-phosphate dehydrogenase (NAD+) (phosphorylating) activity
GO:1990708	33449	12	262	1	185	4	1	0	0.23703	0.809788	4.29069e-19	conditioned place preference
GO:0005759	33449	521	262	6	8112	65	2	0	0.237546	0.809788	0	mitochondrial matrix
GO:0043169	33449	8398	262	82	12057	112	1	0	0.237678	0.809788	0	cation binding
GO:0002323	33449	36	262	1	417	3	2	0	0.237798	0.809788	8.34104e-53	natural killer cell activation involved in immune response
GO:0032812	33449	5	262	1	21	1	3	0	0.238095	0.809788	4.91425e-05	positive regulation of epinephrine secretion
GO:1903895	33449	10	262	1	42	1	3	0	0.238095	0.809788	6.79605e-10	negative regulation of IRE1-mediated unfolded protein response
GO:0044209	33449	10	262	1	42	1	2	0	0.238095	0.809788	6.79605e-10	AMP salvage
GO:0045202	33449	3531	262	21	4872	26	1	0	0.23819	0.809788	0	synapse
GO:0033080	33449	18	262	1	142	2	2	0	0.238238	0.809788	3.57758e-23	immature T cell proliferation in thymus
GO:0140677	33449	2289	262	21	3426	28	1	0	0.238786	0.809788	0	molecular function activator activity
GO:0045009	33449	43	262	1	3814	24	1	0	0.238867	0.809788	7.67334e-102	chitosome
GO:0008301	33449	21	262	1	5427	70	1	0	0.239011	0.809788	1.99257e-59	DNA binding, bending
GO:0031069	33449	44	262	1	5677	35	4	0	0.23902	0.809788	2.06978e-111	hair follicle morphogenesis
GO:0051607	33449	496	262	14	599	15	2	0	0.239074	0.809788	9.27639e-119	defense response to virus
GO:0060669	33449	77	262	1	1447	5	2	0	0.239514	0.809788	5.01108e-130	embryonic placenta morphogenesis
GO:0097202	33449	24	262	1	364	4	2	0	0.239671	0.809788	4.60148e-38	activation of cysteine-type endopeptidase activity
GO:0010939	33449	62	262	1	2525	11	2	0	0.239683	0.809788	7.68443e-126	regulation of necrotic cell death
GO:0033139	33449	28	262	1	219	2	2	0	0.239873	0.809788	5.43022e-36	regulation of peptidyl-serine phosphorylation of STAT protein
GO:0043254	33449	735	262	6	5748	33	3	0	0.240303	0.809788	0	regulation of protein-containing complex assembly
GO:0044030	33449	29	262	1	755	7	2	0	0.240649	0.809788	5.27975e-53	regulation of DNA methylation
GO:0046485	33449	26	262	1	1721	18	2	0	0.240719	0.809788	3.61192e-58	ether lipid metabolic process
GO:0009151	33449	32	262	1	948	8	2	0	0.240992	0.809788	2.46655e-60	purine deoxyribonucleotide metabolic process
GO:0008206	33449	87	262	2	1667	18	3	0	0.241034	0.809788	1.01708e-147	bile acid metabolic process
GO:0006612	33449	213	262	2	666	3	2	0	0.241074	0.809788	1.59695e-180	protein targeting to membrane
GO:0048715	33449	30	262	1	233	2	3	0	0.241416	0.809788	1.77973e-38	negative regulation of oligodendrocyte differentiation
GO:0051345	33449	1231	262	10	7116	45	3	0	0.241576	0.809788	0	positive regulation of hydrolase activity
GO:0015296	33449	58	262	1	449	2	2	0	0.241917	0.809788	1.63205e-74	monoatomic anion:monoatomic cation symporter activity
GO:0140312	33449	48	262	1	4021	23	2	0	0.241925	0.809788	1.61505e-112	cargo adaptor activity
GO:0006825	33449	24	262	1	186	2	1	0	0.242023	0.809788	9.95011e-31	copper ion transport
GO:0034404	33449	28	262	1	8238	81	3	0	0.242043	0.809788	7.26241e-81	nucleobase-containing small molecule biosynthetic process
GO:0046823	33449	46	262	1	522	3	3	0	0.242178	0.809788	4.12095e-67	negative regulation of nucleocytoplasmic transport
GO:0060840	33449	192	262	2	1420	7	1	0	0.242211	0.809788	1.54657e-243	artery development
GO:0005332	33449	25	262	1	103	1	4	0	0.242718	0.809788	1.77376e-24	gamma-aminobutyric acid:sodium:chloride symporter activity
GO:0045840	33449	54	262	1	1584	8	4	0	0.242787	0.809788	9.4054e-102	positive regulation of mitotic nuclear division
GO:0000151	33449	514	262	4	1991	10	2	0	0.243082	0.809788	0	ubiquitin ligase complex
GO:0005615	33449	3188	262	28	32372	247	2	0	0.243237	0.809788	0	extracellular space
GO:0007417	33449	2043	262	13	7905	41	2	0	0.243258	0.809788	0	central nervous system development
GO:0048659	33449	273	262	4	388	4	1	0	0.243486	0.809788	8.69767e-102	smooth muscle cell proliferation
GO:0005355	33449	39	262	1	160	1	2	0	0.24375	0.809788	3.50193e-38	glucose transmembrane transporter activity
GO:0008637	33449	168	262	2	3551	20	2	0	0.243794	0.809788	4.86202e-293	apoptotic mitochondrial changes
GO:0005813	33449	844	262	7	1215	8	2	0	0.24397	0.809788	0	centrosome
GO:0000226	33449	1434	262	12	3495	24	2	0	0.243976	0.809788	0	microtubule cytoskeleton organization
GO:0003674	33449	28512	262	227	33448	261	1	0	0.244047	0.809788	0	molecular_function
GO:0050907	33449	159	262	3	446	5	3	0	0.244327	0.809788	1.71884e-125	detection of chemical stimulus involved in sensory perception
GO:0033177	33449	43	262	1	2330	15	2	0	0.244414	0.809788	1.42622e-92	proton-transporting two-sector ATPase complex, proton-transporting domain
GO:0042588	33449	38	262	1	699	5	1	0	0.244451	0.809788	1.18357e-63	zymogen granule
GO:0042461	33449	148	262	2	2651	17	2	0	0.244733	0.809992	3.6228e-247	photoreceptor cell development
GO:0010972	33449	91	262	1	371	1	4	0	0.245283	0.809992	3.60767e-89	negative regulation of G2/M transition of mitotic cell cycle
GO:0005839	33449	51	262	1	3296	18	3	0	0.245295	0.809992	8.75309e-114	proteasome core complex
GO:0070572	33449	46	262	1	5103	31	5	0	0.245381	0.809992	1.85755e-113	positive regulation of neuron projection regeneration
GO:0048840	33449	48	262	1	11302	66	2	0	0.245511	0.809992	3.85354e-134	otolith development
GO:0043173	33449	41	262	1	604	4	2	0	0.245654	0.809992	1.27397e-64	nucleotide salvage
GO:0044057	33449	1075	262	11	7291	59	2	0	0.24576	0.809992	0	regulation of system process
GO:0031526	33449	102	262	1	775	2	2	0	0.246052	0.810317	1.97535e-130	brush border membrane
GO:0070873	33449	57	262	1	433	2	4	0	0.246215	0.810317	1.00754e-72	regulation of glycogen metabolic process
GO:1904385	33449	47	262	1	523	3	2	0	0.246525	0.810668	3.70334e-68	cellular response to angiotensin
GO:0051603	33449	1297	262	13	2997	25	2	0	0.246679	0.810668	0	proteolysis involved in protein catabolic process
GO:0098651	33449	29	262	1	425	4	2	0	0.247037	0.811025	1.40519e-45	basement membrane collagen trimer
GO:0045684	33449	51	262	1	2724	15	3	0	0.247412	0.811025	1.58353e-109	positive regulation of epidermis development
GO:0004843	33449	236	262	3	936	7	2	0	0.247494	0.811025	9.64472e-229	cysteine-type deubiquitinase activity
GO:0043414	33449	496	262	5	9109	62	3	0	0.247597	0.811025	0	macromolecule methylation
GO:0002877	33449	8	262	1	118	4	2	0	0.247679	0.811025	1.36701e-12	regulation of acute inflammatory response to non-antigenic stimulus
GO:0000578	33449	71	262	2	293	4	2	0	0.24804	0.811623	6.34602e-70	embryonic axis specification
GO:0032480	33449	51	262	2	584	11	3	0	0.248339	0.812014	1.20317e-74	negative regulation of type I interferon production
GO:1903599	33449	17	262	1	427	7	4	0	0.249074	0.812536	9.41748e-31	positive regulation of autophagy of mitochondrion
GO:0019362	33449	110	262	2	1028	9	2	0	0.249198	0.812536	3.23146e-151	pyridine nucleotide metabolic process
GO:0018904	33449	35	262	1	18408	150	2	0	0.249215	0.812536	5.66302e-110	ether metabolic process
GO:0097200	33449	32	262	1	464	4	2	0	0.249337	0.812536	3.68739e-50	cysteine-type endopeptidase activity involved in execution phase of apoptosis
GO:0072341	33449	119	262	2	24298	196	1	0	0.249392	0.812536	0	modified amino acid binding
GO:0051348	33449	451	262	6	6046	57	3	0	0.249747	0.812768	0	negative regulation of transferase activity
GO:0015355	33449	52	262	1	570	3	2	0	0.249873	0.812768	4.39889e-75	secondary active monocarboxylate transmembrane transporter activity
GO:0019158	33449	6	262	1	24	1	1	0	0.25	0.812768	7.42964e-06	mannokinase activity
GO:0018345	33449	69	262	2	499	7	2	0	0.250354	0.813325	1.60911e-86	protein palmitoylation
GO:0030325	33449	40	262	1	853	6	2	0	0.251017	0.813325	1.19423e-69	adrenal gland development
GO:0071359	33449	31	262	1	1739	16	3	0	0.251028	0.813325	3.82426e-67	cellular response to dsRNA
GO:0030506	33449	57	262	1	2005	10	1	0	0.251038	0.813325	5.44779e-112	ankyrin binding
GO:1903729	33449	51	262	1	4443	25	2	0	0.251299	0.813325	1.92423e-120	regulation of plasma membrane organization
GO:0031960	33449	235	262	3	513	4	1	0	0.251571	0.813325	6.412e-153	response to corticosteroid
GO:0060603	33449	51	262	1	731	4	3	0	0.251662	0.813325	8.0616e-80	mammary gland duct morphogenesis
GO:0043534	33449	205	262	2	408	2	1	0	0.251843	0.813325	3.85072e-122	blood vessel endothelial cell migration
GO:0046546	33449	191	262	5	370	7	2	0	0.251867	0.813325	1.21802e-110	development of primary male sexual characteristics
GO:0005774	33449	643	262	6	8444	56	2	0	0.251961	0.813325	0	vacuolar membrane
GO:0071616	33449	65	262	1	1825	8	6	0	0.252258	0.813358	2.72369e-121	acyl-CoA biosynthetic process
GO:0044297	33449	1255	262	12	32372	247	1	0	0.25244	0.813358	0	cell body
GO:0046597	33449	63	262	3	283	8	3	0	0.25291	0.813358	1.20385e-64	negative regulation of viral entry into host cell
GO:0006310	33449	397	262	6	1455	16	1	0	0.253383	0.813358	0	DNA recombination
GO:0086012	33449	37	262	1	146	1	2	0	0.253425	0.813358	1.69132e-35	membrane depolarization during cardiac muscle cell action potential
GO:0051895	33449	30	262	1	221	2	5	0	0.253599	0.813358	9.71676e-38	negative regulation of focal adhesion assembly
GO:0034312	33449	35	262	1	138	1	2	0	0.253623	0.813358	1.4792e-33	diol biosynthetic process
GO:0055106	33449	43	262	1	2086	14	1	0	0.253626	0.813358	1.73749e-90	ubiquitin-protein transferase regulator activity
GO:0010959	33449	747	262	7	1966	14	2	0	0.253658	0.813358	0	regulation of metal ion transport
GO:0002444	33449	159	262	3	531	6	1	0	0.25376	0.813358	4.58876e-140	myeloid leukocyte mediated immunity
GO:0048008	33449	117	262	2	1200	10	1	0	0.25403	0.813648	7.48321e-166	platelet-derived growth factor receptor signaling pathway
GO:0021854	33449	50	262	1	11302	66	3	0	0.254334	0.813748	7.45506e-139	hypothalamus development
GO:0038065	33449	45	262	1	5096	33	1	0	0.254445	0.813748	2.17323e-111	collagen-activated signaling pathway
GO:0001956	33449	37	262	1	1029	8	5	0	0.254706	0.813748	9.20111e-69	positive regulation of neurotransmitter secretion
GO:0008217	33449	285	262	3	5364	33	2	0	0.254777	0.813748	0	regulation of blood pressure
GO:1902532	33449	1194	262	9	6141	36	3	0	0.254962	0.813765	0	negative regulation of intracellular signal transduction
GO:0005248	33449	70	262	2	138	2	1	0	0.255474	0.814717	4.29433e-41	voltage-gated sodium channel activity
GO:1904862	33449	62	262	1	452	2	1	0	0.255784	0.814717	6.09192e-78	inhibitory synapse assembly
GO:0005789	33449	1942	262	14	6150	37	3	0	0.255798	0.814717	0	endoplasmic reticulum membrane
GO:2000318	33449	32	262	1	233	2	3	0	0.256327	0.814781	4.30544e-40	positive regulation of T-helper 17 type immune response
GO:0048880	33449	1000	262	7	7905	41	1	0	0.256342	0.814781	0	sensory system development
GO:0042273	33449	85	262	1	618	2	2	0	0.256356	0.814781	7.03781e-107	ribosomal large subunit biogenesis
GO:0031638	33449	93	262	1	362	1	1	0	0.256906	0.81596	5.48343e-89	zymogen activation
GO:1905581	33449	9	262	1	35	1	3	0	0.257143	0.816141	1.41628e-08	positive regulation of low-density lipoprotein particle clearance
GO:0035383	33449	120	262	2	18409	151	2	0	0.25841	0.817064	0	thioester metabolic process
GO:0072524	33449	124	262	2	16751	133	4	0	0.258495	0.817064	0	pyridine-containing compound metabolic process
GO:0016274	33449	23	262	1	166	2	2	0	0.258635	0.817064	1.10669e-28	protein-arginine N-methyltransferase activity
GO:0048156	33449	59	262	1	2005	10	1	0	0.25871	0.817064	4.91525e-115	tau protein binding
GO:1904892	33449	158	262	2	5612	35	2	0	0.258712	0.817064	0	regulation of receptor signaling pathway via STAT
GO:1902692	33449	59	262	1	228	1	2	0	0.258772	0.817064	4.01918e-56	regulation of neuroblast proliferation
GO:0019829	33449	120	262	2	1581	13	3	0	0.258822	0.817064	9.25277e-184	ATPase-coupled monoatomic cation transmembrane transporter activity
GO:1901342	33449	539	262	4	3294	16	2	0	0.259173	0.817064	0	regulation of vasculature development
GO:0046940	33449	35	262	1	603	5	2	0	0.259186	0.817064	1.38062e-57	nucleoside monophosphate phosphorylation
GO:0048002	33449	70	262	2	137	2	1	0	0.259231	0.817064	8.71497e-41	antigen processing and presentation of peptide antigen
GO:0005892	33449	34	262	1	926	8	2	0	0.259496	0.81733	7.44272e-63	acetylcholine-gated channel complex
GO:0046322	33449	23	262	1	165	2	3	0	0.260089	0.818631	1.28469e-28	negative regulation of fatty acid oxidation
GO:0010314	33449	35	262	1	366	3	1	0	0.260969	0.818748	1.05126e-49	phosphatidylinositol-5-phosphate binding
GO:0048882	33449	51	262	1	3915	23	2	0	0.260988	0.818748	1.26874e-117	lateral line development
GO:0016233	33449	40	262	1	153	1	1	0	0.261438	0.818748	9.07354e-38	telomere capping
GO:0034311	33449	61	262	1	233	1	1	0	0.261803	0.818748	1.11834e-57	diol metabolic process
GO:2000319	33449	37	262	1	141	1	3	0	0.262411	0.818748	7.46799e-35	regulation of T-helper 17 cell differentiation
GO:0060402	33449	55	262	1	571	3	2	0	0.262441	0.818748	4.52813e-78	calcium ion transport into cytosol
GO:0140354	33449	42	262	1	1128	8	2	0	0.262526	0.818748	1.93345e-77	lipid import into cell
GO:0098810	33449	53	262	1	4738	27	3	0	0.262559	0.818748	8.93646e-126	neurotransmitter reuptake
GO:0036303	33449	49	262	1	5667	35	2	0	0.262777	0.818748	9.12387e-122	lymph vessel morphogenesis
GO:0019901	33449	1373	262	13	1521	13	1	0	0.262798	0.818748	4.61408e-210	protein kinase binding
GO:0050660	33449	122	262	2	5387	44	2	0	0.262871	0.818748	2.34305e-252	flavin adenine dinucleotide binding
GO:0046471	33449	34	262	1	576	5	1	0	0.2631	0.818748	1.11489e-55	phosphatidylglycerol metabolic process
GO:0001936	33449	219	262	3	595	5	2	0	0.263144	0.818748	2.88499e-169	regulation of endothelial cell proliferation
GO:0004869	33449	63	262	1	239	1	1	0	0.263598	0.818748	2.3149e-59	cysteine-type endopeptidase inhibitor activity
GO:0035845	33449	44	262	1	12277	85	2	0	0.263785	0.818748	3.45179e-126	photoreceptor cell outer segment organization
GO:1903036	33449	148	262	2	4146	28	3	0	0.263973	0.818748	1.41811e-276	positive regulation of response to wounding
GO:2001140	33449	27	262	1	279	3	3	0	0.263987	0.818748	3.71714e-38	positive regulation of phospholipid transport
GO:0019107	33449	20	262	1	404	6	1	0	0.264045	0.818748	2.92491e-34	myristoyltransferase activity
GO:0015145	33449	47	262	1	178	1	2	0	0.264045	0.818748	3.51387e-44	monosaccharide transmembrane transporter activity
GO:0000279	33449	127	262	4	228	5	1	0	0.26422	0.818748	1.92777e-67	M phase
GO:0051326	33449	127	262	4	228	5	2	0	0.26422	0.818748	1.92777e-67	telophase
GO:0045740	33449	67	262	1	690	3	3	0	0.264279	0.818748	6.27603e-95	positive regulation of DNA replication
GO:0010765	33449	83	262	1	854	3	3	0	0.264428	0.818748	1.18646e-117	positive regulation of sodium ion transport
GO:0051955	33449	75	262	2	448	6	3	0	0.264572	0.818748	2.52217e-87	regulation of amino acid transport
GO:0010556	33449	6992	262	64	11813	102	3	0	0.264757	0.818748	0	regulation of macromolecule biosynthetic process
GO:0032839	33449	54	262	1	1611	9	2	0	0.26481	0.818748	3.71768e-102	dendrite cytoplasm
GO:0032494	33449	31	262	1	3251	32	3	0	0.265143	0.818854	1.27294e-75	response to peptidoglycan
GO:0046035	33449	13	262	1	49	1	2	0	0.265306	0.818854	3.80812e-12	CMP metabolic process
GO:0009058	33449	10437	262	89	19117	155	1	0	0.265543	0.818854	0	biosynthetic process
GO:0007420	33449	1529	262	11	6162	36	3	0	0.265565	0.818854	0	brain development
GO:0000995	33449	17	262	1	119	2	2	0	0.266344	0.8207	6.13453e-21	RNA polymerase III general transcription initiation factor activity
GO:0016874	33449	463	262	5	13608	102	1	0	0.266825	0.821624	0	ligase activity
GO:0003351	33449	57	262	1	948	5	3	0	0.267086	0.821874	4.7402e-93	epithelial cilium movement involved in extracellular fluid movement
GO:0032092	33449	153	262	2	13642	90	3	0	0.267705	0.822746	0	positive regulation of protein binding
GO:1901292	33449	140	262	2	1663	12	3	0	0.267832	0.822746	6.59759e-208	nucleoside phosphate catabolic process
GO:0005618	33449	43	262	1	1128	8	1	0	0.267958	0.822746	7.65548e-79	cell wall
GO:0010737	33449	51	262	1	5267	32	1	0	0.268229	0.822746	3.13606e-124	protein kinase A signaling
GO:0051588	33449	233	262	3	3357	26	2	0	0.268275	0.822746	0	regulation of neurotransmitter transport
GO:0038063	33449	37	262	1	1205	10	2	0	0.268791	0.82311	2.42499e-71	collagen-activated tyrosine kinase receptor signaling pathway
GO:0033032	33449	62	262	1	2214	11	2	0	0.268862	0.82311	2.96007e-122	regulation of myeloid cell apoptotic process
GO:1902533	33449	1663	262	12	5875	35	3	0	0.268937	0.82311	0	positive regulation of intracellular signal transduction
GO:0010624	33449	14	262	1	52	1	2	0	0.269231	0.823445	5.65302e-13	regulation of Schwann cell proliferation
GO:0098688	33449	68	262	2	199	3	1	0	0.269409	0.823445	5.32799e-55	parallel fiber to Purkinje cell synapse
GO:0003203	33449	54	262	1	544	3	3	0	0.269657	0.823651	6.64973e-76	endocardial cushion morphogenesis
GO:0002252	33449	916	262	12	3799	41	1	0	0.270202	0.824292	0	immune effector process
GO:0036002	33449	51	262	1	2135	13	1	0	0.270361	0.824292	4.49551e-104	pre-mRNA binding
GO:0098644	33449	49	262	1	3765	24	3	0	0.270482	0.824292	5.1034e-113	complex of collagen trimers
GO:1901654	33449	339	262	5	4743	49	2	0	0.270746	0.824292	0	response to ketone
GO:0006275	33449	172	262	2	843	5	2	0	0.270774	0.824292	1.72418e-184	regulation of DNA replication
GO:0007157	33449	116	262	2	568	5	1	0	0.27106	0.824611	3.25003e-124	heterophilic cell-cell adhesion via plasma membrane cell adhesion molecules
GO:0000118	33449	155	262	2	7148	47	3	0	0.27135	0.824942	0	histone deacetylase complex
GO:0005891	33449	107	262	2	1256	12	2	0	0.272459	0.827196	3.27777e-158	voltage-gated calcium channel complex
GO:0001848	33449	48	262	1	13627	90	1	0	0.272849	0.827196	4.77186e-138	complement binding
GO:0030878	33449	44	262	1	853	6	2	0	0.272924	0.827196	8.97199e-75	thyroid gland development
GO:0006023	33449	120	262	2	9496	81	4	0	0.272984	0.827196	7.05394e-279	aminoglycan biosynthetic process
GO:0015630	33449	2272	262	15	4373	25	1	0	0.27305	0.827196	0	microtubule cytoskeleton
GO:0046822	33449	164	262	2	799	5	2	0	0.273287	0.827196	2.0782e-175	regulation of nucleocytoplasmic transport
GO:0048013	33449	123	262	2	1200	10	1	0	0.273471	0.827196	1.43881e-171	ephrin receptor signaling pathway
GO:0006644	33449	716	262	7	5681	42	3	0	0.273548	0.827196	0	phospholipid metabolic process
GO:0046785	33449	172	262	2	1677	10	3	0	0.273758	0.827279	4.51802e-240	microtubule polymerization
GO:0006244	33449	27	262	1	183	2	3	0	0.274005	0.827476	6.71727e-33	pyrimidine nucleotide catabolic process
GO:1903894	33449	17	262	1	62	1	2	0	0.274194	0.827496	1.35202e-15	regulation of IRE1-mediated unfolded protein response
GO:0070098	33449	138	262	2	670	5	2	0	0.274717	0.8284	2.73784e-147	chemokine-mediated signaling pathway
GO:0051590	33449	40	262	1	1893	15	3	0	0.274981	0.8284	1.01351e-83	positive regulation of neurotransmitter transport
GO:0014910	33449	134	262	1	1735	4	2	0	0.275161	0.8284	3.33756e-204	regulation of smooth muscle cell migration
GO:0045606	33449	45	262	1	443	3	4	0	0.27539	0.8284	9.87244e-63	positive regulation of epidermal cell differentiation
GO:0016408	33449	21	262	1	404	6	1	0	0.275544	0.8284	1.59956e-35	C-acyltransferase activity
GO:0048730	33449	52	262	1	1481	9	2	0	0.275716	0.8284	2.69907e-97	epidermis morphogenesis
GO:0005184	33449	41	262	2	238	6	1	0	0.276042	0.8284	4.72074e-47	neuropeptide hormone activity
GO:2000178	33449	51	262	1	1292	8	3	0	0.276088	0.8284	8.92345e-93	negative regulation of neural precursor cell proliferation
GO:0015800	33449	149	262	3	313	4	1	0	0.276133	0.8284	1.90304e-93	acidic amino acid transport
GO:0070831	33449	42	262	1	152	1	2	0	0.276316	0.828401	1.7017e-38	basement membrane assembly
GO:0031907	33449	41	262	1	6628	52	2	0	0.276689	0.828974	7.97234e-108	microbody lumen
GO:1904357	33449	23	262	1	83	1	3	0	0.277108	0.829291	5.45211e-21	negative regulation of telomere maintenance via telomere lengthening
GO:0031644	33449	308	262	4	2871	25	2	0	0.27716	0.829291	0	regulation of nervous system process
GO:0031340	33449	42	262	1	2744	21	4	0	0.277552	0.829637	7.45605e-94	positive regulation of vesicle fusion
GO:0010823	33449	59	262	1	1302	7	3	0	0.27775	0.829637	9.10837e-104	negative regulation of mitochondrion organization
GO:0006753	33449	1029	262	9	5026	35	3	0	0.278139	0.829637	0	nucleoside phosphate metabolic process
GO:0016830	33449	124	262	2	1076	9	1	0	0.278205	0.829637	2.73004e-166	carbon-carbon lyase activity
GO:0000794	33449	75	262	1	499	2	2	0	0.278267	0.829637	3.82203e-91	condensed nuclear chromosome
GO:0050962	33449	47	262	1	745	5	3	0	0.278724	0.829637	1.16151e-75	detection of light stimulus involved in sensory perception
GO:0006301	33449	50	262	1	791	5	1	0	0.279164	0.829637	1.82523e-80	postreplication repair
GO:0046777	33449	423	262	4	2820	18	1	0	0.279424	0.829637	0	protein autophosphorylation
GO:1901981	33449	366	262	3	559	3	1	0	0.279881	0.829637	9.85286e-156	phosphatidylinositol phosphate binding
GO:0010043	33449	77	262	2	591	8	1	0	0.28011	0.829637	9.97999e-99	response to zinc ion
GO:1904315	33449	140	262	2	264	2	2	0	0.280274	0.829637	1.11494e-78	transmitter-gated monoatomic ion channel activity involved in regulation of postsynaptic membrane potential
GO:0002043	33449	46	262	1	444	3	2	0	0.280286	0.829637	1.02282e-63	blood vessel endothelial cell proliferation involved in sprouting angiogenesis
GO:0004622	33449	41	262	1	646	5	2	0	0.280292	0.829637	7.38011e-66	lysophospholipase activity
GO:0061003	33449	40	262	1	508	4	5	0	0.280405	0.829637	2.30099e-60	positive regulation of dendritic spine morphogenesis
GO:0005272	33449	138	262	2	1191	9	2	0	0.280435	0.829637	8.95437e-185	sodium channel activity
GO:0097038	33449	43	262	1	32372	247	3	0	0.280763	0.829637	7.17756e-142	perinuclear endoplasmic reticulum
GO:0034381	33449	45	262	1	13450	98	4	0	0.280805	0.829637	2.0764e-130	plasma lipoprotein particle clearance
GO:0060478	33449	31	262	1	2094	22	3	0	0.28093	0.829637	1.15254e-69	acrosomal vesicle exocytosis
GO:1900101	33449	53	262	1	5663	35	3	0	0.281151	0.829637	6.69057e-130	regulation of endoplasmic reticulum unfolded protein response
GO:2000316	33449	49	262	1	321	2	2	0	0.282399	0.829637	4.39757e-59	regulation of T-helper 17 type immune response
GO:0090314	33449	54	262	1	516	3	4	0	0.282733	0.829637	1.34453e-74	positive regulation of protein targeting to membrane
GO:0006368	33449	105	262	2	4601	46	2	0	0.282788	0.829637	8.99133e-217	transcription elongation by RNA polymerase II
GO:0030838	33449	114	262	2	652	6	5	0	0.282799	0.829637	1.39548e-130	positive regulation of actin filament polymerization
GO:0042063	33449	571	262	4	3784	18	1	0	0.283339	0.829637	0	gliogenesis
GO:0007010	33449	3175	262	24	7682	52	1	0	0.283539	0.829637	0	cytoskeleton organization
GO:0010042	33449	24	262	1	591	8	1	0	0.283715	0.829637	3.02111e-43	response to manganese ion
GO:0051968	33449	68	262	1	443	2	3	0	0.28373	0.829637	6.24002e-82	positive regulation of synaptic transmission, glutamatergic
GO:0048732	33449	769	262	6	5853	34	1	0	0.284184	0.829637	0	gland development
GO:0055002	33449	189	262	1	665	1	2	0	0.284211	0.829637	1.20427e-171	striated muscle cell development
GO:0033091	33449	10	262	1	187	6	3	0	0.284217	0.829637	8.86487e-17	positive regulation of immature T cell proliferation
GO:0061702	33449	49	262	1	14122	96	2	0	0.284523	0.829637	2.98812e-141	inflammasome complex
GO:0046475	33449	42	262	1	650	5	3	0	0.284701	0.829637	3.91958e-67	glycerophospholipid catabolic process
GO:0001778	33449	47	262	1	1008	7	2	0	0.284853	0.829637	5.28568e-82	plasma membrane repair
GO:0070948	33449	18	262	1	171	3	3	0	0.285207	0.829637	1.03507e-24	regulation of neutrophil mediated cytotoxicity
GO:0048241	33449	16	262	1	104	2	1	0	0.285288	0.829637	3.76814e-19	epinephrine transport
GO:0061718	33449	29	262	1	188	2	2	0	0.285414	0.829637	9.66497e-35	glucose catabolic process to pyruvate
GO:0003014	33449	244	262	3	3662	28	1	0	0.285414	0.829637	0	renal system process
GO:0075294	33449	45	262	1	10908	81	3	0	0.285438	0.829637	2.62271e-126	positive regulation by symbiont of entry into host
GO:0035739	33449	42	262	1	272	2	2	0	0.285462	0.829637	2.21978e-50	CD4-positive, alpha-beta T cell proliferation
GO:0014044	33449	60	262	1	210	1	2	0	0.285714	0.829637	4.49247e-54	Schwann cell development
GO:1900370	33449	30	262	1	105	1	3	0	0.285714	0.829637	6.08537e-27	positive regulation of post-transcriptional gene silencing by RNA
GO:0106301	33449	2	262	1	7	1	1	0	0.285714	0.829637	0.047619	arachidonic acid 5,6-epoxygenase activity
GO:0046975	33449	26	262	1	91	1	2	0	0.285714	0.829637	2.46021e-23	histone H3K36 methyltransferase activity
GO:0048929	33449	2	262	1	7	1	2	0	0.285714	0.829637	0.047619	efferent axon development in posterior lateral line nerve
GO:0021892	33449	14	262	1	49	1	2	0	0.285714	0.829637	1.48094e-12	cerebral cortex GABAergic interneuron differentiation
GO:1990351	33449	866	262	7	10195	63	1	0	0.28577	0.829637	0	transporter complex
GO:0010842	33449	90	262	1	2723	10	3	0	0.285855	0.829637	4.60814e-171	retina layer formation
GO:0002367	33449	204	262	4	2931	39	3	0	0.286123	0.829671	0	cytokine production involved in immune response
GO:0042659	33449	79	262	1	276	1	2	0	0.286232	0.829671	3.21124e-71	regulation of cell fate specification
GO:0002832	33449	199	262	3	4582	43	3	0	0.286441	0.829749	0	negative regulation of response to biotic stimulus
GO:0032692	33449	105	262	3	557	10	3	0	0.286973	0.83036	1.86548e-116	negative regulation of interleukin-1 production
GO:0050775	33449	76	262	1	1163	5	5	0	0.287168	0.83036	2.39574e-121	positive regulation of dendrite morphogenesis
GO:0044265	33449	1656	262	15	6849	53	3	0	0.2872	0.83036	0	cellular macromolecule catabolic process
GO:0060341	33449	1706	262	15	20971	156	3	0	0.287483	0.830506	0	regulation of cellular localization
GO:0032933	33449	21	262	1	73	1	2	0	0.287671	0.830506	9.21878e-19	SREBP signaling pathway
GO:0006144	33449	41	262	1	990	8	2	0	0.287943	0.830506	1.1698e-73	purine nucleobase metabolic process
GO:0016251	33449	33	262	1	4606	47	2	0	0.287982	0.830506	1.25573e-84	RNA polymerase II general transcription initiation factor activity
GO:2000108	33449	55	262	1	998	6	3	0	0.288942	0.832748	6.45381e-92	positive regulation of leukocyte apoptotic process
GO:1905684	33449	22	262	1	76	1	2	0	0.289474	0.83375	1.37613e-19	regulation of plasma membrane repair
GO:0031333	33449	296	262	3	3301	21	3	0	0.289795	0.834146	0	negative regulation of protein-containing complex assembly
GO:0006355	33449	6158	262	61	8567	81	3	0	0.290232	0.834547	0	regulation of DNA-templated transcription
GO:0060251	33449	52	262	1	2612	17	2	0	0.290301	0.834547	2.79241e-110	regulation of glial cell proliferation
GO:0050886	33449	140	262	2	3662	28	1	0	0.290649	0.834684	2.38456e-257	endocrine process
GO:0009166	33449	122	262	2	1027	9	2	0	0.290766	0.834684	6.84114e-162	nucleotide catabolic process
GO:1901889	33449	56	262	1	1988	12	3	0	0.290962	0.834684	3.02101e-110	negative regulation of cell junction assembly
GO:0048242	33449	14	262	1	89	2	2	0	0.291369	0.834684	1.31017e-16	epinephrine secretion
GO:2000637	33449	28	262	1	96	1	3	0	0.291667	0.834684	7.62479e-25	positive regulation of miRNA-mediated gene silencing
GO:0002887	33449	24	262	1	222	3	3	0	0.291696	0.834684	1.09723e-32	negative regulation of myeloid leukocyte mediated immunity
GO:0090043	33449	26	262	1	89	1	2	0	0.292135	0.834684	4.84354e-23	regulation of tubulin deacetylation
GO:0006405	33449	102	262	1	349	1	2	0	0.292264	0.834684	5.70183e-91	RNA export from nucleus
GO:0021915	33449	361	262	3	7451	39	4	0	0.292534	0.834684	0	neural tube development
GO:0010629	33449	1644	262	17	10648	95	3	0	0.292578	0.834684	0	negative regulation of gene expression
GO:0021718	33449	12	262	1	76	2	2	0	0.292632	0.834684	3.22351e-14	superior olivary nucleus development
GO:0043383	33449	24	262	1	82	1	1	0	0.292683	0.834684	3.06797e-21	negative T cell selection
GO:0006325	33449	1036	262	9	12221	85	1	0	0.292753	0.834684	0	chromatin organization
GO:1900371	33449	62	262	1	569	3	3	0	0.293022	0.834684	1.511e-84	regulation of purine nucleotide biosynthetic process
GO:0009265	33449	17	262	1	58	1	3	0	0.293103	0.834684	5.06204e-15	2'-deoxyribonucleotide biosynthetic process
GO:1903573	33449	54	262	1	8451	54	4	0	0.29337	0.834734	2.42089e-141	negative regulation of response to endoplasmic reticulum stress
GO:0045089	33449	385	262	7	2124	30	6	0	0.293528	0.834734	0	positive regulation of innate immune response
GO:0006284	33449	53	262	1	791	5	1	0	0.293677	0.834734	6.33099e-84	base-excision repair
GO:0006893	33449	107	262	1	364	1	2	0	0.293956	0.834734	3.93143e-95	Golgi to plasma membrane transport
GO:1903076	33449	203	262	2	754	4	3	0	0.29433	0.834734	5.53549e-190	regulation of protein localization to plasma membrane
GO:2000563	33449	22	262	1	138	2	4	0	0.294404	0.834734	5.51312e-26	positive regulation of CD4-positive, alpha-beta T cell proliferation
GO:0042886	33449	671	262	4	3636	15	1	0	0.294407	0.834734	0	amide transport
GO:0055007	33449	251	262	1	852	1	3	0	0.294601	0.834764	1.62343e-223	cardiac muscle cell differentiation
GO:0003072	33449	13	262	1	44	1	1	0	0.295455	0.835831	1.92621e-11	renal control of peripheral vascular resistance involved in regulation of systemic arterial blood pressure
GO:0001594	33449	39	262	1	132	1	1	0	0.295455	0.835831	2.11006e-34	trace-amine receptor activity
GO:0032609	33449	175	262	4	1265	20	1	0	0.295529	0.835831	4.6829e-220	type II interferon production
GO:0060156	33449	51	262	1	172	1	4	0	0.296512	0.838088	5.8819e-45	milk ejection reflex
GO:0006024	33449	107	262	2	196	2	2	0	0.296756	0.838256	3.9856e-58	glycosaminoglycan biosynthetic process
GO:0014060	33449	14	262	1	87	2	2	0	0.297514	0.839033	1.84887e-16	regulation of epinephrine secretion
GO:0072529	33449	48	262	1	2752	20	5	0	0.297526	0.839033	1.47852e-104	pyrimidine-containing compound catabolic process
GO:0046365	33449	53	262	1	929	6	3	0	0.29773	0.839033	9.61119e-88	monosaccharide catabolic process
GO:0010950	33449	325	262	4	1160	10	3	0	0.29785	0.839033	6.06459e-298	positive regulation of endopeptidase activity
GO:0032259	33449	557	262	6	19117	155	1	0	0.298218	0.839033	0	methylation
GO:0004953	33449	46	262	1	1196	9	2	0	0.298263	0.839033	3.51258e-84	icosanoid receptor activity
GO:0032994	33449	57	262	1	10195	63	1	0	0.298336	0.839033	1.57683e-152	protein-lipid complex
GO:0086027	33449	20	262	1	67	1	2	0	0.298507	0.839033	1.72521e-17	AV node cell to bundle of His cell signaling
GO:0015909	33449	103	262	2	188	2	1	0	0.298839	0.839052	1.03488e-55	long-chain fatty acid transport
GO:0042303	33449	150	262	2	13304	97	1	0	0.298948	0.839052	0	molting cycle
GO:0002673	33449	117	262	3	669	11	2	0	0.299129	0.839052	5.1263e-134	regulation of acute inflammatory response
GO:0060371	33449	11	262	1	68	2	1	0	0.299385	0.839052	6.52291e-13	regulation of atrial cardiac muscle cell membrane depolarization
GO:1903532	33449	543	262	5	10284	69	4	0	0.299639	0.839052	0	positive regulation of secretion by cell
GO:0010640	33449	55	262	1	5601	36	2	0	0.29979	0.839052	1.16036e-133	regulation of platelet-derived growth factor receptor signaling pathway
GO:0071466	33449	208	262	3	4559	42	2	0	0.299904	0.839052	0	cellular response to xenobiotic stimulus
GO:0086056	33449	3	262	1	10	1	2	0	0.3	0.839052	0.00833333	voltage-gated calcium channel activity involved in AV node cell action potential
GO:0032890	33449	138	262	2	3651	29	2	0	0.300285	0.839052	2.32262e-254	regulation of organic acid transport
GO:0050839	33449	823	262	7	13627	90	1	0	0.30069	0.839052	0	cell adhesion molecule binding
GO:0072538	33449	72	262	1	440	2	1	0	0.300808	0.839052	1.34968e-84	T-helper 17 type immune response
GO:0033007	33449	19	262	1	384	7	5	0	0.300994	0.839052	1.51141e-32	negative regulation of mast cell activation involved in immune response
GO:0019692	33449	54	262	1	5770	38	3	0	0.301251	0.839052	2.33274e-132	deoxyribose phosphate metabolic process
GO:0042060	33449	667	262	5	1041	6	2	0	0.301275	0.839052	2.33712e-294	wound healing
GO:0032211	33449	16	262	1	98	2	4	0	0.301283	0.839052	1.05506e-18	negative regulation of telomere maintenance via telomerase
GO:0017069	33449	58	262	1	2135	13	1	0	0.301676	0.83963	4.0309e-115	snRNA binding
GO:0019438	33449	7389	262	69	12117	108	2	0	0.302288	0.84068	0	aromatic compound biosynthetic process
GO:0002879	33449	8	262	1	49	2	3	0	0.302721	0.84068	2.2174e-09	positive regulation of acute inflammatory response to non-antigenic stimulus
GO:0061564	33449	1216	262	9	2262	14	1	0	0.30291	0.84068	0	axon development
GO:0000323	33449	970	262	8	8060	53	1	0	0.30301	0.84068	0	lytic vacuole
GO:0003100	33449	10	262	1	61	2	1	0	0.303279	0.84068	1.10893e-11	regulation of systemic arterial blood pressure by endothelin
GO:0004683	33449	72	262	1	1434	7	1	0	0.30328	0.84068	2.00794e-123	calmodulin-dependent protein kinase activity
GO:0043304	33449	51	262	2	139	3	4	0	0.303718	0.84068	2.99203e-39	regulation of mast cell degranulation
GO:0015399	33449	259	262	3	14101	105	2	0	0.303722	0.84068	0	primary active transmembrane transporter activity
GO:0043409	33449	315	262	3	2115	13	3	0	0.303804	0.84068	0	negative regulation of MAPK cascade
GO:0070646	33449	255	262	3	3563	27	2	0	0.304052	0.84068	0	protein modification by small protein removal
GO:0006248	33449	7	262	1	23	1	3	0	0.304348	0.84068	4.07902e-06	CMP catabolic process
GO:0016327	33449	62	262	1	6024	35	1	0	0.304499	0.84068	1.91348e-149	apicolateral plasma membrane
GO:0008358	33449	19	262	2	34	2	1	0	0.304813	0.84068	5.38803e-10	maternal determination of anterior/posterior axis, embryo
GO:0048854	33449	51	262	1	3122	22	2	0	0.304822	0.84068	1.42198e-112	brain morphogenesis
GO:0008327	33449	35	262	1	8145	84	2	0	0.304827	0.84068	1.46155e-97	methyl-CpG binding
GO:0031091	33449	49	262	1	699	5	1	0	0.305439	0.840686	1.42198e-76	platelet alpha granule
GO:0060191	33449	343	262	3	1941	11	2	0	0.3055	0.840686	0	regulation of lipase activity
GO:0034379	33449	11	262	1	36	1	1	0	0.305556	0.840686	1.66443e-09	very-low-density lipoprotein particle assembly
GO:0072089	33449	173	262	2	3117	20	2	0	0.305787	0.840686	1.8331e-289	stem cell proliferation
GO:0043120	33449	19	262	1	324	6	1	0	0.306156	0.840686	4.15376e-31	tumor necrosis factor binding
GO:0090042	33449	31	262	1	186	2	1	0	0.306306	0.840686	5.13576e-36	tubulin deacetylation
GO:0019080	33449	146	262	3	598	8	1	0	0.306324	0.840686	1.17905e-143	viral gene expression
GO:0006672	33449	209	262	2	1883	10	2	0	0.306659	0.840686	2.93658e-284	ceramide metabolic process
GO:0032649	33449	175	262	4	1244	20	2	0	0.306701	0.840686	1.09691e-218	regulation of type II interferon production
GO:1904753	33449	27	262	1	88	1	3	0	0.306818	0.840686	2.97978e-23	negative regulation of vascular associated smooth muscle cell migration
GO:2000251	33449	36	262	1	610	6	3	0	0.306864	0.840686	5.70372e-59	positive regulation of actin cytoskeleton reorganization
GO:1990481	33449	11	262	1	66	2	2	0	0.307692	0.842447	9.31027e-13	mRNA pseudouridine synthesis
GO:0002863	33449	33	262	1	1187	13	4	0	0.308178	0.843067	4.75097e-65	positive regulation of inflammatory response to antigenic stimulus
GO:0097386	33449	65	262	1	4807	27	1	0	0.30829	0.843067	6.07126e-149	glial cell projection
GO:0003044	33449	78	262	2	140	2	1	0	0.308633	0.843087	2.64726e-41	regulation of systemic arterial blood pressure mediated by a chemical signal
GO:0002115	33449	49	262	1	823	6	1	0	0.308896	0.843087	3.65298e-80	store-operated calcium entry
GO:1901576	33449	10307	262	88	18427	151	2	0	0.309373	0.843087	0	organic substance biosynthetic process
GO:0007614	33449	28	262	1	242	3	1	0	0.309624	0.843087	2.7729e-37	short-term memory
GO:0048706	33449	271	262	2	1942	8	2	0	0.309646	0.843087	0	embryonic skeletal system development
GO:0002507	33449	34	262	1	3799	41	2	0	0.309648	0.843087	6.69469e-84	tolerance induction
GO:0140161	33449	35	262	1	113	1	2	0	0.309735	0.843087	5.24453e-30	monocarboxylate:sodium symporter activity
GO:0071294	33449	32	262	1	363	4	2	0	0.309781	0.843087	1.30175e-46	cellular response to zinc ion
GO:0071547	33449	5	262	1	30	2	1	0	0.310345	0.844116	7.01725e-06	piP-body
GO:0014821	33449	33	262	1	195	2	1	0	0.310547	0.844161	4.11969e-38	phasic smooth muscle contraction
GO:0050863	33449	599	262	10	1052	15	2	0	0.311294	0.844881	0	regulation of T cell activation
GO:0002714	33449	53	262	1	312	2	4	0	0.311341	0.844881	2.99594e-61	positive regulation of B cell mediated immunity
GO:0051427	33449	38	262	1	2680	26	1	0	0.31137	0.844881	3.66315e-86	hormone receptor binding
GO:0086091	33449	67	262	1	215	1	2	0	0.311628	0.845077	2.0097e-57	regulation of heart rate by cardiac conduction
GO:0030516	33449	232	262	1	744	1	3	0	0.311828	0.845115	9.77302e-200	regulation of axon extension
GO:0098798	33449	415	262	4	11912	81	2	0	0.312048	0.845208	0	mitochondrial protein-containing complex
GO:0140326	33449	57	262	1	1245	8	2	0	0.313396	0.848235	5.60329e-100	ATPase-coupled intramembrane lipid transporter activity
GO:0002891	33449	53	262	1	169	1	3	0	0.313609	0.848235	3.39773e-45	positive regulation of immunoglobulin mediated immune response
GO:0097157	33449	16	262	1	51	1	1	0	0.313725	0.848235	1.39382e-13	pre-mRNA intronic binding
GO:0033077	33449	142	262	2	506	4	1	0	0.314051	0.84861	9.32565e-130	T cell differentiation in thymus
GO:0005791	33449	143	262	2	3275	26	1	0	0.315056	0.849809	1.89269e-254	rough endoplasmic reticulum
GO:0043174	33449	23	262	1	73	1	2	0	0.315068	0.849809	1.75894e-19	nucleoside salvage
GO:0008210	33449	49	262	1	674	5	2	0	0.315154	0.849809	9.0446e-76	estrogen metabolic process
GO:1990830	33449	181	262	3	1283	14	2	0	0.315243	0.849809	5.81099e-226	cellular response to leukemia inhibitory factor
GO:0031705	33449	7	262	1	41	2	1	0	0.315854	0.850181	4.44801e-08	bombesin receptor binding
GO:0031519	33449	89	262	1	1924	8	1	0	0.315867	0.850181	6.62604e-156	PcG protein complex
GO:0016082	33449	63	262	1	3193	19	3	0	0.315942	0.850181	6.31091e-134	synaptic vesicle priming
GO:0086019	33449	63	262	1	3352	20	2	0	0.316523	0.851241	2.86885e-135	cell-cell signaling involved in cardiac conduction
GO:0050896	33449	14915	262	115	30522	227	1	0	0.316866	0.851445	0	response to stimulus
GO:0006112	33449	155	262	1	489	1	1	0	0.316973	0.851445	5.92166e-132	energy reserve metabolic process
GO:0070828	33449	161	262	2	570	4	1	0	0.317271	0.851543	1.19072e-146	heterochromatin organization
GO:0031281	33449	382	262	4	2540	19	3	0	0.317385	0.851543	0	positive regulation of cyclase activity
GO:0033079	33449	18	262	1	340	7	1	0	0.319044	0.854467	2.74533e-30	immature T cell proliferation
GO:0006007	33449	38	262	1	317	3	2	0	0.319118	0.854467	4.80602e-50	glucose catabolic process
GO:0032754	33449	23	262	1	855	14	3	0	0.319373	0.854467	1.27917e-45	positive regulation of interleukin-5 production
GO:0030139	33449	455	262	4	3814	24	1	0	0.319624	0.854467	0	endocytic vesicle
GO:0032720	33449	102	262	4	245	7	3	0	0.319902	0.854467	1.07526e-71	negative regulation of tumor necrosis factor production
GO:0002275	33449	153	262	3	613	8	2	0	0.31992	0.854467	6.95763e-149	myeloid cell activation involved in immune response
GO:0062208	33449	47	262	1	2715	22	4	0	0.320018	0.854467	1.5827e-102	positive regulation of pattern recognition receptor signaling pathway
GO:0008307	33449	61	262	1	1299	8	1	0	0.320125	0.854467	2.494e-106	structural constituent of muscle
GO:0010605	33449	4348	262	37	15874	125	3	0	0.320248	0.854467	0	negative regulation of macromolecule metabolic process
GO:0002534	33449	74	262	2	1289	20	2	0	0.320355	0.854467	1.94389e-122	cytokine production involved in inflammatory response
GO:0006658	33449	44	262	1	707	6	2	0	0.320875	0.854904	4.40099e-71	phosphatidylserine metabolic process
GO:0008410	33449	19	262	1	158	3	1	0	0.320901	0.854904	6.31157e-25	CoA-transferase activity
GO:0001945	33449	66	262	1	11302	66	2	0	0.321362	0.854904	2.04272e-175	lymph vessel development
GO:0046434	33449	262	262	3	4598	35	2	0	0.321602	0.854904	0	organophosphate catabolic process
GO:0046033	33449	51	262	1	815	6	2	0	0.322236	0.854904	2.60321e-82	AMP metabolic process
GO:1903530	33449	1117	262	10	19304	144	3	0	0.322384	0.854904	0	regulation of secretion by cell
GO:0098642	33449	28	262	1	231	3	2	0	0.322564	0.854904	1.1058e-36	network-forming collagen trimer
GO:0071364	33449	71	262	1	1315	7	2	0	0.322569	0.854904	2.09753e-119	cellular response to epidermal growth factor stimulus
GO:0045922	33449	44	262	1	4106	36	5	0	0.322625	0.854904	3.42437e-105	negative regulation of fatty acid metabolic process
GO:0048468	33449	5372	262	34	11900	70	3	0	0.322641	0.854904	0	cell development
GO:0044706	33449	274	262	3	13304	97	1	0	0.322673	0.854904	0	multi-multicellular organism process
GO:0016454	33449	10	262	1	83	3	2	0	0.323081	0.854904	4.11128e-13	C-palmitoyltransferase activity
GO:0009262	33449	60	262	1	2035	13	2	0	0.323096	0.854904	6.1346e-117	deoxyribonucleotide metabolic process
GO:0010976	33449	344	262	3	2406	14	3	0	0.323152	0.854904	0	positive regulation of neuron projection development
GO:0002249	33449	11	262	1	34	1	1	0	0.323529	0.855405	3.49531e-09	lymphocyte anergy
GO:0014896	33449	170	262	2	740	5	1	0	0.324378	0.855953	1.78392e-172	muscle hypertrophy
GO:0032366	33449	61	262	1	188	1	2	0	0.324468	0.855953	5.67258e-51	intracellular sterol transport
GO:0019005	33449	98	262	1	302	1	1	0	0.324503	0.855953	4.49318e-82	SCF ubiquitin ligase complex
GO:0032585	33449	39	262	1	319	3	2	0	0.324648	0.855953	5.17357e-51	multivesicular body membrane
GO:0043101	33449	41	262	1	7261	69	3	0	0.324678	0.855953	1.87375e-109	purine-containing compound salvage
GO:0051338	33449	1370	262	14	7433	66	2	0	0.325476	0.856653	0	regulation of transferase activity
GO:0005353	33449	14	262	1	43	1	2	0	0.325581	0.856653	1.27585e-11	fructose transmembrane transporter activity
GO:0035102	33449	43	262	1	132	1	2	0	0.325758	0.856653	8.9187e-36	PRC1 complex
GO:0051249	33449	772	262	11	1372	17	2	0	0.326515	0.856653	0	regulation of lymphocyte activation
GO:0060080	33449	41	262	1	437	4	2	0	0.32666	0.856653	1.27651e-58	inhibitory postsynaptic potential
GO:0006885	33449	160	262	2	21065	154	2	0	0.326849	0.856653	0	regulation of pH
GO:0035082	33449	589	262	5	5286	34	3	0	0.326967	0.856653	0	axoneme assembly
GO:0097061	33449	180	262	2	470	3	2	0	0.327318	0.856653	3.80717e-135	dendritic spine organization
GO:0009593	33449	208	262	3	6502	63	2	0	0.327507	0.856653	0	detection of chemical stimulus
GO:0006816	33449	823	262	6	5597	32	2	0	0.327627	0.856653	0	calcium ion transport
GO:0019229	33449	136	262	2	588	5	3	0	0.327641	0.856653	1.99077e-137	regulation of vasoconstriction
GO:0030547	33449	41	262	1	1989	19	2	0	0.328048	0.856653	2.88852e-86	signaling receptor inhibitor activity
GO:0071398	33449	55	262	1	2387	17	3	0	0.328095	0.856653	3.927e-113	cellular response to fatty acid
GO:0043034	33449	52	262	1	32372	247	2	0	0.32874	0.856653	2.48675e-167	costamere
GO:0031054	33449	25	262	1	76	1	1	0	0.328947	0.856653	1.27604e-20	pre-miRNA processing
GO:0030206	33449	34	262	1	274	3	4	0	0.329029	0.856653	3.26941e-44	chondroitin sulfate biosynthetic process
GO:0042149	33449	102	262	1	310	1	1	0	0.329032	0.856653	1.07009e-84	cellular response to glucose starvation
GO:0010324	33449	1286	262	10	3166	21	1	0	0.329106	0.856653	0	membrane invagination
GO:0009170	33449	22	262	1	122	2	2	0	0.329359	0.856653	1.06226e-24	purine deoxyribonucleoside monophosphate metabolic process
GO:0072539	33449	56	262	1	170	1	2	0	0.329412	0.856653	2.49189e-46	T-helper 17 cell differentiation
GO:0045296	33449	346	262	4	823	7	1	0	0.329657	0.856653	2.23798e-242	cadherin binding
GO:0032611	33449	163	262	5	203	5	1	0	0.3297	0.856653	2.51593e-43	interleukin-1 beta production
GO:0032651	33449	163	262	5	203	5	2	0	0.3297	0.856653	2.51593e-43	regulation of interleukin-1 beta production
GO:0048863	33449	510	262	4	8083	46	1	0	0.329999	0.856653	0	stem cell differentiation
GO:0098908	33449	22	262	1	177	3	3	0	0.330085	0.856653	1.53673e-28	regulation of neuronal action potential
GO:0071229	33449	124	262	2	4421	42	2	0	0.330578	0.856653	7.75412e-245	cellular response to acid chemical
GO:1990776	33449	54	262	1	702	5	1	0	0.330622	0.856653	3.71359e-82	response to angiotensin
GO:0030666	33449	191	262	2	3893	24	3	0	0.330946	0.856653	0	endocytic vesicle membrane
GO:0006757	33449	153	262	1	840	2	4	0	0.331287	0.856653	1.9975e-172	ATP generation from ADP
GO:0030517	33449	110	262	1	604	2	5	0	0.331318	0.856653	7.66427e-124	negative regulation of axon extension
GO:0050890	33449	573	262	6	2293	19	1	0	0.331416	0.856653	0	cognition
GO:1905349	33449	589	262	5	5256	34	2	0	0.33142	0.856653	0	ciliary transition zone assembly
GO:0008324	33449	1499	262	12	2106	15	2	0	0.331562	0.856653	0	monoatomic cation transmembrane transporter activity
GO:0008285	33449	1068	262	8	8951	55	3	0	0.331693	0.856653	0	negative regulation of cell population proliferation
GO:0009065	33449	43	262	1	236	2	3	0	0.331843	0.856653	3.29226e-48	glutamine family amino acid catabolic process
GO:0030431	33449	55	262	1	13304	97	1	0	0.331887	0.856653	2.15377e-154	sleep
GO:0031491	33449	63	262	1	3165	20	2	0	0.331918	0.856653	1.10525e-133	nucleosome binding
GO:0014046	33449	64	262	1	983	6	3	0	0.333026	0.857535	3.09381e-102	dopamine secretion
GO:0002253	33449	697	262	9	3799	41	2	0	0.333039	0.857535	0	activation of immune response
GO:0016757	33449	549	262	7	5544	57	1	0	0.333229	0.857535	0	glycosyltransferase activity
GO:0043056	33449	3	262	1	9	1	1	0	0.333333	0.857535	0.0119048	forward locomotion
GO:0019918	33449	1	262	1	3	1	1	0	0.333333	0.857535	0.333333	peptidyl-arginine methylation, to symmetrical-dimethyl arginine
GO:0002768	33449	435	262	4	5217	35	2	0	0.333391	0.857535	0	immune response-regulating cell surface receptor signaling pathway
GO:0006305	33449	121	262	3	174	3	1	0	0.333726	0.857545	5.3852e-46	DNA alkylation
GO:0010594	33449	303	262	2	524	2	2	0	0.3339	0.857545	3.24168e-154	regulation of endothelial cell migration
GO:0005783	33449	3275	262	26	25191	182	3	0	0.333961	0.857545	0	endoplasmic reticulum
GO:1903306	33449	54	262	1	560	4	3	0	0.334189	0.857575	1.28255e-76	negative regulation of regulated secretory pathway
GO:0007213	33449	53	262	1	1982	15	2	0	0.335043	0.857575	1.54554e-105	G protein-coupled acetylcholine receptor signaling pathway
GO:0042805	33449	80	262	1	2005	10	1	0	0.335099	0.857575	2.39487e-145	actinin binding
GO:2001256	33449	36	262	1	461	5	2	0	0.335283	0.857575	1.93489e-54	regulation of store-operated calcium entry
GO:0061919	33449	888	262	8	28814	213	1	0	0.335387	0.857575	0	process utilizing autophagic mechanism
GO:1900015	33449	74	262	2	1244	20	2	0	0.336083	0.857575	2.91697e-121	regulation of cytokine production involved in inflammatory response
GO:0072132	33449	66	262	1	2942	18	3	0	0.336087	0.857575	1.33192e-136	mesenchyme morphogenesis
GO:0042734	33449	418	262	4	1991	14	2	0	0.336151	0.857575	0	presynaptic membrane
GO:0046173	33449	112	262	1	333	1	2	0	0.336336	0.857575	9.64345e-92	polyol biosynthetic process
GO:0140375	33449	212	262	3	3416	33	1	0	0.336627	0.857575	0	immune receptor activity
GO:0033627	33449	156	262	2	3009	23	1	0	0.336637	0.857575	1.03599e-265	cell adhesion mediated by integrin
GO:0061099	33449	40	262	1	803	8	4	0	0.336757	0.857575	1.41896e-68	negative regulation of protein tyrosine kinase activity
GO:0009218	33449	49	262	1	863	7	2	0	0.336783	0.857575	3.33267e-81	pyrimidine ribonucleotide metabolic process
GO:0043204	33449	384	262	4	32372	247	2	0	0.336907	0.857575	0	perikaryon
GO:1905954	33449	166	262	2	11231	81	3	0	0.337136	0.857575	0	positive regulation of lipid localization
GO:0016208	33449	44	262	1	12057	112	3	0	0.33726	0.857575	7.65928e-126	AMP binding
GO:0070849	33449	78	262	1	1367	7	1	0	0.337805	0.857575	2.73322e-129	response to epidermal growth factor
GO:0046530	33449	211	262	2	3179	18	1	0	0.337937	0.857575	0	photoreceptor cell differentiation
GO:0090482	33449	56	262	1	2617	19	2	0	0.337955	0.857575	5.15527e-117	vitamin transmembrane transporter activity
GO:0000152	33449	86	262	1	2342	11	2	0	0.33796	0.857575	1.93199e-159	nuclear ubiquitin ligase complex
GO:0019693	33449	863	262	7	5770	38	3	0	0.338124	0.857575	0	ribose phosphate metabolic process
GO:0042278	33449	50	262	1	998	8	2	0	0.338124	0.857575	1.17129e-85	purine nucleoside metabolic process
GO:0070273	33449	47	262	1	366	3	1	0	0.338695	0.858544	1.86135e-60	phosphatidylinositol-4-phosphate binding
GO:0033028	33449	69	262	1	3044	18	1	0	0.338921	0.858637	1.63258e-142	myeloid cell apoptotic process
GO:0008028	33449	132	262	2	557	5	2	0	0.339648	0.859574	8.72265e-132	monocarboxylic acid transmembrane transporter activity
GO:0001867	33449	23	262	1	1353	24	2	0	0.339699	0.859574	2.98063e-50	complement activation, lectin pathway
GO:0018023	33449	69	262	1	203	1	1	0	0.339901	0.859574	5.2465e-56	peptidyl-lysine trimethylation
GO:0007595	33449	51	262	1	272	2	3	0	0.340406	0.859574	1.59425e-56	lactation
GO:0016477	33449	2950	262	16	3155	16	1	0	0.340417	0.859574	0	cell migration
GO:1901897	33449	16	262	1	47	1	2	0	0.340426	0.859574	6.65233e-13	regulation of relaxation of cardiac muscle
GO:0009112	33449	59	262	1	10974	77	2	0	0.340678	0.859734	6.7348e-159	nucleobase metabolic process
GO:0008443	33449	46	262	1	2347	21	2	0	0.341292	0.860302	7.75776e-98	phosphofructokinase activity
GO:2000278	33449	138	262	2	7651	67	4	0	0.341415	0.860302	2.67104e-299	regulation of DNA biosynthetic process
GO:0001952	33449	220	262	2	560	3	2	0	0.341471	0.860302	3.25596e-162	regulation of cell-matrix adhesion
GO:0032263	33449	13	262	1	38	1	2	0	0.342105	0.860723	1.84674e-10	GMP salvage
GO:0055013	33449	176	262	1	514	1	3	0	0.342412	0.860723	9.55205e-143	cardiac muscle cell development
GO:0033179	33449	25	262	1	73	1	2	0	0.342466	0.860723	4.3076e-20	proton-transporting V-type ATPase, V0 domain
GO:0050321	33449	55	262	1	2133	16	1	0	0.342607	0.860723	2.06134e-110	tau-protein kinase activity
GO:0048841	33449	84	262	1	245	1	2	0	0.342857	0.860723	7.29966e-68	regulation of axon extension involved in axon guidance
GO:0002220	33449	87	262	2	580	8	2	0	0.342951	0.860723	7.20205e-106	innate immune response activating cell surface receptor signaling pathway
GO:0044281	33449	2934	262	26	19117	155	1	0	0.342963	0.860723	0	small molecule metabolic process
GO:0048291	33449	23	262	1	67	1	1	0	0.343284	0.861051	1.88428e-18	isotype switching to IgG isotypes
GO:0016746	33449	465	262	6	5544	57	1	0	0.34353	0.861161	0	acyltransferase activity
GO:0001518	33449	42	262	1	1223	12	2	0	0.343791	0.861161	6.09581e-79	voltage-gated sodium channel complex
GO:0014048	33449	43	262	1	1149	11	3	0	0.343896	0.861161	3.41182e-79	regulation of glutamate secretion
GO:0044000	33449	312	262	8	356	8	1	0	0.344149	0.861319	2.31717e-57	movement in host
GO:1903146	33449	33	262	1	724	9	3	0	0.344435	0.861562	7.74256e-58	regulation of autophagy of mitochondrion
GO:0010033	33449	4674	262	48	6291	62	1	0	0.344777	0.861587	0	response to organic substance
GO:0070372	33449	492	262	3	1183	5	2	0	0.344994	0.861587	0	regulation of ERK1 and ERK2 cascade
GO:0043233	33449	6473	262	50	23432	171	2	0	0.345014	0.861587	0	organelle lumen
GO:0036094	33449	5365	262	46	24298	196	1	0	0.345409	0.8621	0	small molecule binding
GO:0099243	33449	62	262	1	1351	9	2	0	0.345636	0.862194	1.03416e-108	extrinsic component of synaptic membrane
GO:0043395	33449	36	262	1	529	6	2	0	0.346205	0.86261	1.13584e-56	heparan sulfate proteoglycan binding
GO:0045920	33449	75	262	1	922	5	3	0	0.346352	0.86261	2.41889e-112	negative regulation of exocytosis
GO:0051156	33449	64	262	1	5770	38	3	0	0.346373	0.86261	3.47108e-152	glucose 6-phosphate metabolic process
GO:0071276	33449	34	262	1	338	4	2	0	0.346931	0.863528	1.70959e-47	cellular response to cadmium ion
GO:0010510	33449	8	262	1	23	1	2	0	0.347826	0.865282	2.03951e-06	regulation of acetyl-CoA biosynthetic process from pyruvate
GO:0070461	33449	55	262	1	158	1	1	0	0.348101	0.865492	6.78428e-44	SAGA-type complex
GO:0002251	33449	32	262	1	2418	32	1	0	0.348901	0.866988	1.73399e-73	organ or tissue specific immune response
GO:0043393	33449	318	262	3	13668	90	2	0	0.349084	0.866988	0	regulation of protein binding
GO:0017080	33449	51	262	1	264	2	1	0	0.349637	0.867131	8.60009e-56	sodium channel regulator activity
GO:2001069	33449	14	262	1	40	1	1	0	0.35	0.867131	4.30906e-11	glycogen binding
GO:0014009	33449	63	262	1	3403	23	2	0	0.350271	0.867131	1.09829e-135	glial cell proliferation
GO:0060078	33449	349	262	4	928	8	1	0	0.350613	0.867131	5.25576e-266	regulation of postsynaptic membrane potential
GO:0048771	33449	288	262	3	13304	97	1	0	0.350683	0.867131	0	tissue remodeling
GO:0045921	33449	191	262	2	1097	7	3	0	0.351195	0.867131	1.68699e-219	positive regulation of exocytosis
GO:0035458	33449	39	262	1	1288	14	2	0	0.351235	0.867131	1.88472e-75	cellular response to interferon-beta
GO:0009084	33449	34	262	1	175	2	2	0	0.351724	0.867131	4.98372e-37	glutamine family amino acid biosynthetic process
GO:0070647	33449	1777	262	13	6351	41	1	0	0.351806	0.867131	0	protein modification by small protein conjugation or removal
GO:0033083	33449	17	262	1	286	7	2	0	0.351879	0.867131	1.00798e-27	regulation of immature T cell proliferation
GO:0015018	33449	7	262	1	53	3	1	0	0.352002	0.867131	6.48748e-09	galactosylgalactosylxylosylprotein 3-beta-glucuronosyltransferase activity
GO:0010257	33449	68	262	1	2549	16	1	0	0.35204	0.867131	1.42201e-135	NADH dehydrogenase complex assembly
GO:0004175	33449	1129	262	9	1731	12	1	0	0.352041	0.867131	0	endopeptidase activity
GO:0021983	33449	65	262	1	934	6	3	0	0.352092	0.867131	6.82361e-102	pituitary gland development
GO:0034138	33449	37	262	2	62	2	1	0	0.352195	0.867131	6.78401e-18	toll-like receptor 3 signaling pathway
GO:0019705	33449	12	262	1	62	2	2	0	0.352195	0.867131	4.6293e-13	protein-cysteine S-myristoyltransferase activity
GO:0016310	33449	3298	262	25	4933	35	1	0	0.352536	0.867465	0	phosphorylation
GO:0006170	33449	6	262	1	17	1	3	0	0.352941	0.867465	8.08016e-05	dAMP biosynthetic process
GO:0031128	33449	71	262	1	12135	74	2	0	0.353091	0.867465	1.12706e-188	developmental induction
GO:0019787	33449	1083	262	11	7500	66	2	0	0.353094	0.867465	0	ubiquitin-like protein transferase activity
GO:0006085	33449	29	262	1	82	1	2	0	0.353659	0.868136	7.95127e-23	acetyl-CoA biosynthetic process
GO:0008276	33449	166	262	2	6007	45	3	0	0.35456	0.868136	0	protein methyltransferase activity
GO:0033333	33449	66	262	1	336	2	1	0	0.354744	0.868136	9.334e-72	fin development
GO:0006308	33449	44	262	1	3049	30	4	0	0.354794	0.868136	1.80744e-99	DNA catabolic process
GO:0005770	33449	466	262	4	1854	12	1	0	0.355203	0.868136	0	late endosome
GO:1903798	33449	27	262	1	76	1	2	0	0.355263	0.868136	3.51287e-21	regulation of miRNA maturation
GO:0061140	33449	16	262	1	45	1	1	0	0.355556	0.868136	1.54649e-12	lung secretory cell differentiation
GO:0008584	33449	190	262	5	333	7	2	0	0.355782	0.868136	3.6104e-98	male gonad development
GO:0022836	33449	962	262	8	1394	10	1	0	0.356082	0.868136	0	gated channel activity
GO:0006561	33449	8	262	1	41	2	2	0	0.356098	0.868136	1.04659e-08	proline biosynthetic process
GO:0060416	33449	59	262	1	702	5	1	0	0.356129	0.868136	1.98309e-87	response to growth hormone
GO:0008270	33449	1445	262	12	1866	14	1	0	0.356198	0.868136	0	zinc ion binding
GO:0048286	33449	75	262	1	11302	66	2	0	0.356419	0.868136	3.27214e-195	lung alveolus development
GO:0030513	33449	84	262	1	425	2	3	0	0.356604	0.868136	3.60805e-91	positive regulation of BMP signaling pathway
GO:0035330	33449	60	262	1	3442	25	2	0	0.356729	0.868136	8.63278e-131	regulation of hippo signaling
GO:0005488	33449	24298	262	196	28512	227	1	0	0.357142	0.868136	0	binding
GO:1901698	33449	1951	262	21	6291	62	1	0	0.357291	0.868136	0	response to nitrogen compound
GO:1905898	33449	64	262	1	10200	70	4	0	0.357315	0.868136	4.35534e-168	positive regulation of response to endoplasmic reticulum stress
GO:0008306	33449	185	262	4	302	5	1	0	0.357403	0.868136	5.8826e-87	associative learning
GO:0045766	33449	265	262	2	1080	5	3	0	0.357404	0.868136	1.60575e-260	positive regulation of angiogenesis
GO:0032391	33449	62	262	1	313	2	2	0	0.357438	0.868136	3.88127e-67	photoreceptor connecting cilium
GO:0051606	33449	510	262	5	14915	115	1	0	0.357604	0.868136	0	detection of stimulus
GO:0050877	33449	2293	262	19	3662	28	1	0	0.357902	0.868136	0	nervous system process
GO:0086067	33449	29	262	1	81	1	1	0	0.358025	0.868136	1.2302e-22	AV node cell to bundle of His cell communication
GO:0032570	33449	57	262	1	673	5	2	0	0.358453	0.868136	2.95731e-84	response to progesterone
GO:0032879	33449	3832	262	30	23387	170	2	0	0.35858	0.868136	0	regulation of localization
GO:0032367	33449	52	262	1	145	1	2	0	0.358621	0.868136	1.15934e-40	intracellular cholesterol transport
GO:0031430	33449	58	262	1	32372	247	2	0	0.35894	0.868136	6.36104e-184	M band
GO:0042326	33449	656	262	6	3362	25	3	0	0.359263	0.868136	0	negative regulation of phosphorylation
GO:2001056	33449	295	262	4	580	6	3	0	0.359294	0.868136	8.31649e-174	positive regulation of cysteine-type endopeptidase activity
GO:0023026	33449	11	262	2	18	2	1	0	0.359477	0.868136	3.14228e-05	MHC class II protein complex binding
GO:0044818	33449	73	262	1	203	1	2	0	0.359606	0.868136	4.44713e-57	mitotic G2/M transition checkpoint
GO:0050807	33449	533	262	4	4573	26	3	0	0.35967	0.868136	0	regulation of synapse organization
GO:0032330	33449	105	262	1	2883	12	3	0	0.359861	0.868136	3.82748e-195	regulation of chondrocyte differentiation
GO:0044319	33449	81	262	1	2950	16	2	0	0.360212	0.868505	1.54531e-160	wound healing, spreading of cells
GO:0048255	33449	106	262	1	294	1	3	0	0.360544	0.868505	6.99908e-83	mRNA stabilization
GO:0051349	33449	383	262	4	2903	23	3	0	0.360587	0.868505	0	positive regulation of lyase activity
GO:0050678	33449	561	262	5	2689	19	2	0	0.362149	0.869771	0	regulation of epithelial cell proliferation
GO:0045168	33449	79	262	1	3737	21	2	0	0.362319	0.869771	1.21033e-165	cell-cell signaling involved in cell fate commitment
GO:0005769	33449	761	262	6	1854	12	1	0	0.362492	0.869771	0	early endosome
GO:0016853	33449	406	262	4	13608	102	1	0	0.362589	0.869771	0	isomerase activity
GO:0018394	33449	292	262	4	669	7	2	0	0.362657	0.869771	2.94994e-198	peptidyl-lysine acetylation
GO:0099738	33449	103	262	1	1197	5	2	0	0.362804	0.869771	8.21884e-152	cell cortex region
GO:1990504	33449	25	262	1	180	3	1	0	0.363207	0.869771	3.6977e-31	dense core granule exocytosis
GO:0005794	33449	2788	262	22	25191	182	3	0	0.363596	0.869771	0	Golgi apparatus
GO:1900147	33449	12	262	1	33	1	2	0	0.363636	0.869771	2.81835e-09	regulation of Schwann cell migration
GO:0060428	33449	78	262	1	2461	14	2	0	0.363723	0.869771	1.21032e-149	lung epithelium development
GO:0032355	33449	208	262	3	3394	35	3	0	0.363783	0.869771	0	response to estradiol
GO:0003197	33449	69	262	1	1565	10	2	0	0.363799	0.869771	2.96862e-122	endocardial cushion development
GO:0061036	33449	53	262	1	3674	31	4	0	0.363847	0.869771	6.95378e-120	positive regulation of cartilage development
GO:0001221	33449	186	262	1	919	2	1	0	0.364	0.869771	2.80939e-200	transcription coregulator binding
GO:0043267	33449	52	262	1	718	6	3	0	0.364103	0.869771	1.62228e-80	negative regulation of potassium ion transport
GO:0044380	33449	90	262	1	1837	9	1	0	0.364356	0.869771	2.31588e-155	protein localization to cytoskeleton
GO:0030155	33449	1403	262	12	19820	149	2	0	0.364559	0.869771	0	regulation of cell adhesion
GO:0098802	33449	382	262	4	1627	13	2	0	0.364645	0.869771	0	plasma membrane signaling receptor complex
GO:0005871	33449	88	262	1	434	2	1	0	0.36479	0.869771	1.93562e-94	kinesin complex
GO:2000514	33449	173	262	2	286	2	2	0	0.36506	0.869771	9.46295e-83	regulation of CD4-positive, alpha-beta T cell activation
GO:0043489	33449	111	262	1	304	1	2	0	0.365132	0.869771	4.71335e-86	RNA stabilization
GO:0044093	33449	3262	262	28	28512	227	2	0	0.365498	0.870188	0	positive regulation of molecular function
GO:0002712	33449	82	262	1	402	2	3	0	0.366757	0.872506	9.74493e-88	regulation of B cell mediated immunity
GO:0070013	33449	6471	262	50	22572	166	2	0	0.367014	0.872506	0	intracellular organelle lumen
GO:0048843	33449	65	262	1	177	1	4	0	0.367232	0.872506	4.64904e-50	negative regulation of axon extension involved in axon guidance
GO:0060999	33449	85	262	1	2462	13	3	0	0.367383	0.872506	6.72039e-160	positive regulation of dendritic spine development
GO:0031966	33449	1140	262	8	6204	37	2	0	0.367432	0.872506	0	mitochondrial membrane
GO:0051788	33449	53	262	1	259	2	1	0	0.368023	0.873453	1.62502e-56	response to misfolded protein
GO:1902284	33449	98	262	1	905	4	2	0	0.368244	0.873523	3.89335e-134	neuron projection extension involved in neuron projection guidance
GO:0009886	33449	73	262	1	5765	36	2	0	0.368825	0.874185	2.0454e-169	post-embryonic animal morphogenesis
GO:0010596	33449	92	262	1	448	2	3	0	0.368908	0.874185	3.49634e-98	negative regulation of endothelial cell migration
GO:0016471	33449	48	262	1	650	6	2	0	0.370066	0.876472	7.02742e-74	vacuolar proton-transporting V-type ATPase complex
GO:0016881	33449	30	262	1	81	1	1	0	0.37037	0.876736	7.09729e-23	acid-amino acid ligase activity
GO:0070382	33449	501	262	4	1302	8	2	0	0.370589	0.876796	0	exocytic vesicle
GO:0046425	33449	150	262	2	246	2	2	0	0.370831	0.876914	6.68291e-71	regulation of receptor signaling pathway via JAK-STAT
GO:2000463	33449	62	262	1	2709	20	3	0	0.371679	0.878198	9.31569e-128	positive regulation of excitatory postsynaptic potential
GO:0048704	33449	227	262	2	900	5	3	0	0.371885	0.878198	5.86019e-220	embryonic skeletal system morphogenesis
GO:0009790	33449	2489	262	15	9188	50	1	0	0.372099	0.878198	0	embryo development
GO:0043325	33449	59	262	1	5119	40	1	0	0.372173	0.878198	2.79137e-139	phosphatidylinositol-3,4-bisphosphate binding
GO:2000779	33449	175	262	1	470	1	2	0	0.37234	0.878198	4.60133e-134	regulation of double-strand break repair
GO:0071639	33449	16	262	1	112	3	3	0	0.373113	0.878863	1.05083e-19	positive regulation of monocyte chemotactic protein-1 production
GO:0007210	33449	65	262	1	10366	74	2	0	0.373201	0.878863	9.74826e-171	serotonin receptor signaling pathway
GO:0007006	33449	165	262	2	5605	44	3	0	0.373433	0.878863	0	mitochondrial membrane organization
GO:0060976	33449	91	262	1	2188	11	2	0	0.373982	0.878863	1.02548e-163	coronary vasculature development
GO:0072595	33449	64	262	1	23480	171	3	0	0.374019	0.878863	2.60652e-191	maintenance of protein localization in organelle
GO:0035461	33449	68	262	1	3382	23	2	0	0.374186	0.878863	5.0716e-144	vitamin transmembrane transport
GO:0045589	33449	46	262	1	319	3	2	0	0.374217	0.878863	1.11557e-56	regulation of regulatory T cell differentiation
GO:0016500	33449	48	262	1	3416	33	1	0	0.374501	0.878863	4.25725e-109	protein-hormone receptor activity
GO:0004340	33449	24	262	1	64	1	2	0	0.375	0.878863	3.98964e-18	glucokinase activity
GO:0008865	33449	9	262	1	24	1	1	0	0.375	0.878863	7.64816e-07	fructokinase activity
GO:0019136	33449	9	262	1	24	1	2	0	0.375	0.878863	7.64816e-07	deoxynucleoside kinase activity
GO:0051930	33449	78	262	1	208	1	2	0	0.375	0.878863	3.03729e-59	regulation of sensory perception of pain
GO:0043300	33449	87	262	2	877	13	3	0	0.375278	0.878863	1.58313e-122	regulation of leukocyte degranulation
GO:0046519	33449	45	262	1	311	3	1	0	0.37533	0.878863	2.27603e-55	sphingoid metabolic process
GO:0005811	33449	154	262	2	9925	84	1	0	0.375645	0.87915	0	lipid droplet
GO:0006665	33449	311	262	3	10925	77	2	0	0.376014	0.879426	0	sphingolipid metabolic process
GO:0015185	33449	36	262	1	325	4	3	0	0.376191	0.879426	1.04002e-48	gamma-aminobutyric acid transmembrane transporter activity
GO:0048710	33449	70	262	1	186	1	2	0	0.376344	0.879426	5.30063e-53	regulation of astrocyte differentiation
GO:0008656	33449	45	262	2	73	2	2	0	0.376712	0.879834	8.15894e-21	cysteine-type endopeptidase activator activity involved in apoptotic process
GO:0019905	33449	158	262	2	257	2	1	0	0.377037	0.879854	7.84539e-74	syntaxin binding
GO:0048712	33449	48	262	1	127	1	3	0	0.377953	0.879854	3.68635e-36	negative regulation of astrocyte differentiation
GO:0033522	33449	50	262	2	81	2	1	0	0.378086	0.879854	4.31404e-23	histone H2A ubiquitination
GO:1905370	33449	21	262	1	189	4	2	0	0.37821	0.879854	2.53311e-28	serine-type endopeptidase complex
GO:0016783	33449	23	262	1	158	3	1	0	0.37826	0.879854	3.75305e-28	sulfurtransferase activity
GO:0048753	33449	71	262	1	2283	15	2	0	0.378352	0.879854	8.9827e-137	pigment granule organization
GO:0031334	33449	320	262	3	3934	27	4	0	0.37852	0.879854	0	positive regulation of protein-containing complex assembly
GO:0035282	33449	261	262	3	957	8	1	0	0.378634	0.879854	1.01132e-242	segmentation
GO:0005216	33449	1255	262	10	1974	14	2	0	0.378707	0.879854	0	monoatomic ion channel activity
GO:0019958	33449	25	262	1	66	1	1	0	0.378788	0.879854	9.53236e-19	C-X-C chemokine binding
GO:1905709	33449	23	262	1	109	2	1	0	0.379035	0.879854	4.33781e-24	negative regulation of membrane permeability
GO:0044403	33449	473	262	8	2409	35	1	0	0.379044	0.879854	0	biological process involved in symbiotic interaction
GO:1903533	33449	100	262	1	681	3	2	0	0.379478	0.880413	9.50879e-123	regulation of protein targeting
GO:0045686	33449	63	262	1	429	3	3	0	0.379779	0.880661	3.41362e-77	negative regulation of glial cell differentiation
GO:0019867	33449	406	262	4	27845	214	1	0	0.379978	0.880674	0	outer membrane
GO:0034314	33449	104	262	4	132	4	1	0	0.380552	0.881134	2.80801e-29	Arp2/3 complex-mediated actin nucleation
GO:0042755	33449	67	262	1	176	1	1	0	0.380682	0.881134	2.66086e-50	eating behavior
GO:0045066	33449	57	262	1	506	4	1	0	0.380949	0.881134	7.85293e-77	regulatory T cell differentiation
GO:0044378	33449	8	262	1	21	1	1	0	0.380952	0.881134	4.91425e-06	non-sequence-specific DNA binding, bending
GO:0021955	33449	76	262	1	1149	7	2	0	0.381423	0.881273	6.20493e-121	central nervous system neuron axonogenesis
GO:0050794	33449	19126	262	144	29088	215	2	0	0.381799	0.881273	0	regulation of cellular process
GO:0045630	33449	42	262	1	110	1	4	0	0.381818	0.881273	2.19391e-31	positive regulation of T-helper 2 cell differentiation
GO:0002517	33449	13	262	1	34	1	1	0	0.382353	0.881273	1.07761e-09	T cell tolerance induction
GO:0021795	33449	99	262	2	235	3	2	0	0.382396	0.881273	6.40987e-69	cerebral cortex cell migration
GO:0060562	33449	667	262	4	2138	10	2	0	0.382457	0.881273	0	epithelial tube morphogenesis
GO:0070570	33449	95	262	1	5555	28	4	0	0.383796	0.881273	4.17049e-208	regulation of neuron projection regeneration
GO:0046337	33449	53	262	1	576	5	1	0	0.383933	0.881273	2.51542e-76	phosphatidylethanolamine metabolic process
GO:0046473	33449	53	262	1	576	5	1	0	0.383933	0.881273	2.51542e-76	phosphatidic acid metabolic process
GO:0034389	33449	71	262	1	7682	52	1	0	0.383968	0.881273	1.59187e-174	lipid droplet organization
GO:0051053	33449	152	262	2	5276	46	4	0	0.384225	0.881273	1.91077e-298	negative regulation of DNA metabolic process
GO:0009173	33449	20	262	1	135	3	2	0	0.384269	0.881273	2.64506e-24	pyrimidine ribonucleoside monophosphate metabolic process
GO:0004315	33449	7	262	1	33	2	1	0	0.38447	0.881273	2.3408e-07	3-oxoacyl-[acyl-carrier-protein] synthase activity
GO:0055056	33449	15	262	1	39	1	1	0	0.384615	0.881273	3.97759e-11	D-glucose transmembrane transporter activity
GO:0008611	33449	10	262	1	26	1	3	0	0.384615	0.881273	1.88262e-07	ether lipid biosynthetic process
GO:0035601	33449	206	262	2	6366	41	2	0	0.384841	0.881273	0	protein deacylation
GO:0043235	33449	810	262	6	10195	63	1	0	0.384883	0.881273	0	receptor complex
GO:0015377	33449	56	262	1	260	2	2	0	0.385031	0.881273	2.46156e-58	chloride:monoatomic cation symporter activity
GO:0071218	33449	45	262	1	209	2	2	0	0.385075	0.881273	7.80328e-47	cellular response to misfolded protein
GO:0030544	33449	80	262	2	189	3	1	0	0.385222	0.881273	2.02823e-55	Hsp70 protein binding
GO:0048709	33449	200	262	2	2124	14	2	0	0.385365	0.881273	4.66313e-287	oligodendrocyte differentiation
GO:0072655	33449	136	262	1	630	2	2	0	0.385414	0.881273	4.91126e-142	establishment of protein localization to mitochondrion
GO:0060325	33449	78	262	1	5663	35	3	0	0.385472	0.881273	3.52969e-178	face morphogenesis
GO:0007158	33449	47	262	1	1757	18	1	0	0.387661	0.883371	1.50655e-93	neuron cell-cell adhesion
GO:0033500	33449	492	262	4	1723	11	1	0	0.387969	0.883371	0	carbohydrate homeostasis
GO:1990454	33449	29	262	1	193	3	2	0	0.388136	0.883371	4.24215e-35	L-type voltage-gated calcium channel complex
GO:0010039	33449	35	262	1	591	8	1	0	0.388225	0.883371	2.84885e-57	response to iron ion
GO:0046688	33449	35	262	1	591	8	1	0	0.388225	0.883371	2.84885e-57	response to copper ion
GO:0032623	33449	141	262	3	1265	20	1	0	0.38883	0.883371	2.54104e-191	interleukin-2 production
GO:0030241	33449	14	262	1	36	1	2	0	0.388889	0.883371	2.63415e-10	skeletal muscle myosin thick filament assembly
GO:0031290	33449	72	262	1	623	4	1	0	0.38891	0.883371	2.74167e-96	retinal ganglion cell axon guidance
GO:0000139	33449	1215	262	9	4772	31	2	0	0.388933	0.883371	0	Golgi membrane
GO:0099503	33449	1103	262	8	3814	24	1	0	0.389156	0.883371	0	secretory vesicle
GO:0006605	33449	465	262	2	1438	4	1	0	0.389673	0.883371	0	protein targeting
[truncated: 2,587 more rows]

## Sheet: Moderate (Count)
geneID	variant Count					Standard deviation	Mean	2 Standard Deviations
LOC118381495	209	1	1	209		4.78637	3.2035	12.7762
LOC118372108	201	1
LOC118381995	174	1	>=10	1194
LOC118379156	152	1	>=13 (2*stdev)	691
LOC118380894	96	1	>=15	497
LOC118372149	87	1	>=20	244
LOC127930633	71	1
LOC118394379	68	1
LOC118368916	65	1
LOC118395432	64	1
LOC118385847	62	1
LOC118373876	61	1
LOC118368906	61	1
LOC118370533	60	1
LOC118398249	58	1
LOC118380937	56	1
LOC118370532	53	1
LOC118396117	52	1
LOC127929729	52	1
LOC118387118	49	1
LOC118378023	49	1
LOC118397180	49	1
LOC118365709	49	1
LOC118358589	48	1
LOC118381276	48	1
LOC118382468	48	1
LOC118389197	46	1
LOC118398547	46	1
LOC118371182	45	1
LOC118360325	45	1
LOC118365301	44	1
LOC118392026	43	1
LOC118362176	43	1
LOC118363858	43	1
LOC127918074	43	1
LOC118372633	43	1
LOC118357852	42	1
si:ch73-335l21.4	42	1
LOC118375186	41	1
LOC118395407	40	1
LOC118398941	40	1
LOC118369807	40	1
LOC118382064	40	1
LOC118374163	40	1
LOC118369143	39	1
LOC118373693	39	1
LOC118394186	38	1
LOC118365044	38	1
LOC118394829	37	1
LOC118362881	37	1
LOC118376125	37	1
LOC118382113	37	1
LOC127929730	37	1
LOC118383411	36	1
LOC118372692	36	1
LOC118387874	36	1
LOC118399058	36	1
LOC118400605	36	1
LOC118369045	36	1
LOC118373862	36	1
LOC118370541	36	1
LOC118391990	35	1
LOC118397689	35	1
LOC127911471	35	1
LOC118358008	35	1
LOC118378539	35	1
LOC127924396	35	1
LOC118386318	34	1
LOC118368082	34	1
LOC127922878	34	1
LOC118376392	34	1
si:ch211-286b4.4	33	1
LOC118364221	33	1
LOC127906018	32	1
LOC118385891	32	1
LOC118387707	32	1
LOC127931980	32	1
LOC118398275	32	1
LOC118378552	32	1
LOC127910689	32	1
LOC118381137	32	1
LOC118361889	31	1
LOC118371304	31	1
si:dkey-7i4.24	31	1
LOC118383942	31	1
LOC118399308	30	1
LOC127906074	30	1
LOC127924148	30	1
LOC118375753	30	1
LOC118386503	29	1
LOC118383248	29	1
LOC118392587	29	1
LOC118395412	29	1
LOC127916935	29	1
LOC118382629	29	1
LOC118375973	29	1
LOC118364609	28	1
LOC118380010	28	1
LOC118395226	28	1
LOC118364067	28	1
LOC118365229	28	1
LOC118385381	27	1
LOC118374011	27	1
LOC118378100	27	1
LOC127907177	27	1
LOC127907555	27	1
LOC118395523	27	1
LOC118372514	27	1
LOC118402524	27	1
LOC118361073	27	1
LOC118382394	27	1
LOC118363679	27	1
LOC118366639	27	1
LOC118381966	26	1
LOC118380914	26	1
LOC118385708	26	1
LOC118377538	26	1
LOC118375224	26	1
LOC118370576	26	1
LOC118395568	26	1
LOC118396387	26	1
LOC118396734	26	1
LOC118397896	26	1
LOC118362663	26	1
LOC118368818	26	1
LOC118382002	26	1
LOC118372650	26	1
LOC118387832	25	1
LOC118385620	25	1
LOC118383962	25	1
LOC118392697	25	1
LOC118392015	25	1
LOC118394018	25	1
LOC118398844	25	1
LOC118399186	25	1
LOC118402776	25	1
LOC118372970	25	1
LOC118383592	25	1
LOC118368817	25	1
LOC118374623	25	1
LOC127925164	25	1
LOC118381130	25	1
LOC118376873	25	1
LOC118364991	24	1
LOC118374817	24	1
LOC127930836	24	1
LOC118377534	24	1
LOC118400438	24	1
LOC118402024	24	1
LOC118402350	24	1
LOC118357531	24	1
LOC118369859	24	1
LOC118370052	24	1
LOC118378752	24	1
LOC118377810	24	1
LOC118401018	23	1
LOC118380535	23	1
LOC118388040	23	1
LOC118395627	23	1
LOC118383269	23	1
LOC118399214	23	1
LOC118357663	23	1
LOC118379393	23	1
LOC118373719	23	1
LOC127913938	23	1
LOC127913767	23	1
LOC118364370	23	1
LOC118380649	23	1
LOC118376081	23	1
LOC118378184	23	1
LOC127917390	23	1
LOC118379356	23	1
LOC127921837	23	1
LOC118364674	23	1
LOC127923961	23	1
LOC118372071	23	1
LOC118382007	23	1
LOC118370291	23	1
si:ch211-196i2.1	22	1
LOC127931184	22	1
LOC118386618	22	1
LOC118374032	22	1
LOC118378823	22	1
LOC118395375	22	1
LOC118396502	22	1
LOC118377072	22	1
LOC118370655	22	1
LOC118361939	22	1
LOC127918111	22	1
LOC127923847	22	1
LOC118382078	22	1
LOC118376239	22	1
LOC127928871	22	1
LOC127928898	22	1
LOC118360849	21	1
LOC118363511	21	1
LOC118375809	21	1
LOC127930317	21	1
LOC118372821	21	1
LOC118390507	21	1
LOC118357627	21	1
LOC118359487	21	1
LOC118359423	21	1
LOC118362178	21	1
LOC118362850	21	1
LOC118365463	21	1
LOC118366982	21	1
LOC118368039	21	1
LOC118376946	21	1
LOC127918070	21	1
LOC127919129	21	1
LOC118380509	21	1
LOC118381867	21	1
LOC118372635	21	1
LOC118372148	21	1
LOC127927070	21	1
LOC127928891	21	1
LOC118382018	21	1
LOC118371355	21	1
LOC118371097	20	1
LOC118386659	20	1
LOC118387789	20	1
LOC118392158	20	1
LOC118392374	20	1
LOC118395246	20	1
LOC118395591	20	1
LOC118377898	20	1
LOC118357412	20	1
LOC127912627	20	1
LOC118362115	20	1
LOC118379024	20	1
LOC118363014	20	1
LOC118364321	20	1
LOC118365581	20	1
LOC127915142	20	1
LOC118368815	20	1
LOC118369705	20	1
LOC127916759	20	1
LOC127918295	20	1
LOC127919057	20	1
LOC118370527	20	1
LOC127922463	20	1
LOC118385561	20	1
LOC118381260	20	1
LOC118383627	19	1
LOC118385385	19	1
LOC127931343	19	1
LOC118388066	19	1
LOC118383888	19	1
LOC118383727	19	1
LOC118372604	19	1
LOC118377458	19	1
LOC118392036	19	1
LOC118375648	19	1
LOC118395576	19	1
LOC118361875	19	1
LOC118378968	19	1
LOC118400842	19	1
LOC118358615	19	1
LOC118358882	19	1
LOC118360603	19	1
si:dkey-151g10.3	19	1
LOC118361018	19	1
LOC118361750	19	1
LOC118375690	19	1
LOC118370750	19	1
LOC118363728	19	1
LOC118366259	19	1
LOC118369021	19	1
LOC118369849	19	1
LOC127919296	19	1
zgc:158766	19	1
LOC118375525	19	1
LOC118374917	19	1
LOC118378418	19	1
LOC118382402	19	1
si:ch211-266g18.10	18	1
LOC118364750	18	1
LOC118378312	18	1
LOC118374773	18	1
LOC118382873	18	1
LOC118384843	18	1
LOC118385435	18	1
LOC118386779	18	1
LOC118387063	18	1
LOC127931979	18	1
LOC118377870	18	1
LOC118390430	18	1
LOC118391774	18	1
LOC118380861	18	1
LOC118376095	18	1
LOC118395539	18	1
LOC118378084	18	1
LOC118358090	18	1
LOC118357956	18	1
LOC118358673	18	1
si:ch73-233m11.2	18	1
LOC118362716	18	1
LOC118376255	18	1
LOC118383119	18	1
LOC118364651	18	1
LOC118364654	18	1
LOC118366032	18	1
LOC118366647	18	1
LOC118367100	18	1
LOC118367188	18	1
si:dkeyp-118h9.7	18	1
LOC118377968	18	1
LOC118382621	18	1
LOC127916630	18	1
LOC118379199	18	1
LOC118378533	18	1
LOC118382907	18	1
LOC118382317	18	1
LOC127925348	18	1
LOC127926217	18	1
LOC118379487	18	1
LOC127927664	18	1
LOC118382755	18	1
LOC127929691	18	1
LOC118386753	17	1
LOC118387451	17	1
LOC127930349	17	1
LOC118385505	17	1
LOC118373298	17	1
LOC118388728	17	1
LOC118388986	17	1
LOC118390942	17	1
LOC118391504	17	1
LOC118400688	17	1
LOC118394112	17	1
LOC118395527	17	1
LOC118395529	17	1
LOC118395577	17	1
LOC118389371	17	1
LOC127906080	17	1
LOC127906126	17	1
LOC118398760	17	1
LOC118397883	17	1
LOC118379563	17	1
LOC118399885	17	1
LOC127910560	17	1
si:ch211-207d6.2	17	1
LOC118358648	17	1
LOC118359123	17	1
LOC127912087	17	1
LOC127912617	17	1
LOC118360211	17	1
LOC118379750	17	1
LOC118361785	17	1
LOC118362450	17	1
LOC118361864	17	1
LOC118363073	17	1
LOC118372123	17	1
LOC118372118	17	1
LOC118363857	17	1
LOC118365716	17	1
LOC118364652	17	1
LOC127914564	17	1
LOC118366196	17	1
LOC118367690	17	1
LOC118369174	17	1
LOC118381430	17	1
LOC118383971	17	1
LOC118369963	17	1
LOC127916674	17	1
LOC127916976	17	1
LOC118373616	17	1
LOC127921992	17	1
LOC127922572	17	1
LOC118402463	17	1
LOC118380839	17	1
LOC118372061	17	1
LOC118383912	17	1
LOC127927064	17	1
LOC118381850	17	1
LOC127929349	17	1
LOC118398431	16	1
LOC118398572	16	1
LOC118365300	16	1
LOC127930376	16	1
LOC118386026	16	1
LOC118379950	16	1
LOC127931034	16	1
LOC118386449	16	1
LOC118386725	16	1
LOC118387268	16	1
LOC118388376	16	1
LOC118389149	16	1
LOC118382046	16	1
LOC118391798	16	1
LOC127906355	16	1
LOC118391626	16	1
zgc:113263	16	1
LOC118395197	16	1
LOC118395435	16	1
LOC118395573	16	1
LOC118395551	16	1
LOC118395565	16	1
LOC118371768	16	1
LOC118396820	16	1
LOC118398090	16	1
LOC118397903	16	1
LOC118399318	16	1
LOC118399066	16	1
LOC127910690	16	1
LOC118402334	16	1
LOC118401638	16	1
LOC118358035	16	1
LOC118357821	16	1
LOC118377280	16	1
LOC118372622	16	1
LOC118361786	16	1
LOC118382809	16	1
LOC118361878	16	1
LOC118365729	16	1
LOC127914396	16	1
LOC118365483	16	1
LOC118366587	16	1
LOC118367013	16	1
LOC118367311	16	1
LOC127915636	16	1
LOC118370127	16	1
LOC127917585	16	1
LOC127917913	16	1
si:dkey-163f14.6	16	1
LOC118383771	16	1
LOC118370644	16	1
LOC127920483	16	1
LOC118381721	16	1
LOC118370542	16	1
LOC118383012	16	1
LOC127923928	16	1
LOC118382528	16	1
LOC118381452	16	1
LOC118372642	16	1
LOC127925937	16	1
LOC118363042	16	1
LOC127927061	16	1
LOC118378491	15	1
LOC118372476	15	1
LOC118394480	15	1
LOC118395428	15	1
LOC118377523	15	1
LOC118401477	15	1
LOC118361396	15	1
LOC118368448	15	1
LOC118384499	15	1
LOC118365351	15	1
LOC118382838	15	1
LOC118384842	15	1
LOC118385386	15	1
LOC118385901	15	1
LOC118386424	15	1
LOC118386933	15	1
LOC118388646	15	1
LOC127906300	15	1
LOC118392762	15	1
LOC118392906	15	1
LOC118396066	15	1
LOC118395679	15	1
LOC118395416	15	1
LOC118395564	15	1
LOC118395613	15	1
LOC118397212	15	1
LOC118397425	15	1
LOC118396900	15	1
LOC118397590	15	1
LOC118398687	15	1
LOC118371459	15	1
LOC118380153	15	1
LOC118382591	15	1
LOC127910680	15	1
LOC118402149	15	1
LOC118372077	15	1
LOC118361575	15	1
LOC118362222	15	1
LOC118361893	15	1
LOC118363839	15	1
LOC118365226	15	1
LOC118365275	15	1
LOC118364665	15	1
LOC118367180	15	1
LOC118367194	15	1
LOC118367305	15	1
LOC118368172	15	1
LOC118368374	15	1
LOC118368901	15	1
LOC118381699	15	1
si:ch211-125o16.4	15	1
LOC118370020	15	1
LOC127918162	15	1
LOC118383031	15	1
LOC127920251	15	1
LOC127924563	15	1
LOC118380263	15	1
LOC118380196	15	1
LOC118380856	14	1
LOC118394735	14	1
LOC118387315	14	1
si:dkey-21p1.3	14	1
LOC127911022	14	1
LOC118359337	14	1
LOC118366266	14	1
LOC118367627	14	1
LOC118384335	14	1
LOC118384359	14	1
LOC118382912	14	1
LOC118372696	14	1
LOC127930318	14	1
LOC118385867	14	1
LOC118374008	14	1
LOC118386603	14	1
LOC118387785	14	1
LOC127932609	14	1
LOC118378724	14	1
LOC127932584	14	1
LOC118390287	14	1
LOC118382147	14	1
LOC118381868	14	1
LOC118392141	14	1
LOC118392598	14	1
LOC118393056	14	1
LOC118393451	14	1
LOC118393512	14	1
si:ch211-145b13.6	14	1
LOC118395483	14	1
LOC118395481	14	1
LOC118377468	14	1
LOC118396256	14	1
LOC118379202	14	1
LOC118397094	14	1
LOC118397259	14	1
LOC118397753	14	1
LOC118398380	14	1
LOC118397864	14	1
LOC118398796	14	1
LOC127909811	14	1
LOC118399930	14	1
LOC118401065	14	1
LOC118380138	14	1
LOC118371449	14	1
LOC118401760	14	1
LOC118401705	14	1
LOC118402457	14	1
LOC118358577	14	1
LOC118360434	14	1
LOC118362478	14	1
LOC118362043	14	1
LOC118362846	14	1
LOC118363001	14	1
LOC118363006	14	1
LOC118372121	14	1
LOC118363591	14	1
LOC118364243	14	1
LOC118370521	14	1
LOC118364901	14	1
LOC118364953	14	1
LOC118364963	14	1
LOC118365429	14	1
LOC118366059	14	1
LOC118365888	14	1
LOC118367192	14	1
LOC127915628	14	1
LOC118368037	14	1
LOC118368070	14	1
LOC118367995	14	1
LOC127916695	14	1
LOC118376403	14	1
LOC127917988	14	1
LOC127918855	14	1
LOC127919757	14	1
LOC127919961	14	1
LOC127920827	14	1
LOC118380458	14	1
LOC118375136	14	1
LOC118381763	14	1
LOC118372636	14	1
LOC127925938	14	1
LOC127926123	14	1
LOC127926660	14	1
LOC118382387	14	1
LOC127926889	14	1
LOC118382328	14	1
LOC118381731	14	1
LOC118381227	14	1
LOC118381607	14	1
LOC118378748	14	1
LOC118381358	14	1
LOC127929556	14	1
LOC118381829	13	1
LOC118385119	13	1
LOC118364396	13	1
LOC118364480	13	1
LOC118376059	13	1
LOC118371116	13	1
LOC118384185	13	1
LOC127930040	13	1
LOC127930042	13	1
LOC118385705	13	1
LOC118385021	13	1
LOC118385310	13	1
LOC118385401	13	1
LOC118385936	13	1
LOC118386470	13	1
LOC127931061	13	1
LOC118379716	13	1
LOC118387244	13	1
LOC118389424	13	1
LOC118379108	13	1
LOC118390317	13	1
LOC118390443	13	1
LOC118391940	13	1
LOC118392719	13	1
LOC118392277	13	1
LOC118392380	13	1
LOC118393202	13	1
LOC118393278	13	1
LOC118395216	13	1
LOC118394898	13	1
LOC118395391	13	1
LOC127907994	13	1
LOC118396752	13	1
LOC118395965	13	1
LOC118396006	13	1
LOC118396826	13	1
LOC118371322	13	1
LOC127908709	13	1
LOC127908761	13	1
LOC127908836	13	1
LOC127908839	13	1
LOC118398858	13	1
LOC118379916	13	1
LOC127909822	13	1
LOC118399409	13	1
LOC118399873	13	1
LOC118400698	13	1
LOC118401883	13	1
LOC118402297	13	1
LOC118358839	13	1
LOC118371261	13	1
LOC127912175	13	1
LOC118359782	13	1
cfap276	13	1
LOC118360673	13	1
LOC118361141	13	1
LOC118361566	13	1
LOC118371398	13	1
LOC118362015	13	1
LOC118361908	13	1
LOC118361903	13	1
LOC118383367	13	1
LOC118376376	13	1
LOC118363380	13	1
LOC118376050	13	1
LOC118363817	13	1
LOC127914228	13	1
LOC118364213	13	1
LOC118365790	13	1
LOC127914510	13	1
si:ch211-136m16.8	13	1
LOC118367615	13	1
LOC118367809	13	1
LOC118371748	13	1
LOC118369080	13	1
LOC118368542	13	1
LOC118368709	13	1
LOC118369192	13	1
LOC118376648	13	1
LOC118369990	13	1
LOC118379524	13	1
LOC127916998	13	1
LOC127918866	13	1
LOC127919307	13	1
LOC127920016	13	1
LOC118375193	13	1
LOC127922567	13	1
LOC118382369	13	1
LOC127923731	13	1
LOC127924224	13	1
LOC127924397	13	1
LOC127925936	13	1
LOC118370652	13	1
LOC118374024	13	1
LOC118381467	13	1
LOC127928090	13	1
LOC118373291	13	1
LOC118378534	13	1
LOC118372392	13	1
LOC127929715	13	1
LOC127929717	13	1
LOC118372932	12	0
LOC118402199	12	0
LOC118366789	12	0
LOC118369296	12	0
LOC118376058	12	0
LOC118376122	12	0
LOC118370518	12	0
LOC118384770	12	0
LOC118384474	12	0
LOC127930195	12	0
LOC127930820	12	0
LOC118384891	12	0
LOC118384847	12	0
LOC118384850	12	0
LOC118385255	12	0
LOC118385376	12	0
LOC118385863	12	0
LOC118385934	12	0
LOC118375892	12	0
LOC118382446	12	0
LOC118386726	12	0
LOC118373132	12	0
LOC127931827	12	0
LOC118387928	12	0
LOC118388622	12	0
LOC118371350	12	0
LOC118390448	12	0
LOC118390469	12	0
LOC118390932	12	0
LOC118383749	12	0
LOC118391510	12	0
LOC118392377	12	0
LOC118392421	12	0
si:dkey-61l1.4	12	0
LOC118394054	12	0
LOC118393232	12	0
LOC118394118	12	0
LOC118362572	12	0
LOC118370787	12	0
LOC118394744	12	0
LOC118395234	12	0
LOC118395350	12	0
LOC118395411	12	0
LOC118395475	12	0
LOC118395644	12	0
LOC118377465	12	0
LOC118396486	12	0
LOC118396047	12	0
LOC118374168	12	0
si:dkey-202g17.3	12	0
LOC118397433	12	0
LOC127909034	12	0
LOC118398484	12	0
LOC118398540	12	0
LOC118398759	12	0
LOC118399101	12	0
LOC118399190	12	0
LOC127909809	12	0
LOC118399423	12	0
LOC118376205	12	0
LOC118400816	12	0
LOC118401180	12	0
LOC118400683	12	0
LOC118402028	12	0
LOC118402380	12	0
LOC118401640	12	0
LOC118382110	12	0
LOC118402692	12	0
LOC118402805	12	0
LOC118382599	12	0
LOC118359343	12	0
LOC118370673	12	0
LOC118360229	12	0
LOC118375010	12	0
LOC118360812	12	0
LOC118360909	12	0
LOC118361301	12	0
LOC118361110	12	0
LOC127913028	12	0
zmp:0000000991	12	0
LOC118373720	12	0
LOC118362911	12	0
LOC118361907	12	0
LOC118361938	12	0
LOC118374006	12	0
LOC127913983	12	0
LOC118372119	12	0
LOC118363553	12	0
LOC118364313	12	0
LOC118364551	12	0
LOC127914439	12	0
LOC118384619	12	0
LOC118367014	12	0
LOC118367118	12	0
LOC118369057	12	0
LOC118368519	12	0
LOC118368854	12	0
LOC118370090	12	0
LOC118376404	12	0
LOC127916631	12	0
LOC118372296	12	0
LOC127917987	12	0
LOC127918852	12	0
LOC118372777	12	0
LOC118379846	12	0
LOC118371267	12	0
LOC118376546	12	0
LOC118378922	12	0
LOC118383578	12	0
LOC118378493	12	0
LOC127922881	12	0
LOC118376421	12	0
LOC127924010	12	0
LOC118381743	12	0
LOC118372067	12	0
LOC127924253	12	0
LOC127924656	12	0
LOC127924966	12	0
LOC127927053	12	0
LOC118376660	12	0
LOC118374916	12	0
LOC127927529	12	0
LOC127927634	12	0
LOC118383397	12	0
LOC118373284	12	0
LOC118381381	12	0
LOC118382053	12	0
LOC118394433	11	0
LOC118376166	11	0
LOC118358770	11	0
LOC118395036	11	0
LOC118381180	11	0
LOC118362316	11	0
LOC118380368	11	0
LOC118366038	11	0
LOC118382769	11	0
LOC118372089	11	0
LOC118378954	11	0
LOC118378243	11	0
LOC118384412	11	0
LOC118384191	11	0
LOC118382166	11	0
LOC118372797	11	0
LOC127930266	11	0
LOC118385722	11	0
LOC118384979	11	0
LOC118385223	11	0
LOC118385494	11	0
LOC118385598	11	0
LOC118386208	11	0
LOC118386308	11	0
LOC118386430	11	0
LOC118372482	11	0
LOC118386445	11	0
LOC118386417	11	0
LOC118373458	11	0
LOC118383533	11	0
si:ch73-100l22.3	11	0
LOC118390712	11	0
LOC118390792	11	0
LOC118390442	11	0
LOC118390531	11	0
LOC118391007	11	0
LOC118391573	11	0
LOC118377347	11	0
LOC118383149	11	0
LOC118392161	11	0
LOC118373567	11	0
LOC118392569	11	0
LOC118378456	11	0
LOC118380007	11	0
LOC118395242	11	0
LOC118395323	11	0
LOC127905955	11	0
LOC118395575	11	0
LOC127907996	11	0
si:ch211-272n13.3	11	0
LOC118396217	11	0
LOC118372023	11	0
LOC118396003	11	0
LOC118380566	11	0
LOC127908478	11	0
LOC118397045	11	0
LOC118397079	11	0
LOC118397112	11	0
LOC118397219	11	0
LOC118397245	11	0
LOC118396954	11	0
LOC118396955	11	0
LOC118396956	11	0
LOC118396959	11	0
LOC127906150	11	0
LOC118371969	11	0
LOC118397738	11	0
LOC118398408	11	0
LOC118398590	11	0
LOC118398949	11	0
LOC118370418	11	0
LOC118400025	11	0
LOC118400271	11	0
LOC118373804	11	0
LOC118399802	11	0
LOC118400899	11	0
LOC118401099	11	0
LOC118401373	11	0
LOC118401772	11	0
LOC118376442	11	0
LOC118402556	11	0
LOC118381162	11	0
LOC118357513	11	0
LOC118357607	11	0
LOC118358165	11	0
LOC118357851	11	0
LOC118357853	11	0
LOC127912174	11	0
LOC118382465	11	0
LOC118359662	11	0
LOC118360295	11	0
LOC118360705	11	0
LOC118361373	11	0
LOC118361406	11	0
LOC118361142	11	0
LOC118362332	11	0
LOC118362155	11	0
LOC118362561	11	0
LOC118362681	11	0
LOC118376640	11	0
LOC118383587	11	0
LOC118383115	11	0
LOC127913701	11	0
LOC118363571	11	0
LOC118363709	11	0
LOC118363162	11	0
LOC127914049	11	0
LOC118364225	11	0
LOC118364380	11	0
LOC118364924	11	0
LOC118365104	11	0
LOC118365273	11	0
LOC118366007	11	0
LOC118378677	11	0
LOC118385733	11	0
LOC118367153	11	0
LOC118367808	11	0
LOC118368407	11	0
LOC118368714	11	0
LOC118368822	11	0
LOC118368872	11	0
LOC118368911	11	0
LOC118368968	11	0
LOC118378610	11	0
LOC118369212	11	0
si:ch73-105b23.6	11	0
LOC118383714	11	0
LOC127916996	11	0
LOC118387804	11	0
LOC118380840	11	0
LOC127917838	11	0
LOC118382042	11	0
LOC118381648	11	0
LOC118374798	11	0
LOC127919039	11	0
LOC127919274	11	0
LOC127919529	11	0
LOC118364795	11	0
LOC118380852	11	0
LOC127922663	11	0
LOC118382670	11	0
LOC118377566	11	0
LOC127922771	11	0
LOC118383434	11	0
LOC118378012	11	0
LOC118379665	11	0
LOC118383576	11	0
LOC127924657	11	0
LOC118370650	11	0
LOC127924659	11	0
LOC118375754	11	0
LOC118370790	11	0
LOC118382284	11	0
LOC127926218	11	0
LOC127926659	11	0
LOC127927303	11	0
LOC118382332	11	0
LOC118375628	11	0
LOC118383048	11	0
LOC127906069	11	0
LOC127928281	11	0
LOC118360873	11	0
LOC118381412	11	0
LOC127929344	11	0
LOC118382859	11	0
LOC118387899	10	0
LOC118373024	10	0
LOC118379482	10	0
LOC118381499	10	0
LOC118384022	10	0
LOC118396394	10	0
LOC118386750	10	0
LOC118383033	10	0
LOC118401081	10	0
LOC118359125	10	0
LOC118383124	10	0
LOC118368201	10	0
LOC118368245	10	0
LOC118370342	10	0
LOC118374424	10	0
LOC127916404	10	0
LOC127916453	10	0
LOC118382793	10	0
zgc:111976	10	0
LOC127922000	10	0
LOC118378412	10	0
LOC118377695	10	0
LOC118378380	10	0
LOC118384351	10	0
LOC118381976	10	0
LOC118384450	10	0
LOC118384631	10	0
LOC118384205	10	0
LOC118382072	10	0
LOC127906044	10	0
LOC127930635	10	0
LOC118384948	10	0
si:ch73-362m14.2	10	0
LOC118384974	10	0
LOC118384991	10	0
LOC118385007	10	0
LOC118384831	10	0
LOC118385659	10	0
LOC118385489	10	0
LOC118370628	10	0
LOC118385896	10	0
LOC118386013	10	0
LOC118385851	10	0
LOC127931028	10	0
LOC118386383	10	0
LOC118386439	10	0
LOC118386448	10	0
LOC118386575	10	0
LOC118387225	10	0
LOC127931308	10	0
LOC118387290	10	0
LOC118387671	10	0
LOC118381839	10	0
LOC118387936	10	0
LOC118388163	10	0
LOC118388747	10	0
si:ch1073-335m2.2	10	0
LOC118389154	10	0
LOC118377732	10	0
LOC118378127	10	0
LOC118381933	10	0
LOC127906202	10	0
LOC118391564	10	0
LOC118391589	10	0
LOC118391593	10	0
LOC118392683	10	0
LOC118392685	10	0
LOC118392029	10	0
LOC118392638	10	0
si:cabz01007807.1	10	0
LOC118392378	10	0
LOC118394074	10	0
LOC118372183	10	0
LOC118394177	10	0
LOC118382154	10	0
LOC118381149	10	0
LOC118394612	10	0
LOC118394684	10	0
LOC127907678	10	0
LOC118395579	10	0
LOC118375669	10	0
LOC118371775	10	0
LOC118396378	10	0
LOC118395939	10	0
LOC127908704	10	0
LOC118379701	10	0
LOC118396899	10	0
LOC118398094	10	0
LOC118398187	10	0
LOC118398462	10	0
LOC118398478	10	0
LOC118397878	10	0
LOC118372428	10	0
LOC118397832	10	0
LOC118374790	10	0
LOC127909817	10	0
LOC118399464	10	0
LOC118393648	10	0
trnay-gua_112	10	0
LOC118400525	10	0
LOC118401212	10	0
LOC118397594	10	0
LOC118402188	10	0
LOC118402388	10	0
LOC118377878	10	0
LOC118357824	10	0
LOC118371209	10	0
LOC118359301	10	0
LOC118359984	10	0
LOC118360128	10	0
LOC118360235	10	0
LOC118378311	10	0
LOC118361499	10	0
LOC118361606	10	0
LOC118372588	10	0
LOC118377604	10	0
LOC118362451	10	0
LOC118362638	10	0
LOC118362182	10	0
si:ch73-242m19.1	10	0
LOC118362893	10	0
LOC118362955	10	0
LOC118361953	10	0
LOC118363914	10	0
si:ch211-168f7.5	10	0
LOC118372263	10	0
LOC118363355	10	0
LOC118363379	10	0
LOC118372111	10	0
LOC118369993	10	0
LOC118363189	10	0
LOC118364056	10	0
LOC118364887	10	0
LOC118365016	10	0
LOC118365106	10	0
LOC118365780	10	0
LOC118366083	10	0
LOC118365922	10	0
LOC118365875	10	0
LOC118392340	10	0
LOC127914622	10	0
LOC118366300	10	0
LOC118366308	10	0
LOC118366975	10	0
LOC118367199	10	0
LOC118367564	10	0
LOC118367630	10	0
LOC118377414	10	0
LOC118381214	10	0
LOC118380716	10	0
LOC118369093	10	0
LOC118368718	10	0
LOC118369163	10	0
LOC118368846	10	0
LOC118369171	10	0
LOC118369184	10	0
LOC118369209	10	0
LOC127916322	10	0
LOC127915611	10	0
LOC118369763	10	0
LOC118380482	10	0
LOC127916587	10	0
LOC118370068	10	0
LOC118370079	10	0
LOC118370130	10	0
LOC118369980	10	0
LOC118375942	10	0
LOC118370647	10	0
LOC118378441	10	0
LOC127919838	10	0
LOC118372154	10	0
LOC127920151	10	0
LOC127920334	10	0
LOC118383011	10	0
LOC118379277	10	0
LOC127921826	10	0
LOC127922486	10	0
LOC127922513	10	0
LOC118381655	10	0
LOC127923382	10	0
LOC127923631	10	0
LOC118376488	10	0
LOC127924014	10	0
LOC118376423	10	0
LOC118379664	10	0
LOC118382207	10	0
LOC127925233	10	0
LOC127925251	10	0
LOC118375759	10	0
LOC127925945	10	0
LOC118382786	10	0
LOC118376894	10	0
LOC127926527	10	0
LOC127926662	10	0
LOC127926887	10	0
LOC127927062	10	0
LOC127927190	10	0
LOC127927234	10	0
LOC118382004	10	0
LOC118372627	10	0
LOC118382063	10	0
LOC118374094	10	0
LOC127927689	10	0
LOC118379448	10	0
LOC118381566	10	0
LOC118377706	10	0
LOC118371370	10	0
LOC127928865	10	0
LOC118380728	10	0
LOC118373700	10	0
LOC118383881	10	0
LOC118373251	9	0
LOC118378480	9	0
LOC118374569	9	0
LOC118380173	9	0
LOC127931225	9	0
LOC118384621	9	0
LOC118386171	9	0
LOC118386248	9	0
LOC127932181	9	0
LOC118364494	9	0
LOC118383308	9	0
LOC118380156	9	0
LOC118374653	9	0
LOC118373657	9	0
LOC118382189	9	0
LOC118373559	9	0
LOC118397009	9	0
LOC118398618	9	0
LOC118400216	9	0
LOC118402459	9	0
LOC118402945	9	0
si:ch211-186j3.6	9	0
LOC118360042	9	0
LOC118364123	9	0
si:ch211-234p6.5	9	0
LOC118365623	9	0
LOC118367863	9	0
LOC118371023	9	0
LOC118381711	9	0
LOC118372699	9	0
LOC118372707	9	0
LOC118374209	9	0
LOC118374700	9	0
LOC118375673	9	0
LOC127929812	9	0
LOC118381837	9	0
LOC118384453	9	0
LOC118384495	9	0
LOC118375807	9	0
LOC118380921	9	0
LOC118380575	9	0
LOC118376541	9	0
LOC118384916	9	0
LOC118385313	9	0
LOC118385871	9	0
LOC118385968	9	0
LOC118386027	9	0
LOC118386107	9	0
LOC118385820	9	0
LOC127931175	9	0
LOC118386440	9	0
LOC118382874	9	0
LOC118386573	9	0
LOC118374100	9	0
LOC118388055	9	0
trnai-uau_50	9	0
LOC118388500	9	0
LOC118388618	9	0
LOC118388759	9	0
LOC118389354	9	0
LOC118389032	9	0
LOC118389127	9	0
LOC118373878	9	0
LOC118390047	9	0
LOC118390065	9	0
LOC118389700	9	0
LOC118390873	9	0
LOC118391036	9	0
LOC118375849	9	0
LOC118391610	9	0
LOC118391518	9	0
LOC118391619	9	0
LOC118392612	9	0
trnay-gua_21	9	0
LOC127906888	9	0
LOC118391941	9	0
LOC118392724	9	0
LOC118392577	9	0
LOC118392887	9	0
LOC118375017	9	0
LOC118392946	9	0
LOC118393372	9	0
LOC118393440	9	0
LOC118393520	9	0
LOC118394311	9	0
LOC118362550	9	0
LOC118379859	9	0
LOC118394427	9	0
si:ch211-13f8.1	9	0
LOC118394644	9	0
LOC118394863	9	0
LOC118395315	9	0
LOC118395394	9	0
LOC118381916	9	0
LOC118395567	9	0
LOC118395550	9	0
LOC118395616	9	0
LOC118373435	9	0
LOC118396392	9	0
LOC118396582	9	0
LOC118396261	9	0
LOC118377208	9	0
LOC118397034	9	0
LOC118396822	9	0
LOC118397287	9	0
LOC118396907	9	0
LOC118377332	9	0
LOC118377337	9	0
LOC118381492	9	0
LOC118397002	9	0
LOC127909363	9	0
LOC118398176	9	0
LOC118398340	9	0
LOC118398562	9	0
LOC118398709	9	0
LOC118398744	9	0
LOC118397885	9	0
LOC118399232	9	0
LOC118398947	9	0
LOC127909849	9	0
LOC118399323	9	0
LOC118400943	9	0
LOC118401107	9	0
LOC118401132	9	0
LOC118401254	9	0
LOC118401497	9	0
LOC118401590	9	0
LOC118383628	9	0
LOC118379968	9	0
LOC118401749	9	0
LOC118401773	9	0
LOC118401863	9	0
LOC118402336	9	0
LOC118402367	9	0
si:dkey-181m9.8	9	0
LOC118402440	9	0
LOC118357619	9	0
si:ch211-214j8.12	9	0
LOC118358130	9	0
LOC118358227	9	0
LOC118377437	9	0
LOC118358996	9	0
LOC118358728	9	0
LOC118358802	9	0
LOC118376135	9	0
LOC118360613	9	0
LOC118360519	9	0
LOC118360706	9	0
LOC118360833	9	0
LOC118360953	9	0
LOC118361034	9	0
LOC118361081	9	0
LOC118361082	9	0
LOC118361328	9	0
LOC118361609	9	0
LOC118361165	9	0
LOC118374629	9	0
LOC118361177	9	0
LOC118361787	9	0
LOC118361801	9	0
LOC118372971	9	0
LOC118379214	9	0
LOC118382879	9	0
LOC118362132	9	0
LOC118379732	9	0
LOC118362761	9	0
LOC118361832	9	0
LOC118362828	9	0
LOC118361838	9	0
LOC118362905	9	0
LOC118361892	9	0
LOC118361935	9	0
LOC118380707	9	0
LOC127913760	9	0
LOC118363274	9	0
LOC118363988	9	0
LOC118363722	9	0
LOC118363170	9	0
LOC118363191	9	0
LOC118364019	9	0
LOC118364038	9	0
LOC118364891	9	0
LOC118365103	9	0
LOC118365759	9	0
LOC127914496	9	0
LOC118365792	9	0
LOC118384626	9	0
LOC118365939	9	0
LOC118366248	9	0
LOC118366349	9	0
LOC118366699	9	0
LOC118367582	9	0
LOC118367598	9	0
LOC118367541	9	0
LOC118368056	9	0
LOC118368128	9	0
LOC118368510	9	0
LOC118368831	9	0
LOC118369195	9	0
LOC118369485	9	0
LOC118369545	9	0
LOC118369582	9	0
LOC118380599	9	0
LOC118370069	9	0
LOC118376580	9	0
LOC118375674	9	0
LOC118387812	9	0
LOC118378356	9	0
LOC118382106	9	0
LOC127918613	9	0
LOC118382251	9	0
LOC127918853	9	0
LOC127906015	9	0
LOC127918991	9	0
LOC118379382	9	0
LOC118381989	9	0
LOC118364803	9	0
LOC118364800	9	0
LOC127920484	9	0
LOC118373480	9	0
LOC118377425	9	0
trnav-cac_134	9	0
trnav-aac_80	9	0
LOC118370515	9	0
LOC118382996	9	0
LOC127922901	9	0
LOC118365097	9	0
LOC118383116	9	0
LOC118381838	9	0
LOC118375945	9	0
LOC127924144	9	0
LOC118384382	9	0
LOC118380948	9	0
LOC127924401	9	0
LOC118376539	9	0
LOC127924468	9	0
LOC118380197	9	0
LOC127925447	9	0
trnas-cga_52	9	0
LOC118382104	9	0
LOC127906031	9	0
LOC118381372	9	0
LOC127927100	9	0
LOC118375026	9	0
LOC118383698	9	0
LOC118383326	9	0
LOC118382863	9	0
LOC118374093	9	0
LOC118378506	9	0
LOC118373290	9	0
LOC118380904	9	0
LOC118378325	9	0
LOC118361437	9	0
LOC118378749	9	0
LOC127929518	9	0
LOC118375021	9	0
LOC118374856	8	0
LOC118394418	8	0
LOC118394486	8	0
LOC118395569	8	0
LOC118396139	8	0
LOC118380853	8	0
LOC118396318	8	0
LOC118384547	8	0
LOC118374281	8	0
LOC118385013	8	0
LOC118387697	8	0
LOC118392420	8	0
LOC118384251	8	0
LOC118374377	8	0
LOC118376826	8	0
LOC118397941	8	0
LOC118398644	8	0
LOC118366110	8	0
LOC118402787	8	0
si:dkey-56m19.5	8	0
LOC118358294	8	0
LOC118360108	8	0
LOC118363666	8	0
LOC127905962	8	0
LOC118365630	8	0
LOC118369088	8	0
LOC118363320	8	0
LOC118369450	8	0
LOC118376157	8	0
LOC118378919	8	0
LOC118373006	8	0
LOC118381565	8	0
LOC127929754	8	0
LOC118384762	8	0
LOC118384567	8	0
LOC118384616	8	0
LOC118384194	8	0
LOC118371519	8	0
LOC118382482	8	0
LOC127930130	8	0
LOC127930148	8	0
LOC118371790	8	0
LOC118382568	8	0
LOC118380157	8	0
LOC118384905	8	0
LOC118384960	8	0
si:ch211-244c8.4	8	0
LOC118385587	8	0
LOC118373090	8	0
LOC118385924	8	0
LOC118385792	8	0
LOC118386006	8	0
LOC118385801	8	0
LOC118386086	8	0
LOC118386092	8	0
LOC118385827	8	0
LOC118396118	8	0
LOC127931132	8	0
LOC118371848	8	0
LOC118382252	8	0
LOC118386705	8	0
LOC118386729	8	0
LOC118387007	8	0
LOC118373457	8	0
LOC118378608	8	0
LOC118387294	8	0
LOC118387463	8	0
LOC118373620	8	0
LOC118387610	8	0
LOC118389600	8	0
LOC118389639	8	0
LOC118388175	8	0
LOC118388783	8	0
LOC118389368	8	0
LOC118389223	8	0
LOC118364850	8	0
LOC118389418	8	0
LOC127932382	8	0
LOC127932626	8	0
si:dkey-93h22.7	8	0
LOC118382718	8	0
LOC118379405	8	0
LOC118380198	8	0
LOC118382630	8	0
LOC118377228	8	0
LOC118390631	8	0
LOC118390636	8	0
LOC118390660	8	0
LOC118375299	8	0
LOC127906231	8	0
LOC118390444	8	0
LOC118390565	8	0
LOC118389732	8	0
LOC118390602	8	0
LOC118370380	8	0
LOC118390922	8	0
LOC118391058	8	0
LOC118391592	8	0
LOC118379877	8	0
c12h18orf54	8	0
LOC118377091	8	0
LOC118391947	8	0
LOC118392709	8	0
LOC118392072	8	0
LOC118379228	8	0
LOC118375085	8	0
si:dkey-171c9.3	8	0
LOC118392307	8	0
LOC118392362	8	0
LOC118392494	8	0
LOC118370867	8	0
LOC118392929	8	0
LOC118393510	8	0
LOC118393514	8	0
LOC118394275	8	0
LOC118360033	8	0
LOC118377194	8	0
LOC118376843	8	0
LOC127907559	8	0
LOC118396069	8	0
LOC118377685	8	0
LOC118394601	8	0
LOC118394675	8	0
LOC118395004	8	0
LOC118395012	8	0
LOC118395015	8	0
LOC118395053	8	0
LOC118395429	8	0
LOC118395439	8	0
LOC118395538	8	0
LOC118395604	8	0
LOC118395566	8	0
LOC118395624	8	0
LOC118371741	8	0
LOC127907973	8	0
LOC118373867	8	0
LOC118396390	8	0
LOC118396401	8	0
LOC118396466	8	0
LOC118396659	8	0
LOC118382357	8	0
LOC118395799	8	0
LOC118373858	8	0
LOC127908590	8	0
LOC118397117	8	0
LOC118397336	8	0
LOC118396840	8	0
LOC118396953	8	0
LOC118370874	8	0
LOC118375292	8	0
LOC118397575	8	0
LOC118397978	8	0
LOC118397997	8	0
LOC118371163	8	0
LOC118371752	8	0
LOC118397674	8	0
LOC118398172	8	0
LOC118398338	8	0
LOC118398407	8	0
LOC118397715	8	0
LOC118397862	8	0
LOC118397884	8	0
LOC118398803	8	0
LOC118399165	8	0
LOC118399231	8	0
LOC118399280	8	0
LOC118399404	8	0
LOC118399410	8	0
LOC127909864	8	0
LOC118399428	8	0
LOC118399533	8	0
trnay-gua_116	8	0
LOC118399840	8	0
LOC118399872	8	0
terf2ip	8	0
LOC118400919	8	0
LOC118400998	8	0
LOC118401010	8	0
LOC118401066	8	0
LOC118400836	8	0
LOC127910683	8	0
LOC127910714	8	0
LOC118400706	8	0
trnav-aac_17	8	0
trnav-cac_71	8	0
LOC118402436	8	0
LOC118402402	8	0
LOC118374670	8	0
LOC118402943	8	0
trnak-cuu_49	8	0
LOC118357584	8	0
LOC118402674	8	0
LOC118357991	8	0
LOC118358126	8	0
LOC118358293	8	0
LOC118375790	8	0
LOC118358818	8	0
LOC118358935	8	0
LOC118358660	8	0
LOC118358729	8	0
LOC118359328	8	0
LOC118359331	8	0
LOC118359347	8	0
LOC118380719	8	0
LOC118358800	8	0
LOC118377954	8	0
LOC118370671	8	0
trnah-gug_105	8	0
LOC118359664	8	0
LOC118359897	8	0
LOC118381687	8	0
LOC118376952	8	0
LOC118360598	8	0
LOC118360536	8	0
LOC118360745	8	0
LOC118360775	8	0
LOC118360947	8	0
LOC118361491	8	0
LOC118361698	8	0
LOC118372534	8	0
LOC118362112	8	0
LOC127913510	8	0
LOC127913511	8	0
LOC118362234	8	0
LOC118370610	8	0
LOC118362327	8	0
LOC118362146	8	0
LOC118362060	8	0
LOC118362744	8	0
LOC118362951	8	0
LOC118362964	8	0
LOC127913675	8	0
LOC118363911	8	0
LOC118373490	8	0
LOC118372272	8	0
LOC118371217	8	0
LOC118374579	8	0
LOC127913984	8	0
LOC118372122	8	0
LOC118372113	8	0
LOC118363715	8	0
LOC118363781	8	0
LOC127914031	8	0
LOC127914048	8	0
LOC118364205	8	0
LOC118364027	8	0
LOC127906083	8	0
LOC118364325	8	0
LOC118364343	8	0
LOC118375778	8	0
LOC118364958	8	0
LOC118365049	8	0
LOC118365090	8	0
LOC118365247	8	0
LOC118365264	8	0
LOC118365503	8	0
LOC118372891	8	0
LOC118372880	8	0
LOC118366105	8	0
LOC118366145	8	0
LOC118366261	8	0
LOC118365968	8	0
LOC127914625	8	0
LOC127914567	8	0
LOC118366373	8	0
LOC118377258	8	0
LOC118375369	8	0
LOC118366875	8	0
LOC118367278	8	0
LOC118367381	8	0
LOC118367406	8	0
LOC118367701	8	0
LOC118368166	8	0
LOC118368440	8	0
LOC118368459	8	0
LOC118371411	8	0
LOC118368505	8	0
LOC118368524	8	0
si:ch211-266g18.6	8	0
LOC118368584	8	0
LOC118368667	8	0
LOC118368711	8	0
LOC118368767	8	0
LOC118368801	8	0
LOC118368819	8	0
LOC118373381	8	0
LOC118368891	8	0
LOC118369203	8	0
LOC118380236	8	0
LOC127916407	8	0
LOC127916492	8	0
LOC127916497	8	0
LOC118369708	8	0
LOC118369861	8	0
LOC118370080	8	0
LOC118370111	8	0
LOC118369972	8	0
LOC118369981	8	0
LOC118370000	8	0
LOC118376757	8	0
LOC118379082	8	0
LOC118380635	8	0
LOC118381894	8	0
LOC127916790	8	0
LOC127916632	8	0
trnal-uag_27	8	0
LOC127917084	8	0
LOC118388126	8	0
LOC118387807	8	0
LOC118382162	8	0
LOC127917837	8	0
LOC127918069	8	0
LOC127918615	8	0
LOC118381592	8	0
LOC118361127	8	0
LOC127918869	8	0
LOC127918990	8	0
LOC127919266	8	0
LOC127919344	8	0
LOC127919533	8	0
LOC127919640	8	0
LOC127919791	8	0
LOC118378696	8	0
LOC118402609	8	0
trnai-aau_100	8	0
LOC127921370	8	0
LOC118381809	8	0
LOC118358537	8	0
LOC118382283	8	0
LOC127922178	8	0
LOC118379833	8	0
LOC118373330	8	0
LOC118371757	8	0
LOC127922899	8	0
LOC127923135	8	0
LOC118380629	8	0
LOC127924012	8	0
LOC118372059	8	0
LOC127924344	8	0
LOC127924383	8	0
LOC118376409	8	0
LOC118380693	8	0
LOC127925016	8	0
LOC127906093	8	0
LOC127925260	8	0
LOC118381351	8	0
LOC127925496	8	0
LOC127925590	8	0
LOC127925625	8	0
LOC118381125	8	0
LOC118379299	8	0
LOC118370550	8	0
LOC127926469	8	0
LOC118382111	8	0
LOC118374232	8	0
LOC127927224	8	0
LOC127927562	8	0
LOC118381167	8	0
LOC118379352	8	0
trnam-cau_135	8	0
LOC118385559	8	0
LOC118375567	8	0
LOC118383425	8	0
LOC118377702	8	0
LOC118378248	8	0
LOC118380745	8	0
LOC118382940	8	0
LOC118371352	8	0
LOC118380406	7	0
LOC118372471	7	0
LOC118387703	7	0
LOC118394440	7	0
LOC118388035	7	0
LOC118394426	7	0
LOC118388232	7	0
LOC118360136	7	0
LOC118394688	7	0
LOC118374824	7	0
LOC118375009	7	0
LOC118375595	7	0
LOC118373016	7	0
LOC118396160	7	0
LOC118373664	7	0
LOC118395299	7	0
LOC118386024	7	0
LOC118395379	7	0
LOC118386443	7	0
LOC127932300	7	0
LOC118387878	7	0
LOC118387903	7	0
LOC118391221	7	0
LOC118392006	7	0
LOC118392706	7	0
LOC118386097	7	0
LOC118362139	7	0
c1h1orf112	7	0
LOC118377152	7	0
LOC118372943	7	0
LOC118361067	7	0
LOC118398895	7	0
LOC118361173	7	0
LOC118400045	7	0
LOC118400170	7	0
LOC118400957	7	0
LOC118401037	7	0
LOC118402156	7	0
LOC118402907	7	0
LOC118362203	7	0
LOC118373118	7	0
LOC118371684	7	0
LOC118381432	7	0
LOC118362587	7	0
LOC118360198	7	0
LOC118363806	7	0
LOC118365455	7	0
LOC118366506	7	0
LOC118367296	7	0
LOC118374111	7	0
LOC118374305	7	0
LOC118369436	7	0
LOC118378304	7	0
LOC118381102	7	0
LOC118374289	7	0
LOC118369994	7	0
LOC118382499	7	0
LOC118372920	7	0
LOC118374429	7	0
LOC118375130	7	0
LOC118376564	7	0
LOC118381328	7	0
LOC127927827	7	0
LOC118384218	7	0
trnas-cga_5	7	0
LOC118384392	7	0
LOC118384393	7	0
LOC118370821	7	0
LOC118365304	7	0
LOC118365315	7	0
LOC118377306	7	0
LOC118382088	7	0
LOC127930345	7	0
LOC118381104	7	0
LOC118384930	7	0
LOC118385047	7	0
LOC118384830	7	0
LOC118385122	7	0
LOC118385647	7	0
LOC118385159	7	0
LOC118385270	7	0
LOC118385411	7	0
LOC118385527	7	0
LOC118385783	7	0
LOC118385879	7	0
LOC118385799	7	0
LOC118386047	7	0
LOC118386162	7	0
LOC118386206	7	0
LOC118386381	7	0
LOC118374190	7	0
LOC118374512	7	0
LOC118386569	7	0
LOC118386776	7	0
LOC118376158	7	0
LOC118378235	7	0
LOC118378265	7	0
LOC118380269	7	0
LOC118387353	7	0
LOC118387484	7	0
LOC118387553	7	0
LOC118387592	7	0
LOC118387608	7	0
LOC118387734	7	0
LOC118387863	7	0
LOC118387880	7	0
LOC118374618	7	0
LOC118373682	7	0
trnai-uau_65	7	0
LOC118388168	7	0
LOC118388557	7	0
LOC118388581	7	0
LOC118388764	7	0
LOC118388815	7	0
LOC118389532	7	0
LOC118388965	7	0
LOC118389055	7	0
LOC118389195	7	0
LOC118374388	7	0
LOC118389326	7	0
LOC118383842	7	0
LOC118376174	7	0
LOC127931967	7	0
LOC127931973	7	0
LOC127931978	7	0
LOC127932585	7	0
or42a4	7	0
LOC118378891	7	0
LOC118389996	7	0
LOC118390675	7	0
LOC118390075	7	0
LOC118390322	7	0
LOC118390423	7	0
LOC118391763	7	0
LOC118391044	7	0
LOC118391120	7	0
LOC127906336	7	0
LOC127906510	7	0
LOC127906513	7	0
LOC118391630	7	0
LOC118375135	7	0
LOC118392024	7	0
LOC118392076	7	0
LOC118392083	7	0
trnas-gcu_12	7	0
LOC118392181	7	0
LOC118392279	7	0
LOC118392775	7	0
LOC118392782	7	0
LOC118392372	7	0
LOC118392572	7	0
LOC118380133	7	0
LOC118392432	7	0
LOC127906819	7	0
LOC118392447	7	0
LOC118392468	7	0
LOC118392582	7	0
LOC127906833	7	0
LOC118392535	7	0
LOC118392546	7	0
LOC118380279	7	0
LOC127907417	7	0
LOC118392848	7	0
LOC118371132	7	0
LOC118393131	7	0
LOC118393190	7	0
si:ch211-102c2.8	7	0
LOC118393299	7	0
LOC118393382	7	0
LOC118393385	7	0
LOC118393431	7	0
LOC118393543	7	0
LOC118393623	7	0
LOC118394121	7	0
LOC118393730	7	0
LOC118358452	7	0
LOC118378492	7	0
LOC118393795	7	0
LOC118393919	7	0
LOC118394391	7	0
LOC118394404	7	0
[truncated: 20,915 more rows]

## Sheet: GOModerate (Count)
Genes with at least 13 Moderate Impact SNPs (2 stdev from mean)
ID	Pop.total	Pop.term	Study.total	Study.term	Pop.family	Study.family	nparents	is.trivial	p	p.adjusted	p.min	name
GO:1901223	33449	141	501	29	1307	44	3	0	3.38004e-19	1.8019e-15	1.93813e-193	negative regulation of NIK/NF-kappaB signaling
GO:0045341	33449	50	501	16	8468	144	1	0	6.30835e-17	1.68149e-13	1.43543e-132	MHC class I biosynthetic process
GO:0016505	33449	45	501	15	3079	54	2	0	1.32762e-16	2.0916e-13	1.73657e-101	peptidase activator activity involved in apoptotic process
GO:0045343	33449	50	501	16	6992	127	2	0	1.56939e-16	2.0916e-13	2.13438e-128	regulation of MHC class I biosynthetic process
GO:0038061	33449	272	501	31	5291	105	2	0	2.76221e-16	2.94507e-13	0	NIK/NF-kappaB signaling
GO:0045345	33449	47	501	16	3366	73	3	0	3.83e-16	3.40295e-13	6.0038e-107	positive regulation of MHC class I biosynthetic process
GO:1901222	33449	236	501	30	3421	82	2	0	2.2526e-15	1.71551e-12	0	regulation of NIK/NF-kappaB signaling
GO:0008063	33449	58	501	15	5096	87	1	0	1.44684e-14	8.91485e-12	3.11366e-137	Toll signaling pathway
GO:0097153	33449	382	501	30	3182	55	2	0	1.50504e-14	8.91485e-12	0	cysteine-type endopeptidase activity involved in apoptotic process
GO:0045751	33449	47	501	15	2444	58	3	0	2.68812e-14	1.43304e-11	2.31864e-100	negative regulation of Toll signaling pathway
GO:0010952	33449	357	501	29	2778	51	4	0	5.43365e-14	2.63334e-11	0	positive regulation of peptidase activity
GO:0043232	33449	9925	501	219	22572	343	2	0	6.86939e-14	3.05173e-11	0	intracellular non-membrane-bounded organelle
GO:0008592	33449	56	501	15	5571	110	2	0	8.48414e-14	3.47915e-11	1.58513e-135	regulation of Toll signaling pathway
GO:0043228	33449	9925	501	219	23432	357	1	0	2.78531e-13	1.0606e-10	0	non-membrane-bounded organelle
GO:0061702	33449	49	501	13	14122	220	2	0	3.57368e-13	1.27008e-10	2.98812e-141	inflammasome complex
GO:0043028	33449	73	501	15	2086	40	1	0	6.69501e-13	2.2307e-10	7.83361e-137	cysteine-type endopeptidase regulator activity involved in apoptotic process
GO:0031348	33449	442	501	34	4768	95	3	0	7.57994e-13	2.37698e-10	0	negative regulation of defense response
GO:0016504	33449	85	501	15	1247	25	2	0	1.7627e-12	5.22053e-10	3.74593e-134	peptidase activator activity
GO:0031953	33449	56	501	15	936	30	4	0	5.23039e-12	1.46754e-09	1.54712e-91	negative regulation of protein autophosphorylation
GO:0007155	33449	3009	501	97	28814	456	1	0	6.6048e-12	1.76051e-09	0	cell adhesion
GO:0032621	33449	44	501	15	1265	51	1	0	1.37597e-11	3.493e-09	1.82466e-82	interleukin-18 production
GO:0032661	33449	44	501	15	1244	51	2	0	1.74659e-11	4.23231e-09	3.86083e-82	regulation of interleukin-18 production
GO:0051015	33449	491	501	37	2767	72	2	0	4.52012e-11	1.04769e-08	0	actin filament binding
GO:0043167	33449	12057	501	265	24298	406	1	0	1.03877e-10	2.30736e-08	0	ion binding
GO:0043292	33449	574	501	33	23721	368	3	0	1.22433e-10	2.61077e-08	0	contractile fiber
GO:0099080	33449	3048	501	92	32372	492	1	0	1.31872e-10	2.70389e-08	0	supramolecular complex
GO:0010950	33449	325	501	29	1160	38	3	0	4.35757e-10	8.60377e-08	6.06459e-298	positive regulation of endopeptidase activity
GO:0052547	33449	557	501	31	3219	59	3	0	4.9864e-10	9.49376e-08	0	regulation of peptidase activity
GO:0001819	33449	851	501	46	3798	88	4	0	5.85057e-10	1.0755e-07	0	positive regulation of cytokine production
GO:0106083	33449	12	501	6	4743	48	3	0	6.87192e-10	1.22114e-07	3.74755e-36	nuclear membrane protein complex
GO:0050728	33449	284	501	29	1580	53	4	0	8.58111e-10	1.47567e-07	0	negative regulation of inflammatory response
GO:0031952	33449	94	501	15	1969	49	3	0	2.08011e-09	3.46534e-07	2.27513e-163	regulation of protein autophosphorylation
GO:0032692	33449	105	501	19	557	27	3	0	2.42413e-09	3.91607e-07	1.86548e-116	negative regulation of interleukin-1 production
GO:0042092	33449	100	501	16	2418	68	1	0	5.52146e-09	8.65733e-07	3.35653e-180	type 2 immune response
GO:0002830	33449	55	501	13	1003	35	3	0	5.69108e-09	8.66833e-07	4.8652e-92	positive regulation of type 2 immune response
GO:0045936	33449	735	501	30	4933	69	3	0	8.61258e-09	1.27538e-06	0	negative regulation of phosphate metabolic process
GO:0004197	33449	551	501	31	1512	38	2	0	1.01694e-08	1.43432e-06	0	cysteine-type endopeptidase activity
GO:0034992	33449	12	501	6	32372	492	2	0	1.0224e-08	1.43432e-06	3.624e-46	microtubule organizing center attachment site
GO:0010563	33449	735	501	30	7439	99	3	0	1.06051e-08	1.44963e-06	0	negative regulation of phosphorus metabolic process
GO:0046634	33449	209	501	17	690	18	2	0	1.25004e-08	1.66599e-06	4.98299e-183	regulation of alpha-beta T cell activation
GO:0045624	33449	72	501	14	1099	37	5	0	1.40929e-08	1.83242e-06	7.37681e-115	positive regulation of T-helper cell differentiation
GO:0002292	33449	175	501	17	550	18	2	0	2.61782e-08	3.32276e-06	1.07544e-148	T cell differentiation involved in immune response
GO:0045580	33449	314	501	18	805	18	3	0	3.2203e-08	3.99242e-06	5.38989e-233	regulation of T cell differentiation
GO:0051348	33449	451	501	25	6046	99	3	0	3.44793e-08	4.17748e-06	0	negative regulation of transferase activity
GO:0032102	33449	723	501	36	6450	124	3	0	3.68418e-08	4.36453e-06	0	negative regulation of response to external stimulus
GO:0043086	33449	1054	501	38	13845	192	3	0	3.898e-08	4.51744e-06	0	negative regulation of catalytic activity
GO:0031400	33449	836	501	33	6857	101	3	0	4.51377e-08	5.11977e-06	0	negative regulation of protein modification process
GO:0006469	33449	396	501	24	2300	46	4	0	4.69192e-08	5.21096e-06	0	negative regulation of protein kinase activity
GO:0120322	33449	5	501	4	428	6	1	0	5.41951e-08	5.89621e-06	8.55353e-12	lipid modification by small protein conjugation
GO:0002724	33449	87	501	14	271	14	3	0	5.7577e-08	6.13885e-06	2.60153e-73	regulation of T cell cytokine production
GO:0045622	33449	111	501	17	1394	50	4	0	6.77505e-08	7.08192e-06	1.53959e-167	regulation of T-helper cell differentiation
GO:0002376	33449	3799	501	101	30522	481	1	0	7.57767e-08	7.76856e-06	0	immune system process
GO:0002828	33449	94	501	16	1274	49	2	0	9.9176e-08	9.97561e-06	4.76796e-145	regulation of type 2 immune response
GO:0002369	33449	87	501	14	306	15	2	0	1.16197e-07	1.13124e-05	9.14858e-79	T cell cytokine production
GO:0033673	33449	421	501	24	2789	53	4	0	1.16711e-07	1.13124e-05	0	negative regulation of kinase activity
GO:0001816	33449	1265	501	51	17977	334	2	0	1.2725e-07	1.21138e-05	0	cytokine production
GO:0050790	33449	3424	501	80	14470	199	2	0	1.35681e-07	1.26897e-05	0	regulation of catalytic activity
GO:0001817	33449	1244	501	51	10814	211	3	0	1.47798e-07	1.35846e-05	0	regulation of cytokine production
GO:0002726	33449	72	501	14	206	14	4	0	1.65145e-07	1.49218e-05	2.17925e-57	positive regulation of T cell cytokine production
GO:0008092	33449	2005	501	66	13627	240	1	0	1.73329e-07	1.54003e-05	0	cytoskeletal protein binding
GO:0046637	33449	156	501	17	436	18	3	0	1.77163e-07	1.54828e-05	8.22892e-123	regulation of alpha-beta T cell differentiation
GO:2001056	33449	295	501	29	580	31	3	0	1.98503e-07	1.69372e-05	8.31649e-174	positive regulation of cysteine-type endopeptidase activity
GO:0002287	33449	157	501	17	377	17	2	0	2.00159e-07	1.69372e-05	1.54499e-110	alpha-beta T cell activation involved in immune response
GO:0050776	33449	1268	501	49	8049	151	3	0	2.0888e-07	1.7399e-05	0	regulation of immune response
GO:0140110	33449	4302	501	107	28676	443	2	0	2.38132e-07	1.95305e-05	0	transcription regulator activity
GO:0045862	33449	627	501	29	4305	76	3	0	2.76122e-07	2.23031e-05	0	positive regulation of proteolysis
GO:0051011	33449	22	501	8	509	20	1	0	2.81011e-07	2.23593e-05	5.04553e-39	microtubule minus-end binding
GO:0016310	33449	3298	501	64	4933	69	1	0	2.94072e-07	2.30544e-05	0	phosphorylation
GO:0010628	33449	1921	501	66	11061	210	3	0	3.71578e-07	2.87085e-05	0	positive regulation of gene expression
GO:0050727	33449	580	501	35	2188	62	3	0	4.06467e-07	3.09554e-05	0	regulation of inflammatory response
GO:0030017	33449	484	501	24	32372	492	2	0	5.19091e-07	3.89757e-05	0	sarcomere
GO:0070161	33449	1696	501	51	4872	83	1	0	5.46866e-07	4.04908e-05	0	anchoring junction
GO:0043170	33449	15710	501	257	18377	271	1	0	6.82754e-07	4.98597e-05	0	macromolecule metabolic process
GO:0016887	33449	1199	501	40	2526	49	2	0	7.04843e-07	5.07773e-05	0	ATP hydrolysis activity
GO:0002440	33449	346	501	22	11635	222	2	0	7.45783e-07	5.30103e-05	0	production of molecular mediator of immune response
GO:0051091	33449	909	501	41	5899	125	3	0	7.60862e-07	5.33705e-05	0	positive regulation of DNA-binding transcription factor activity
GO:0043124	33449	143	501	17	1564	51	3	0	8.46419e-07	5.86008e-05	5.23787e-207	negative regulation of I-kappaB kinase/NF-kappaB signaling
GO:0004175	33449	1129	501	38	1731	39	1	0	1.0304e-06	7.04242e-05	0	endopeptidase activity
GO:0046635	33449	134	501	14	563	18	3	0	1.33895e-06	9.0354e-05	1.67456e-133	positive regulation of alpha-beta T cell activation
GO:0019220	33449	2247	501	51	4933	69	2	0	1.38883e-06	9.25484e-05	0	regulation of phosphate metabolic process
GO:0032715	33449	124	501	17	620	28	3	0	1.4656e-06	9.59231e-05	4.54994e-134	negative regulation of interleukin-6 production
GO:0052548	33449	513	501	31	1170	38	2	0	1.47546e-06	9.59231e-05	0	regulation of endopeptidase activity
GO:0051090	33449	1117	501	43	9377	173	3	0	1.53641e-06	9.86817e-05	0	regulation of DNA-binding transcription factor activity
GO:0009893	33449	6463	501	133	21399	311	3	0	1.57308e-06	9.98346e-05	0	positive regulation of metabolic process
GO:0019438	33449	7389	501	136	12117	175	2	0	1.60353e-06	0.000100569	0	aromatic compound biosynthetic process
GO:0018130	33449	7365	501	136	12064	175	2	0	1.74985e-06	0.00010847	0	heterocycle biosynthetic process
GO:1990752	33449	56	501	8	32372	492	2	0	2.01528e-06	0.000123488	2.00931e-178	microtubule end
GO:0045064	33449	73	501	16	180	17	2	0	2.06453e-06	0.000125068	2.72912e-52	T-helper 2 cell differentiation
GO:0045582	33449	202	501	15	692	18	4	0	2.16236e-06	0.000129523	1.0015e-180	positive regulation of T cell differentiation
GO:0003700	33449	3653	501	98	6212	125	3	0	2.42668e-06	0.00014374	0	DNA-binding transcription factor activity
GO:1901362	33449	7604	501	141	12382	182	2	0	2.50907e-06	0.000145771	0	organic cyclic compound biosynthetic process
GO:0019222	33449	11208	501	210	25660	379	2	0	2.51565e-06	0.000145771	0	regulation of metabolic process
GO:0031430	33449	58	501	8	32372	492	2	0	2.64809e-06	0.000151795	6.36104e-184	M band
GO:0002285	33449	333	501	20	1335	31	2	0	2.80736e-06	0.000159213	0	lymphocyte activation involved in immune response
GO:0061842	33449	57	501	8	29042	456	2	0	2.92681e-06	0.00016424	1.73426e-178	microtubule organizing center localization
GO:0045103	33449	119	501	11	28814	456	1	0	3.14559e-06	0.000174679	0	intermediate filament-based process
GO:0002705	33449	214	501	18	630	22	3	0	3.82191e-06	0.000210047	1.3842e-174	positive regulation of leukocyte mediated immunity
GO:1901224	33449	136	501	16	1762	59	3	0	4.1272e-06	0.000224511	2.68889e-207	positive regulation of NIK/NF-kappaB signaling
GO:0007156	33449	358	501	26	568	26	1	0	4.32744e-06	0.000233026	8.84092e-162	homophilic cell adhesion via plasma membrane adhesion molecules
GO:0032774	33449	6347	501	128	10058	161	3	0	4.44241e-06	0.000236825	0	RNA biosynthetic process
GO:0060255	33449	10323	501	199	16374	262	2	0	4.73674e-06	0.000250015	0	regulation of macromolecule metabolic process
GO:0061134	33449	339	501	19	2206	43	2	0	5.00891e-06	0.000261789	0	peptidase regulator activity
GO:0051345	33449	1231	501	41	7116	120	3	0	5.18382e-06	0.0002683	0	positive regulation of hydrolase activity
GO:0032732	33449	141	501	20	898	47	3	0	5.25908e-06	0.000269578	8.13203e-169	positive regulation of interleukin-1 production
GO:0045621	33449	223	501	15	982	22	4	0	5.34398e-06	0.000271321	1.0952e-227	positive regulation of lymphocyte differentiation
GO:0140657	33449	1199	501	40	28512	443	2	0	5.50422e-06	0.000276821	0	ATP-dependent activity
GO:0002824	33449	195	501	17	445	18	3	0	5.88394e-06	0.000293152	8.72354e-132	positive regulation of adaptive immune response based on somatic recombination of immune receptors built from immunoglobulin superfamily domains
GO:0002700	33449	312	501	20	8607	178	3	0	6.36206e-06	0.000314039	0	regulation of production of molecular mediator of immune response
GO:0005198	33449	1299	501	42	28512	443	1	0	6.83104e-06	0.000334094	0	structural molecule activity
GO:0006955	33449	2418	501	68	15241	256	2	0	7.18797e-06	0.000348355	0	immune response
GO:0001933	33449	588	501	27	3075	62	4	0	7.33721e-06	0.000352384	0	negative regulation of protein phosphorylation
GO:0007010	33449	3175	501	92	7682	157	1	0	7.91458e-06	0.00037672	0	cytoskeleton organization
GO:0016080	33449	8	501	4	1405	28	3	0	8.38903e-06	0.000395769	2.70882e-21	synaptic vesicle targeting
GO:0044877	33449	2339	501	67	24298	406	1	0	8.54156e-06	0.00039943	0	protein-containing complex binding
GO:0002674	33449	51	501	13	445	32	3	0	8.84811e-06	0.000410168	2.62149e-68	negative regulation of acute inflammatory response
GO:0030018	33449	319	501	17	32372	492	2	0	9.34599e-06	0.000425969	0	Z disc
GO:0001818	33449	481	501	25	3568	76	4	0	9.34878e-06	0.000425969	0	negative regulation of cytokine production
GO:0032612	33449	203	501	21	1265	51	1	0	1.01901e-05	0.000460367	3.43919e-241	interleukin-1 production
GO:0070372	33449	492	501	23	1183	28	2	0	1.07721e-05	0.000482574	0	regulation of ERK1 and ERK2 cascade
GO:0080090	33449	9779	501	180	18240	271	2	0	1.09431e-05	0.000486147	0	regulation of primary metabolic process
GO:0005634	33449	12410	501	218	20289	299	1	0	1.15933e-05	0.000510777	0	nucleus
GO:0044317	33449	4	501	3	3199	47	1	0	1.17757e-05	0.000511902	2.29599e-13	rod spherule
GO:0030312	33449	1128	501	37	32372	492	2	0	1.18109e-05	0.000511902	0	external encapsulating structure
GO:0043495	33449	54	501	7	636	12	1	0	1.23781e-05	0.000528837	9.60306e-80	protein-membrane adaptor activity
GO:0070371	33449	531	501	23	1341	29	1	0	1.24617e-05	0.000528837	0	ERK1 and ERK2 cascade
GO:0031672	33449	93	501	9	32372	492	2	0	1.24993e-05	0.000528837	4.73074e-276	A band
GO:0006952	33449	2535	501	74	6049	121	1	0	1.28645e-05	0.000540005	0	defense response
GO:0070373	33449	154	501	15	668	23	3	0	1.31832e-05	0.000547306	6.29147e-156	negative regulation of ERK1 and ERK2 cascade
GO:0043034	33449	52	501	7	32372	492	2	0	1.32978e-05	0.000547306	2.48675e-167	costamere
GO:0032652	33449	203	501	21	1244	51	2	0	1.33464e-05	0.000547306	1.39859e-239	regulation of interleukin-1 production
GO:2000051	33449	16	501	4	353	5	3	0	1.39138e-05	0.000566218	5.08241e-28	negative regulation of non-canonical Wnt signaling pathway
GO:0002286	33449	225	501	17	980	28	2	0	1.47593e-05	0.000596075	1.61501e-228	T cell activation involved in immune response
GO:1902532	33449	1194	501	42	6141	116	3	0	1.52276e-05	0.000609801	0	negative regulation of intracellular signal transduction
GO:0046632	33449	254	501	17	550	18	2	0	1.53279e-05	0.000609801	3.96097e-164	alpha-beta T cell differentiation
GO:0043370	33449	140	501	17	261	17	3	0	1.55956e-05	0.000615852	1.09e-77	regulation of CD4-positive, alpha-beta T cell differentiation
GO:0045619	33449	360	501	18	1192	25	3	0	1.62237e-05	0.000635946	0	regulation of lymphocyte differentiation
GO:0031347	33449	1106	501	44	3584	83	2	0	1.78622e-05	0.000695063	0	regulation of defense response
GO:0070509	33449	105	501	11	823	22	1	0	1.85869e-05	0.000718019	8.48322e-136	calcium ion import
GO:0043433	33449	340	501	22	4805	118	3	0	1.96361e-05	0.000753094	0	negative regulation of DNA-binding transcription factor activity
GO:0007249	33449	556	501	26	5291	105	2	0	2.03057e-05	0.000773037	0	I-kappaB kinase/NF-kappaB signaling
GO:0031674	33449	339	501	17	32372	492	2	0	2.04461e-05	0.000773037	0	I band
GO:0008150	33449	30522	501	481	33448	501	1	0	2.21581e-05	0.000831866	0	biological_process
GO:0042326	33449	656	501	27	3362	64	3	0	2.25989e-05	0.000842481	0	negative regulation of phosphorylation
GO:2000116	33449	404	501	30	660	32	2	0	2.3417e-05	0.000866916	1.21705e-190	regulation of cysteine-type endopeptidase activity
GO:0048584	33449	3638	501	90	17935	297	3	0	2.41237e-05	0.000886921	0	positive regulation of response to stimulus
GO:0030162	33449	999	501	34	5540	95	2	0	2.53561e-05	0.000925845	0	regulation of proteolysis
GO:0032633	33449	90	501	13	1265	51	1	0	2.56878e-05	0.000931577	2.46827e-140	interleukin-4 production
GO:0097493	33449	30	501	7	1299	42	1	0	2.5916e-05	0.0009335	1.45189e-61	structural molecule activity conferring elasticity
GO:0005521	33449	21	501	5	13627	240	1	0	2.62639e-05	0.000939684	7.8097e-68	lamin binding
GO:0005488	33449	24298	501	406	28512	443	1	0	2.77027e-05	0.000984554	0	binding
GO:1902107	33449	309	501	16	977	21	3	0	2.87144e-05	0.0010095	6.06042e-264	positive regulation of leukocyte differentiation
GO:0005640	33449	53	501	6	2567	31	3	0	2.87834e-05	0.0010095	1.46587e-111	nuclear outer membrane
GO:0046638	33449	111	501	14	365	18	4	0	2.93238e-05	0.00102173	9.22806e-97	positive regulation of alpha-beta T cell differentiation
GO:0032673	33449	90	501	13	1244	51	2	0	3.07181e-05	0.00106336	1.17783e-139	regulation of interleukin-4 production
GO:0036336	33449	106	501	15	321	19	1	0	3.11992e-05	0.00107305	7.82856e-88	dendritic cell migration
GO:0043280	33449	270	501	29	406	30	3	0	4.88701e-05	0.00167004	8.8212e-112	positive regulation of cysteine-type endopeptidase activity involved in apoptotic process
GO:0043578	33449	7	501	4	212	9	1	0	5.08493e-05	0.00172661	2.89431e-13	nuclear matrix organization
GO:0010467	33449	10067	501	194	15710	257	1	0	5.21761e-05	0.00175438	0	gene expression
GO:0005524	33449	2907	501	78	3888	85	2	0	5.23337e-05	0.00175438	0	ATP binding
GO:0043122	33449	503	501	26	3453	82	2	0	5.26543e-05	0.00175438	0	regulation of I-kappaB kinase/NF-kappaB signaling
GO:0010720	33449	809	501	28	5756	94	3	0	5.51635e-05	0.00182656	0	positive regulation of cell development
GO:0010737	33449	51	501	7	5267	105	1	0	5.76327e-05	0.00189654	3.13606e-124	protein kinase A signaling
GO:1902105	33449	530	501	19	1091	21	2	0	5.86311e-05	0.00191756	0	regulation of leukocyte differentiation
GO:0002293	33449	157	501	17	272	17	3	0	5.94534e-05	0.0019326	6.98669e-80	alpha-beta T cell differentiation involved in immune response
GO:0003676	33449	7233	501	157	11445	207	2	0	6.08025e-05	0.00196447	0	nucleic acid binding
GO:0005509	33449	1477	501	54	8169	181	1	0	6.65664e-05	0.00213774	0	calcium ion binding
GO:0030506	33449	57	501	9	2005	66	1	0	6.69972e-05	0.00213869	5.44779e-112	ankyrin binding
GO:0031965	33449	492	501	15	6299	63	2	0	7.23348e-05	0.00229534	0	nuclear membrane
GO:0010604	33449	5931	501	127	16007	261	3	0	7.4113e-05	0.00233785	0	positive regulation of macromolecule metabolic process
GO:0002821	33449	201	501	17	1279	42	3	0	7.50723e-05	0.00235418	8.5458e-241	positive regulation of adaptive immune response
GO:0002020	33449	487	501	23	3918	81	1	0	7.9566e-05	0.00248051	0	protease binding
GO:0045628	33449	70	501	16	137	17	3	0	8.26101e-05	0.00256043	8.71497e-41	regulation of T-helper 2 cell differentiation
GO:0035729	33449	37	501	5	1309	18	2	0	8.9822e-05	0.00276787	1.08397e-72	cellular response to hepatocyte growth factor stimulus
GO:1990733	33449	7	501	3	10356	150	2	0	9.99025e-05	0.00306081	3.95337e-25	titin-telethonin complex
GO:0044092	33449	1610	501	45	28512	443	2	0	0.000109139	0.00330742	0	negative regulation of molecular function
GO:0071345	33449	1283	501	38	3488	63	2	0	0.000109193	0.00330742	0	cellular response to cytokine stimulus
GO:0055094	33449	56	501	6	3463	49	2	0	0.00011136	0.003354	6.86595e-124	response to lipoprotein particle
GO:1901381	33449	71	501	4	674	4	4	0	0.000114011	0.00339626	5.68821e-98	positive regulation of potassium ion transmembrane transport
GO:0140444	33449	11	501	6	54	7	1	0	0.000114037	0.00339626	1.04468e-11	cytoskeleton-nuclear membrane anchor activity
GO:0019219	33449	7034	501	139	12484	201	4	0	0.000118472	0.00350874	0	regulation of nucleobase-containing compound metabolic process
GO:0015085	33449	434	501	10	1726	13	3	0	0.000124767	0.00367478	0	calcium ion transmembrane transporter activity
GO:0001594	33449	39	501	7	132	7	1	0	0.000130512	0.00381332	2.11006e-34	trace-amine receptor activity
GO:0003774	33449	212	501	12	28512	443	1	0	0.000130902	0.00381332	0	cytoskeletal motor activity
GO:0016459	33449	159	501	10	10924	164	2	0	0.000138198	0.00400399	0	myosin complex
GO:2000514	33449	173	501	17	286	17	2	0	0.000140073	0.00403638	9.46295e-83	regulation of CD4-positive, alpha-beta T cell activation
GO:0035728	33449	40	501	5	1367	19	1	0	0.000143104	0.00410153	5.38433e-78	response to hepatocyte growth factor
GO:1903423	33449	17	501	4	1674	29	3	0	0.000148248	0.00422626	6.06213e-41	positive regulation of synaptic vesicle recycling
GO:0098928	33449	7	501	3	10363	174	1	0	0.00015497	0.00439438	3.93471e-25	presynaptic signal transduction
GO:0009605	33449	4748	501	107	14915	250	1	0	0.000156409	0.00441173	0	response to external stimulus
GO:0002708	33449	186	501	17	420	20	3	0	0.000158981	0.00442527	1.47336e-124	positive regulation of lymphocyte mediated immunity
GO:0071224	33449	21	501	4	2215	31	4	0	0.000159341	0.00442527	3.13905e-51	cellular response to peptidoglycan
GO:0070325	33449	62	501	6	2680	37	1	0	0.000159379	0.00442527	1.82956e-127	lipoprotein particle receptor binding
GO:0034654	33449	7248	501	136	10677	169	5	0	0.000166231	0.00456381	0	nucleobase-containing compound biosynthetic process
GO:0044419	33449	2409	501	61	30522	481	1	0	0.000167465	0.00456381	0	biological process involved in interspecies interaction between organisms
GO:0097435	33449	1635	501	50	12221	225	1	0	0.000167786	0.00456381	0	supramolecular fiber organization
GO:0050729	33449	246	501	19	1659	55	4	0	0.000167793	0.00456381	1.43091e-301	positive regulation of inflammatory response
GO:1905686	33449	18	501	4	1961	33	3	0	0.000172511	0.00466831	3.7647e-44	positive regulation of plasma membrane repair
GO:0044316	33449	8	501	3	402	7	1	0	0.000175606	0.0047171	6.34091e-17	cone cell pedicle
GO:0043001	33449	69	501	7	2796	50	3	0	0.000176084	0.0047171	6.16102e-140	Golgi to plasma membrane protein transport
GO:0009607	33449	2180	501	58	14915	250	1	0	0.000181161	0.0048101	0	response to biotic stimulus
GO:0032101	33449	1743	501	53	8972	171	2	0	0.00018136	0.0048101	0	regulation of response to external stimulus
GO:0042609	33449	22	501	4	2680	37	1	0	0.000188482	0.00497423	4.6702e-55	CD4 receptor binding
GO:1904352	33449	6	501	2	392	2	3	0	0.00019573	0.00514009	2.06211e-13	positive regulation of protein catabolic process in the vacuole
GO:0043372	33449	93	501	14	239	17	4	0	0.000197989	0.00517392	8.01913e-69	positive regulation of CD4-positive, alpha-beta T cell differentiation
GO:0051338	33449	1370	501	40	7433	126	2	0	0.000201884	0.00524996	0	regulation of transferase activity
GO:0051235	33449	501	501	19	10101	154	1	0	0.000214416	0.00554879	0	maintenance of location
GO:0032753	33449	84	501	13	852	46	3	0	0.000227891	0.00586903	1.59026e-118	positive regulation of interleukin-4 production
GO:0035771	33449	12	501	3	672	8	2	0	0.000232569	0.0059607	6.23455e-26	interleukin-4-mediated signaling pathway
GO:0008656	33449	45	501	15	73	15	2	0	0.00023714	0.00604877	8.15894e-21	cysteine-type endopeptidase activator activity involved in apoptotic process
GO:0006642	33449	11	501	3	161	3	1	0	0.000241709	0.00613595	3.00446e-17	triglyceride mobilization
GO:0002697	33449	616	501	28	2378	59	2	0	0.000249844	0.00631241	0	regulation of immune effector process
GO:0032088	33449	210	501	21	340	22	1	0	0.000257369	0.00647186	1.34163e-97	negative regulation of NF-kappaB transcription factor activity
GO:0010959	33449	747	501	19	1966	26	2	0	0.000276572	0.00692208	0	regulation of metal ion transport
GO:1902531	33449	3412	501	82	7145	130	2	0	0.000279395	0.00696006	0	regulation of intracellular signal transduction
GO:0035473	33449	7	501	3	3918	81	1	0	0.000280729	0.00696078	3.57527e-22	lipase binding
GO:0140096	33449	5702	501	104	13608	191	1	0	0.00029093	0.00718032	0	catalytic activity, acting on a protein
GO:0043085	33449	2293	501	51	14045	195	3	0	0.000295385	0.00725666	0	positive regulation of catalytic activity
GO:2000516	33449	108	501	14	270	17	3	0	0.000302345	0.00739359	2.44503e-78	positive regulation of CD4-positive, alpha-beta T cell activation
GO:0050772	33449	182	501	9	1717	23	4	0	0.000304039	0.00740106	2.59272e-251	positive regulation of axonogenesis
GO:0030554	33449	3211	501	81	4127	88	1	0	0.000311125	0.00753911	0	adenyl nucleotide binding
GO:0055008	33449	131	501	8	778	13	3	0	0.000322932	0.00778094	1.79249e-152	cardiac muscle tissue morphogenesis
GO:2000050	33449	51	501	5	612	9	2	0	0.000324023	0.00778094	9.93275e-76	regulation of non-canonical Wnt signaling pathway
GO:0051924	33449	458	501	18	1102	23	2	0	0.000335456	0.00801936	0	regulation of calcium ion transport
GO:2000689	33449	7	501	3	3083	68	3	0	0.0003373	0.00802744	1.9168e-21	actomyosin contractile ring assembly actin filament organization
GO:0002699	33449	387	501	20	1775	44	3	0	0.000342826	0.00812268	0	positive regulation of immune effector process
GO:0002366	33449	467	501	22	1478	37	2	0	0.000368186	0.00868494	0	leukocyte activation involved in immune response
GO:0002456	33449	192	501	15	491	19	2	0	0.000378026	0.00887779	5.39237e-142	T cell mediated immunity
GO:0150115	33449	202	501	10	1648	25	1	0	0.000380852	0.00890491	1.8298e-265	cell-substrate junction organization
GO:0075512	33449	11	501	3	138	3	2	0	0.000385032	0.00896334	1.73836e-16	clathrin-dependent endocytosis of virus by host cell
GO:0090066	33449	1060	501	23	5223	57	1	0	0.000396787	0.00919683	0	regulation of anatomical structure size
GO:0140058	33449	72	501	6	1500	22	1	0	0.000401858	0.00926731	7.25287e-125	neuron projection arborization
GO:0006139	33449	9491	501	160	17618	248	5	0	0.000403304	0.00926731	0	nucleobase-containing compound metabolic process
GO:0031022	33449	2	501	2	316	7	3	0	0.000421941	0.00961025	2.00924e-05	nuclear migration along microfilament
GO:0070984	33449	3	501	2	1215	15	1	0	0.000424064	0.00961025	3.35348e-09	SET domain binding
GO:0090279	33449	65	501	9	483	20	2	0	0.000424554	0.00961025	2.62615e-82	regulation of calcium ion import
GO:0050926	33449	53	501	5	427	7	2	0	0.000427415	0.00961025	4.7978e-69	regulation of positive chemotaxis
GO:0006468	33449	2820	501	59	6786	101	2	0	0.000429016	0.00961025	0	protein phosphorylation
GO:1902214	33449	8	501	3	197	5	2	0	0.000429145	0.00961025	2.05266e-14	regulation of interleukin-4-mediated signaling pathway
GO:2000983	33449	6	501	3	1373	40	2	0	0.000431754	0.00961025	1.08658e-16	regulation of ATP citrate synthase activity
GO:0099081	33449	2509	501	87	3048	92	1	0	0.00043265	0.00961025	0	supramolecular polymer
GO:0016787	33449	6249	501	111	13608	191	1	0	0.000438423	0.00966551	0	hydrolase activity
GO:0032782	33449	31	501	4	391	6	2	0	0.000438764	0.00966551	1.22464e-46	bile acid secretion
GO:0051248	33449	1505	501	38	11155	164	4	0	0.000483245	0.0106016	0	negative regulation of protein metabolic process
GO:0042325	33449	1996	501	50	3523	65	2	0	0.000486487	0.0106289	0	regulation of phosphorylation
GO:0045104	33449	118	501	11	3176	92	2	0	0.000490157	0.0106497	2.53841e-218	intermediate filament cytoskeleton organization
GO:0046483	33449	9725	501	162	16340	231	1	0	0.000491434	0.0106497	0	heterocycle metabolic process
GO:0008307	33449	61	501	8	1299	42	1	0	0.000497191	0.0107309	2.494e-106	structural constituent of muscle
GO:0033036	33449	5618	501	106	10101	154	1	0	0.000499581	0.010739	0	macromolecule localization
GO:0140632	33449	44	501	5	2549	40	1	0	0.000510303	0.0109254	5.08662e-96	inflammasome complex assembly
GO:0031256	33449	404	501	16	32372	492	3	0	0.000523551	0.0111642	0	leading edge membrane
GO:0016192	33449	3609	501	70	8839	126	1	0	0.000549365	0.011668	0	vesicle-mediated transport
GO:0031581	33449	17	501	5	193	10	1	0	0.000559275	0.0118313	1.0274e-24	hemidesmosome assembly
GO:0002263	33449	469	501	22	3204	74	3	0	0.000581998	0.0122634	0	cell activation involved in immune response
GO:0007017	33449	1807	501	47	28814	456	1	0	0.000590427	0.012371	0	microtubule-based process
GO:0048870	33449	3155	501	73	28814	456	1	0	0.000591749	0.012371	0	cell motility
GO:0071402	33449	63	501	6	12602	209	1	0	0.000599027	0.0124743	1.08885e-171	cellular response to lipoprotein particle stimulus
GO:0050927	33449	47	501	5	277	6	3	0	0.000611907	0.012669	2.59816e-54	positive regulation of positive chemotaxis
GO:0045630	33449	42	501	13	110	17	4	0	0.00061313	0.012669	2.19391e-31	positive regulation of T-helper 2 cell differentiation
GO:0046631	33449	313	501	17	900	25	1	0	0.000617397	0.0127079	1.07617e-251	alpha-beta T cell activation
GO:2001141	33449	6176	501	125	7707	138	4	0	0.000636522	0.0130511	0	regulation of RNA biosynthetic process
GO:0060330	33449	25	501	4	788	14	3	0	0.00063946	0.0130612	8.8018e-48	regulation of response to type II interferon
GO:0001932	33449	1748	501	47	3615	69	3	0	0.000644402	0.0130669	0	regulation of protein phosphorylation
GO:0097367	33449	4631	501	104	24298	406	1	0	0.000644645	0.0130669	0	carbohydrate derivative binding
GO:0051336	33449	1739	501	48	7688	138	2	0	0.000689437	0.0139219	0	regulation of hydrolase activity
GO:0007517	33449	657	501	20	6122	87	2	0	0.000701445	0.0141109	0	muscle organ development
GO:0042158	33449	164	501	4	3101	9	3	0	0.000771279	0.0154575	6.54997e-278	lipoprotein biosynthetic process
GO:0032559	33449	3053	501	78	4097	88	2	0	0.000786146	0.0156964	0	adenyl ribonucleotide binding
GO:0008234	33449	936	501	31	1731	39	1	0	0.000793642	0.0157714	0	cysteine-type peptidase activity
GO:0060334	33449	25	501	4	206	5	3	0	0.000795819	0.0157714	1.00719e-32	regulation of type II interferon-mediated signaling pathway
GO:0014866	33449	36	501	6	184	8	1	0	0.000804031	0.0158464	4.26737e-39	skeletal myofibril assembly
GO:0071462	33449	14	501	3	2517	35	5	0	0.000807759	0.0158464	2.20685e-37	cellular response to water stimulus
GO:0005513	33449	28	501	5	458	14	2	0	0.000810813	0.0158464	2.21687e-45	detection of calcium ion
GO:0006816	33449	823	501	22	5597	75	2	0	0.000811494	0.0158464	0	calcium ion transport
GO:1903708	33449	309	501	16	4181	91	5	0	0.000852916	0.0165809	0	positive regulation of hemopoiesis
GO:0090292	33449	7	501	4	33	4	2	0	0.000855327	0.0165809	2.3408e-07	nuclear matrix anchoring at nuclear membrane
GO:0009967	33449	2517	501	60	10908	179	5	0	0.000862149	0.0166526	0	positive regulation of signal transduction
GO:0006725	33449	9813	501	162	16340	231	1	0	0.000873657	0.016814	0	cellular aromatic compound metabolic process
GO:0031399	33449	2420	501	54	7634	118	2	0	0.000886137	0.0169928	0	regulation of protein modification process
GO:0051092	33449	770	501	41	909	41	1	0	0.000937347	0.0179104	3.77724e-168	positive regulation of NF-kappaB transcription factor activity
GO:0003779	33449	978	501	45	2005	66	1	0	0.000949575	0.0180792	0	actin binding
GO:0006893	33449	107	501	7	364	8	2	0	0.000993454	0.0188473	3.93143e-95	Golgi to plasma membrane transport
GO:0043549	33449	1203	501	36	3398	66	3	0	0.00102223	0.0192728	0	regulation of kinase activity
GO:0019814	33449	33	501	4	10195	140	1	0	0.00102311	0.0192728	4.8353e-96	immunoglobulin complex
GO:0002711	33449	116	501	14	287	18	4	0	0.00103972	0.0195166	1.68512e-83	positive regulation of T cell mediated immunity
GO:0051171	33449	9532	501	170	17568	267	2	0	0.00106491	0.0199195	0	regulation of nitrogen compound metabolic process
GO:0035556	33449	5267	501	105	28449	428	2	0	0.00107864	0.0201057	0	intracellular signal transduction
GO:0044615	33449	19	501	3	1924	22	2	0	0.00111778	0.0207626	5.29568e-46	nuclear pore nuclear basket
GO:0051656	33449	1258	501	31	9129	129	2	0	0.00114011	0.021104	0	establishment of organelle localization
GO:0010269	33449	8	501	3	884	26	1	0	0.00114956	0.0212051	1.11609e-19	response to selenium ion
GO:0005829	33449	6807	501	132	32372	492	2	0	0.00115954	0.0213155	0	cytosol
GO:0002702	33449	224	501	17	2101	73	4	0	0.00119928	0.0219703	0	positive regulation of production of molecular mediator of immune response
GO:0050115	33449	15	501	3	418	7	1	0	0.00120701	0.0220068	8.11395e-28	myosin-light-chain-phosphatase activity
GO:0097692	33449	15	501	4	107	5	1	0	0.00120953	0.0220068	1.32614e-18	histone H3-K4 monomethylation
GO:0045859	33449	1021	501	33	2840	59	3	0	0.00122582	0.0222273	0	regulation of protein kinase activity
GO:0032494	33449	31	501	4	3251	51	3	0	0.00123709	0.0223557	1.27294e-75	response to peptidoglycan
GO:0071674	33449	321	501	19	717	25	1	0	0.00128462	0.0231361	2.46467e-213	mononuclear cell migration
GO:0030056	33449	20	501	5	544	25	1	0	0.00131656	0.0236315	6.72475e-37	hemidesmosome
GO:0050865	33449	1023	501	31	19511	331	3	0	0.00132321	0.0236713	0	regulation of cell activation
GO:0000242	33449	32	501	4	32372	492	2	0	0.00135271	0.0241181	1.263e-109	pericentriolar material
GO:0030246	33449	563	501	20	24298	406	1	0	0.0013836	0.0245335	0	carbohydrate binding
GO:0046426	33449	39	501	5	243	7	3	0	0.00138521	0.0245335	4.69181e-46	negative regulation of receptor signaling pathway via JAK-STAT
GO:0035509	33449	6	501	3	45	3	3	0	0.00140944	0.0248799	1.22774e-07	negative regulation of myosin-light-chain-phosphatase activity
GO:0010035	33449	884	501	26	6291	102	1	0	0.00144816	0.025479	0	response to inorganic substance
GO:1904071	33449	13	501	3	5264	96	3	0	0.00147239	0.0258201	2.65225e-39	presynaptic active zone assembly
GO:0090304	33449	8524	501	158	16489	259	2	0	0.00148035	0.0258746	0	nucleic acid metabolic process
GO:0060977	33449	33	501	4	1302	21	2	0	0.00151275	0.0263546	2.15837e-66	coronary vasculature morphogenesis
GO:0016571	33449	231	501	9	865	13	2	0	0.00152486	0.0264168	3.26308e-217	histone methylation
GO:0071464	33449	12	501	3	505	11	3	0	0.00152624	0.0264168	1.98626e-24	cellular response to hydrostatic pressure
GO:1901018	33449	45	501	3	594	4	4	0	0.00154612	0.0266743	1.00007e-68	positive regulation of potassium ion transmembrane transporter activity
GO:0048644	33449	154	501	8	2538	38	2	0	0.00157043	0.0270064	1.80327e-251	muscle organ morphogenesis
GO:0140013	33449	314	501	12	1693	27	2	0	0.00162148	0.0277134	0	meiotic nuclear division
GO:0060333	33449	38	501	4	266	5	2	0	0.00162194	0.0277134	6.01021e-47	type II interferon-mediated signaling pathway
GO:0045214	33449	129	501	8	485	11	2	0	0.00163354	0.0278224	2.42703e-121	sarcomere organization
GO:0032501	33449	13304	501	242	30522	481	1	0	0.00163963	0.0278372	0	multicellular organismal process
GO:0061951	33449	129	501	7	886	14	2	0	0.00167522	0.0283511	5.44351e-159	establishment of protein localization to plasma membrane
GO:0046777	33449	423	501	18	2820	59	1	0	0.00171889	0.0289646	0	protein autophosphorylation
GO:0016763	33449	113	501	5	549	6	1	0	0.00172233	0.0289646	1.4611e-120	pentosyltransferase activity
GO:1903358	33449	31	501	4	2132	37	2	0	0.00172926	0.0289896	6.57348e-70	regulation of Golgi organization
GO:0150011	33449	29	501	4	1798	34	3	0	0.00181328	0.0303027	4.53134e-64	regulation of neuron projection arborization
GO:0044614	33449	6	501	2	1924	22	2	0	0.00182165	0.0303181	1.43051e-17	nuclear pore cytoplasmic filaments
GO:0010738	33449	22	501	4	3431	85	2	0	0.00182557	0.0303181	1.999e-57	regulation of protein kinase A signaling
GO:2000551	33449	52	501	13	126	17	3	0	0.00185802	0.0307611	1.12474e-36	regulation of T-helper 2 cell cytokine production
GO:0098792	33449	23	501	4	1771	43	2	0	0.00190877	0.0315035	5.83142e-53	xenophagy
GO:0043621	33449	128	501	8	13627	240	1	0	0.00192021	0.0315946	0	protein self-association
GO:0048729	33449	1489	501	34	6799	97	2	0	0.00193254	0.0316996	0	tissue morphogenesis
GO:0016460	33449	67	501	9	159	10	1	0	0.00196147	0.0320755	1.53949e-46	myosin II complex
GO:0034359	33449	4	501	3	24	3	1	0	0.00197628	0.032121	9.41088e-05	mature chylomicron
GO:0034097	33449	1430	501	39	4674	85	1	0	0.00197631	0.032121	0	response to cytokine
GO:0002673	33449	117	501	14	669	37	2	0	0.0019833	0.0321367	5.1263e-134	regulation of acute inflammatory response
GO:0046912	33449	15	501	3	465	9	1	0	0.00203975	0.0328633	1.59885e-28	acyltransferase activity, acyl groups converted into alkyl on transfer
GO:0042953	33449	31	501	4	2779	50	2	0	0.00204056	0.0328633	1.68816e-73	lipoprotein transport
GO:0044271	33449	8547	501	140	12013	173	2	0	0.00204684	0.0328633	0	cellular nitrogen compound biosynthetic process
GO:0048518	33449	10809	501	201	30522	481	2	0	0.00205678	0.0328633	0	positive regulation of biological process
GO:0003334	33449	30	501	4	588	12	2	0	0.00205896	0.0328633	4.66812e-51	keratinocyte development
GO:0045773	33449	85	501	6	712	13	5	0	0.00209651	0.0333627	1.81229e-112	positive regulation of axon extension
GO:0071711	33449	97	501	7	582	13	1	0	0.00211032	0.0334824	2.94914e-113	basement membrane organization
GO:0019789	33449	56	501	5	1134	20	2	0	0.00215387	0.034072	2.47277e-96	SUMO transferase activity
GO:0033691	33449	43	501	5	5072	110	2	0	0.00218672	0.0344288	3.43539e-107	sialic acid binding
GO:0048585	33449	3034	501	70	17278	288	3	0	0.00219273	0.0344288	0	negative regulation of response to stimulus
GO:0006954	33449	1181	501	47	2535	74	1	0	0.00220194	0.0344288	0	inflammatory response
GO:0048769	33449	13	501	3	485	11	2	0	0.00220226	0.0344288	8.91438e-26	sarcomerogenesis
GO:1902216	33449	6	501	3	81	5	3	0	0.00221028	0.0344533	3.08128e-09	positive regulation of interleukin-4-mediated signaling pathway
GO:0030315	33449	118	501	7	32372	492	2	0	0.00222388	0.0345642	0	T-tubule
GO:0009612	33449	367	501	16	5579	111	2	0	0.00226008	0.0350247	0	response to mechanical stimulus
GO:0002709	33449	157	501	14	366	18	3	0	0.00230175	0.035567	6.43308e-108	regulation of T cell mediated immunity
GO:0045132	33449	96	501	8	640	18	3	0	0.00232455	0.0358155	7.31103e-117	meiotic chromosome segregation
GO:0071840	33449	12492	501	228	28814	456	1	0	0.00233921	0.0359375	0	cellular component organization or biogenesis
GO:0007044	33449	193	501	10	964	20	2	0	0.00234759	0.0359626	7.49514e-209	cell-substrate junction assembly
GO:0098882	33449	23	501	3	257	4	3	0	0.00238386	0.0364136	2.6584e-33	structural constituent of presynaptic active zone
GO:0035507	33449	12	501	3	83	3	2	0	0.0023944	0.0364702	1.03251e-14	regulation of myosin-light-chain-phosphatase activity
GO:0031034	33449	18	501	3	2554	40	2	0	0.00246837	0.0374897	3.1801e-46	myosin filament assembly
GO:0051457	33449	33	501	4	12504	219	3	0	0.00251517	0.038092	5.681e-99	maintenance of protein location in nucleus
GO:0033280	33449	94	501	6	3394	51	4	0	0.0025334	0.0382594	5.17585e-186	response to vitamin D
GO:0005522	33449	16	501	3	13627	240	1	0	0.00254975	0.0383975	1.49294e-53	profilin binding
GO:0044548	33449	33	501	4	13627	240	1	0	0.00257061	0.0386026	3.31374e-100	S100 protein binding
GO:0002819	33449	330	501	21	1491	53	2	0	0.00260795	0.0389485	0	regulation of adaptive immune response
GO:0044666	33449	22	501	4	133	5	1	0	0.00260826	0.0389485	1.33235e-25	MLL3/4 complex
GO:0031253	33449	691	501	22	6024	103	2	0	0.00263767	0.0392708	0	cell projection membrane
GO:0030029	33449	1791	501	44	28814	456	1	0	0.00264457	0.0392708	0	actin filament-based process
GO:1901376	33449	5	501	2	10170	170	2	0	0.00268735	0.0397952	1.10409e-18	organic heteropentacyclic compound metabolic process
GO:0016028	33449	5	501	2	4807	81	1	0	0.00271378	0.0400753	4.68505e-17	rhabdomere
GO:0034650	33449	16	501	2	494	3	5	0	0.00290029	0.0426113	2.12621e-30	cortisol metabolic process
GO:0042054	33449	108	501	6	854	13	2	0	0.0029064	0.0426113	3.93272e-140	histone methyltransferase activity
GO:0009968	33449	2434	501	58	10673	182	5	0	0.0029095	0.0426113	0	negative regulation of signal transduction
GO:0007431	33449	68	501	4	773	8	2	0	0.00293405	0.0428532	2.07525e-99	salivary gland development
GO:0051174	33449	2250	501	51	11789	185	2	0	0.00295396	0.0428882	0	regulation of phosphorus metabolic process
GO:0007435	33449	59	501	4	248	4	2	0	0.00295865	0.0428882	1.36054e-58	salivary gland morphogenesis
GO:1904893	33449	44	501	5	2610	60	3	0	0.00296058	0.0428882	1.78119e-96	negative regulation of receptor signaling pathway via STAT
GO:0010739	33449	11	501	3	1695	48	3	0	0.00299959	0.0433355	1.24283e-28	positive regulation of protein kinase A signaling
GO:0006508	33449	2736	501	55	9230	134	1	0	0.00301263	0.0434063	0	proteolysis
GO:0002682	33449	2219	501	55	20488	350	2	0	0.00302103	0.04341	0	regulation of immune system process
GO:0090527	33449	24	501	4	1158	31	2	0	0.00307523	0.0439999	2.33302e-50	actin filament reorganization
GO:0044380	33449	90	501	7	1837	41	1	0	0.00307859	0.0439999	2.31588e-155	protein localization to cytoskeleton
GO:0010571	33449	11	501	3	394	12	4	0	0.00312031	0.044477	1.2938e-21	positive regulation of nuclear cell cycle DNA replication
GO:2000553	33449	48	501	13	82	14	4	0	0.00320279	0.0455309	7.70987e-24	positive regulation of T-helper 2 cell cytokine production
GO:0042383	33449	331	501	13	15976	262	1	0	0.0033107	0.0469397	0	sarcolemma
GO:0098838	33449	16	501	2	459	3	3	0	0.003355	0.0474417	7.02195e-30	folate transmembrane transport
GO:0006310	33449	397	501	14	1455	26	1	0	0.00345513	0.0487284	0	DNA recombination
GO:0051913	33449	6	501	2	6501	102	2	0	0.00350945	0.0491488	9.55991e-21	regulation of synaptic plasticity by chemical substance
GO:0060331	33449	17	501	3	385	8	4	0	0.00351005	0.0491488	5.674e-30	negative regulation of response to type II interferon
GO:1904447	33449	12	501	2	468	4	3	0	0.00352085	0.0491488	5.00197e-24	folate import across plasma membrane
GO:0010468	33449	8439	501	172	11817	216	2	0	0.00352182	0.0491488	0	regulation of gene expression
GO:0051240	33449	2777	501	70	16914	313	3	0	0.0035408	0.0492847	0	positive regulation of multicellular organismal process
GO:0007009	33449	420	501	17	3437	70	2	0	0.00356531	0.0494965	0	plasma membrane organization
GO:0045177	33449	864	501	24	32372	492	1	0	0.00368927	0.0510844	0	apical part of cell
GO:0050918	33449	93	501	5	1216	15	1	0	0.00381643	0.0527082	5.40256e-142	positive chemotaxis
GO:0032635	33449	281	501	20	1265	51	1	0	0.00386328	0.053196	4.15117e-290	interleukin-6 production
GO:0004842	33449	861	501	18	1648	22	2	0	0.0038717	0.053196	0	ubiquitin-protein transferase activity
GO:0043217	33449	38	501	5	627	19	2	0	0.00389996	0.053312	8.30422e-62	myelin maintenance
GO:0002367	33449	204	501	14	2931	92	3	0	0.00390302	0.053312	0	cytokine production involved in immune response
GO:0000912	33449	18	501	3	5330	97	3	0	0.00391015	0.053312	5.46678e-52	assembly of actomyosin apparatus involved in cytokinesis
GO:0042052	33449	5	501	2	7687	157	2	0	0.00398069	0.0541353	4.47674e-18	rhabdomere development
GO:0035745	33449	52	501	13	108	16	2	0	0.00404485	0.0548496	4.32931e-32	T-helper 2 cell cytokine production
GO:1990404	33449	59	501	5	5751	104	2	0	0.00405379	0.0548496	2.79778e-142	NAD+-protein ADP-ribosyltransferase activity
GO:0001067	33449	3930	501	102	7233	157	1	0	0.00408332	0.0551093	0	transcription regulatory region nucleic acid binding
GO:0071305	33449	46	501	4	2514	37	5	0	0.00416839	0.0561154	3.18898e-99	cellular response to vitamin D
GO:0009891	33449	3585	501	74	12285	194	3	0	0.00423847	0.0569151	0	positive regulation of biosynthetic process
GO:0106068	33449	16	501	2	1391	9	1	0	0.0042628	0.0570979	1.16143e-37	SUMO ligase complex
GO:0036379	33449	70	501	5	32372	492	2	0	0.00427624	0.0571344	2.50588e-216	myofilament
GO:0034673	33449	8	501	2	1221	16	1	0	0.00430808	0.0574159	8.3517e-21	inhibin-betaglycan-ActRII complex
GO:0005262	33449	376	501	9	972	11	2	0	0.00434937	0.0578217	7.69812e-281	calcium channel activity
GO:0002294	33449	157	501	17	213	17	2	0	0.00439001	0.0582168	8.27123e-53	CD4-positive, alpha-beta T cell differentiation involved in immune response
GO:0043367	33449	213	501	17	290	17	2	0	0.0044115	0.0583565	2.42696e-72	CD4-positive, alpha-beta T cell differentiation
GO:0033262	33449	18	501	3	1120	22	3	0	0.00443945	0.058581	9.55115e-40	regulation of nuclear cell cycle DNA replication
GO:0051168	33449	220	501	7	473	7	1	0	0.00447128	0.0588552	3.5304e-141	nuclear export
GO:0002694	33449	932	501	31	2641	59	3	0	0.00448451	0.0588841	0	regulation of leukocyte activation
GO:0044837	33449	18	501	3	2643	51	4	0	0.00450387	0.0589929	1.71312e-46	actomyosin contractile ring organization
GO:0042159	33449	26	501	3	1862	25	2	0	0.00453669	0.0592496	4.59514e-59	lipoprotein catabolic process
GO:0021551	33449	23	501	3	6525	97	2	0	0.00454569	0.0592496	4.94312e-66	central nervous system morphogenesis
GO:1990023	33449	20	501	3	298	6	2	0	0.00457381	0.0594707	1.53089e-31	mitotic spindle midzone
GO:0001650	33449	170	501	8	32372	492	2	0	0.00463762	0.0601537	0	fibrillar center
GO:0110088	33449	2	501	1	427	1	1	0	0.00468384	0.0606057	1.09949e-05	hippocampal neuron apoptotic process
GO:0030888	33449	125	501	5	493	6	3	0	0.00470486	0.0606399	1.43409e-120	regulation of B cell proliferation
GO:0023057	33449	2618	501	60	14853	247	3	0	0.00472444	0.0606399	0	negative regulation of signaling
GO:0070447	33449	8	501	2	187	3	4	0	0.00472565	0.0606399	3.13836e-14	positive regulation of oligodendrocyte progenitor proliferation
GO:0060613	33449	25	501	4	91	4	1	0	0.00473309	0.0606399	6.24515e-23	fat pad development
GO:0032675	33449	281	501	20	1244	51	2	0	0.00474336	0.0606399	8.51178e-288	regulation of interleukin-6 production
GO:0044872	33449	34	501	4	4794	98	1	0	0.00475807	0.0606824	2.38436e-87	lipoprotein localization
GO:0090181	33449	42	501	3	630	6	3	0	0.00479797	0.0610453	1.52192e-66	regulation of cholesterol metabolic process
GO:0022414	33449	1963	501	46	30522	481	2	0	0.0048221	0.0612063	0	reproductive process
GO:0017085	33449	14	501	2	331	3	1	0	0.00487708	0.061757	6.07955e-25	response to insecticide
GO:0044093	33449	3262	501	69	28512	443	2	0	0.00493035	0.0622735	0	positive regulation of molecular function
GO:0007584	33449	283	501	11	6501	103	2	0	0.00494123	0.0622735	0	response to nutrient
GO:0050859	33449	22	501	3	124	3	3	0	0.00496576	0.062416	7.17507e-25	negative regulation of B cell receptor signaling pathway
GO:0007231	33449	18	501	3	5296	105	2	0	0.00497595	0.062416	6.13533e-52	osmosensory signaling pathway
GO:0080134	33449	2282	501	56	9667	173	2	0	0.00506145	0.0633394	0	regulation of response to stress
GO:1903301	33449	12	501	2	721	7	3	0	0.00509686	0.0636332	2.66123e-26	positive regulation of hexokinase activity
GO:0051599	33449	18	501	3	6049	121	2	0	0.00511564	0.0637184	5.58511e-53	response to hydrostatic pressure
GO:0032154	33449	157	501	8	6034	103	2	0	0.0051573	0.0640876	0	cleavage furrow
GO:0002526	33449	212	501	16	1181	47	1	0	0.00518372	0.064266	1.32827e-240	acute inflammatory response
GO:0034363	33449	6	501	3	29	3	1	0	0.00547345	0.0675636	2.10517e-06	intermediate-density lipoprotein particle
GO:0043409	33449	315	501	15	2115	51	3	0	0.00547505	0.0675636	0	negative regulation of MAPK cascade
GO:0110089	33449	2	501	1	363	1	2	0	0.00550964	0.0678335	1.522e-05	regulation of hippocampal neuron apoptotic process
GO:0035567	33449	104	501	5	874	11	1	0	0.0055768	0.0685021	7.39236e-138	non-canonical Wnt signaling pathway
GO:0065009	33449	4895	501	97	30125	467	2	0	0.00560715	0.0685804	0	regulation of molecular function
GO:0050770	33449	379	501	11	2744	35	3	0	0.0056089	0.0685804	0	regulation of axonogenesis
GO:0009313	33449	15	501	2	329	3	2	0	0.00568336	0.0693318	3.15681e-26	oligosaccharide catabolic process
GO:1905684	33449	22	501	4	76	4	2	0	0.00570159	0.0693954	1.37613e-19	regulation of plasma membrane repair
GO:0042461	33449	148	501	7	2651	40	2	0	0.00576061	0.069954	3.6228e-247	photoreceptor cell development
GO:0009986	33449	1411	501	34	32372	492	1	0	0.0058766	0.0710259	0	cell surface
GO:0000003	33449	1985	501	46	30522	481	1	0	0.00588274	0.0710259	0	reproduction
GO:1903661	33449	4	501	2	78	3	3	0	0.00588885	0.0710259	7.01053e-07	positive regulation of complement-dependent cytotoxicity
GO:0032341	33449	25	501	2	543	3	6	0	0.00594274	0.0714248	1.15954e-43	aldosterone metabolic process
GO:0005642	33449	8	501	2	27845	419	2	0	0.00595666	0.0714248	1.11681e-31	annulate lamellae
GO:0070727	33449	4821	501	98	6829	121	2	0	0.00596212	0.0714248	0	cellular macromolecule localization
GO:1903421	33449	46	501	4	3283	53	2	0	0.00598526	0.0715413	1.34791e-104	regulation of synaptic vesicle recycling
GO:0106118	33449	29	501	3	155	3	2	0	0.00600311	0.0715941	4.37953e-32	regulation of sterol biosynthetic process
GO:0008134	33449	919	501	27	13627	240	1	0	0.00612827	0.0729236	0	transcription factor binding
GO:0016705	33449	326	501	6	1421	9	1	0	0.00621129	0.07373	0	oxidoreductase activity, acting on paired donors, with incorporation or reduction of molecular oxygen
GO:0009593	33449	208	501	9	6502	105	2	0	0.00622369	0.07373	0	detection of chemical stimulus
GO:0010852	33449	10	501	2	528	7	2	0	0.00645478	0.0762981	2.3478e-21	cyclase inhibitor activity
GO:0004930	33449	1185	501	24	2823	38	2	0	0.00654611	0.0772065	0	G protein-coupled receptor activity
GO:0070212	33449	19	501	3	97	3	1	0	0.00657216	0.0773426	1.43207e-20	protein poly-ADP-ribosylation
GO:0070445	33449	15	501	2	179	2	2	0	0.00659092	0.0773925	3.85149e-22	regulation of oligodendrocyte progenitor proliferation
GO:0005815	33449	1215	501	30	32372	492	2	0	0.00677245	0.0791886	0	microtubule organizing center
GO:0033058	33449	9	501	2	2578	37	1	0	0.00677359	0.0791886	7.31624e-26	directional locomotion
GO:0006950	33449	6049	501	121	14915	250	1	0	0.00682518	0.0795861	0	response to stress
GO:0032103	33449	897	501	30	6536	139	3	0	0.00684716	0.0795861	0	positive regulation of response to external stimulus
GO:0036094	33449	5365	501	111	24298	406	1	0	0.00685237	0.0795861	0	small molecule binding
GO:0097733	33449	240	501	9	3212	47	2	0	0.00688529	0.0797945	0	photoreceptor cell cilium
GO:0048806	33449	55	501	4	5897	82	3	0	0.00691689	0.0799828	6.7402e-135	genitalia development
GO:0097431	33449	69	501	5	430	9	2	0	0.00693345	0.0799828	1.07232e-81	mitotic spindle pole
GO:0021556	33449	8	501	2	2615	43	2	0	0.00694655	0.0799828	1.86381e-23	central nervous system formation
GO:0006607	33449	21	501	2	246	2	1	0	0.00696864	0.0799862	7.58919e-31	NLS-bearing protein import into nucleus
GO:0050867	33449	597	501	20	10412	192	4	0	0.00697822	0.0799862	0	positive regulation of cell activation
GO:0070971	33449	50	501	4	32372	492	2	0	0.00699185	0.0799862	9.79582e-162	endoplasmic reticulum exit site
GO:0014037	33449	77	501	4	482	6	2	0	0.00704666	0.0804406	2.26684e-91	Schwann cell differentiation
GO:0042532	33449	15	501	3	189	6	4	0	0.00708039	0.0806529	1.64917e-22	negative regulation of tyrosine phosphorylation of STAT protein
GO:0006672	33449	209	501	4	1883	8	2	0	0.00720074	0.081728	2.93658e-284	ceramide metabolic process
GO:0106058	33449	24	501	3	120	3	3	0	0.00720695	0.081728	9.19777e-26	positive regulation of calcineurin-mediated signaling
GO:0050765	33449	29	501	3	1033	15	3	0	0.00722077	0.081728	5.12758e-57	negative regulation of phagocytosis
GO:0071688	33449	14	501	3	276	9	3	0	0.0073353	0.082819	8.18966e-24	striated muscle myosin thick filament assembly
GO:0006639	33449	214	501	4	727	4	2	0	0.00735977	0.082819	1.41911e-190	acylglycerol metabolic process
GO:0032153	33449	184	501	8	32372	492	1	0	0.00737792	0.082819	0	cell division site
GO:0031326	33449	7227	501	126	12209	185	3	0	0.00737929	0.082819	0	regulation of cellular biosynthetic process
GO:0035995	33449	9	501	3	128	7	2	0	0.00743098	0.0832238	5.24585e-14	detection of muscle stretch
GO:0002522	33449	14	501	3	2824	85	3	0	0.00753531	0.0842154	4.38854e-38	leukocyte migration involved in immune response
GO:0140042	33449	27	501	4	777	24	3	0	0.00764316	0.0852421	1.56341e-50	lipid droplet formation
GO:0010648	33449	2617	501	60	14456	246	3	0	0.00770868	0.0857932	0	negative regulation of cell communication
GO:0032982	33449	68	501	7	2507	86	2	0	0.00775376	0.0861152	4.46866e-135	myosin filament
GO:1901360	33449	10170	501	170	18377	271	1	0	0.00781199	0.0865646	0	organic cyclic compound metabolic process
GO:0030055	33449	544	501	25	1696	51	1	0	0.0078267	0.0865646	0	cell-substrate junction
GO:0060336	33449	17	501	3	124	4	4	0	0.00800959	0.088404	2.89653e-21	negative regulation of type II interferon-mediated signaling pathway
GO:0004435	33449	55	501	4	330	6	1	0	0.00807376	0.0889223	4.5415e-64	phosphatidylinositol phospholipase C activity
GO:2000171	33449	18	501	2	2187	17	4	0	0.00808991	0.0889223	5.24236e-45	negative regulation of dendrite development
GO:0051247	33449	2365	501	51	11795	185	4	0	0.00812191	0.0890903	0	positive regulation of protein metabolic process
GO:0031323	33449	9625	501	168	24146	364	3	0	0.00814412	0.0891505	0	regulation of cellular metabolic process
GO:0016772	33449	2939	501	57	5544	86	1	0	0.00827587	0.090407	0	transferase activity, transferring phosphorus-containing groups
GO:0043414	33449	496	501	14	9109	126	3	0	0.00845964	0.0920548	0	macromolecule methylation
GO:0035639	33449	3742	501	85	5387	106	2	0	0.00846124	0.0920548	0	purine ribonucleoside triphosphate binding
GO:0033260	33449	46	501	4	12410	218	2	0	0.00849148	0.0921957	2.90625e-131	nuclear DNA replication
GO:0042641	33449	151	501	7	32372	492	2	0	0.00851887	0.0923051	0	actomyosin
GO:0048583	33449	7027	501	139	21828	364	2	0	0.00855708	0.0923596	0	regulation of response to stimulus
GO:0033131	33449	15	501	2	157	2	3	0	0.00857423	0.0923596	3.00493e-21	regulation of glucokinase activity
GO:0042246	33449	795	501	21	2047	35	2	0	0.00857588	0.0923596	0	tissue regeneration
GO:0048522	33449	9699	501	178	28889	457	3	0	0.00863799	0.092841	0	positive regulation of cellular process
GO:0043242	33449	187	501	8	1484	25	3	0	0.00881549	0.0945581	2.60364e-243	negative regulation of protein-containing complex disassembly
GO:0030990	33449	1351	501	29	10195	140	1	0	0.00884831	0.0947196	0	intraciliary transport particle
GO:1902533	33449	1663	501	45	5875	116	3	0	0.00888232	0.0948931	0	positive regulation of intracellular signal transduction
GO:0090280	33449	30	501	5	265	13	3	0	0.00895371	0.0954645	2.93234e-40	positive regulation of calcium ion import
GO:0051791	33449	23	501	2	566	4	1	0	0.00902869	0.0960717	1.97001e-41	medium-chain fatty acid metabolic process
GO:0015031	33449	2779	501	50	5119	73	3	0	0.00906249	0.0962393	0	protein transport
GO:0043114	33449	108	501	5	5409	65	3	0	0.00923723	0.0977138	2.58518e-229	regulation of vascular permeability
GO:1901019	33449	147	501	6	846	12	3	0	0.00925366	0.0977138	5.90778e-169	regulation of calcium ion transmembrane transporter activity
GO:0031904	33449	28	501	3	8038	126	2	0	0.00925632	0.0977138	1.44692e-80	endosome lumen
GO:0032432	33449	449	501	14	32372	492	3	0	0.00943543	0.0994077	0	actin filament bundle
GO:0005575	33449	32482	501	495	33448	501	1	0	0.00945978	0.0994676	0	cellular_component
GO:0031941	33449	58	501	4	10651	153	2	0	0.00952409	0.0999467	7.0803e-156	filamentous actin
GO:0097278	33449	10	501	2	298	5	2	0	0.00962887	0.100772	7.65403e-19	complement-dependent cytotoxicity
GO:0043268	33449	91	501	4	863	9	3	0	0.00964056	0.100772	1.2326e-125	positive regulation of potassium ion transport
GO:0097091	33449	37	501	3	516	7	2	0	0.00974812	0.101697	2.21282e-57	synaptic vesicle clustering
GO:0098588	33449	3562	501	46	6135	63	1	0	0.00979356	0.101934	0	bounding membrane of organelle
GO:0019065	33449	23	501	3	522	11	2	0	0.00980911	0.101934	1.31721e-40	receptor-mediated endocytosis of virus by host cell
GO:0050789	33449	20162	501	342	30522	481	2	0	0.00987884	0.102459	0	regulation of biological process
GO:0009897	33449	596	501	18	16045	264	3	0	0.00991829	0.102669	0	external side of plasma membrane
GO:0031915	33449	25	501	2	417	3	1	0	0.00999293	0.103241	1.01389e-40	positive regulation of synaptic plasticity
GO:0050777	33449	290	501	13	4840	106	4	0	0.0101197	0.104348	0	negative regulation of immune response
GO:0045185	33449	146	501	8	5036	104	2	0	0.0101436	0.104393	3.07094e-286	maintenance of protein location
GO:0002933	33449	12	501	2	428	6	1	0	0.0101719	0.104483	1.48112e-23	lipid hydroxylation
GO:0018205	33449	623	501	16	2052	31	1	0	0.0102679	0.105265	0	peptidyl-lysine modification
GO:0050982	33449	96	501	7	563	16	3	0	0.0103078	0.105472	4.81743e-111	detection of mechanical stimulus
GO:0002162	33449	26	501	3	13627	240	1	0	0.0104016	0.106227	1.32305e-81	dystroglycan binding
GO:0043256	33449	31	501	3	10314	152	2	0	0.0104275	0.106289	3.29898e-91	laminin complex
GO:0061387	33449	265	501	7	877	10	2	0	0.0106508	0.108357	1.49323e-232	regulation of extent of cell growth
GO:0071498	33449	35	501	3	3070	41	2	0	0.0107612	0.109029	1.11912e-82	cellular response to fluid shear stress
GO:1903729	33449	51	501	4	4443	76	2	0	0.0107621	0.109029	1.92423e-120	regulation of plasma membrane organization
GO:0032731	33449	128	501	19	176	20	3	0	0.0107781	0.109029	2.41889e-44	positive regulation of interleukin-1 beta production
GO:0046503	33449	99	501	3	904	5	2	0	0.0108247	0.109292	5.36289e-135	glycerolipid catabolic process
GO:0006903	33449	670	501	19	28840	456	3	0	0.0109641	0.110491	0	vesicle targeting
GO:0097494	33449	24	501	3	781	16	1	0	0.010992	0.110563	3.34288e-46	regulation of vesicle size
GO:0018003	33449	1	501	1	270	3	1	0	0.0111111	0.111358	0.0037037	peptidyl-lysine N6-acetylation
GO:0015629	33449	1470	501	50	4373	113	1	0	0.0111129	0.111358	0	actin cytoskeleton
GO:0010256	33449	1101	501	31	12221	225	1	0	0.0111754	0.111775	0	endomembrane system organization
GO:0070269	33449	27	501	3	3124	55	1	0	0.0112022	0.111833	5.3545e-67	pyroptosis
GO:0045540	33449	29	501	3	126	3	4	0	0.0112258	0.111859	3.58538e-29	regulation of cholesterol biosynthetic process
GO:0016528	33449	210	501	8	20560	297	1	0	0.0115631	0.115006	0	sarcoplasm
GO:0042692	33449	788	501	21	8224	130	2	0	0.0116045	0.11508	0	muscle cell differentiation
GO:0002250	33449	675	501	28	2418	68	1	0	0.0116138	0.11508	0	adaptive immune response
GO:0070534	33449	137	501	7	444	10	1	0	0.011653	0.115255	1.70525e-118	protein K63-linked ubiquitination
GO:1904350	33449	15	501	2	587	7	2	0	0.0118996	0.117476	4.62658e-30	regulation of protein catabolic process in the vacuole
GO:0006620	33449	26	501	3	224	5	2	0	0.0119593	0.117847	1.42777e-34	post-translational protein targeting to endoplasmic reticulum membrane
GO:0001750	33449	201	501	8	32372	492	2	0	0.0121681	0.119683	0	photoreceptor outer segment
GO:0005927	33449	21	501	4	544	25	1	0	0.012252	0.120229	2.69503e-38	muscle tendon junction
GO:0051606	33449	510	501	16	14915	250	1	0	0.0122687	0.120229	0	detection of stimulus
GO:0017042	33449	1	501	1	162	2	1	0	0.0123457	0.120573	0.00617284	glycosylceramidase activity
GO:0008227	33449	132	501	7	1185	24	1	0	0.0123491	0.120573	4.07942e-179	G protein-coupled amine receptor activity
GO:0048844	33449	128	501	6	1307	21	2	0	0.012384	0.120693	3.13371e-181	artery morphogenesis
GO:0030234	33449	2086	501	40	14454	195	2	0	0.0124617	0.121229	0	enzyme regulator activity
GO:0002706	33449	268	501	17	483	21	2	0	0.0124852	0.121236	2.02098e-143	regulation of lymphocyte mediated immunity
GO:1903589	33449	20	501	2	174	2	3	0	0.0126237	0.122119	1.1699e-26	positive regulation of blood vessel endothelial cell proliferation involved in sprouting angiogenesis
GO:1902547	33449	52	501	3	665	7	2	0	0.0126275	0.122119	1.02132e-78	regulation of cellular response to vascular endothelial growth factor stimulus
GO:0050794	33449	19126	501	326	29088	461	2	0	0.0126652	0.122119	0	regulation of cellular process
GO:0006261	33449	191	501	9	371	10	1	0	0.0126677	0.122119	5.90952e-111	DNA-templated DNA replication
GO:0051651	33449	317	501	11	28815	456	3	0	0.0127901	0.123076	0	maintenance of location in cell
GO:1905167	33449	4	501	2	31	2	3	0	0.0129032	0.123726	3.17813e-05	positive regulation of lysosomal protein catabolic process
GO:0070886	33449	24	501	3	99	3	3	0	0.0129041	0.123726	1.64935e-23	positive regulation of calcineurin-NFAT signaling cascade
GO:0032515	33449	36	501	3	453	7	4	0	0.0129587	0.124027	3.72745e-54	negative regulation of phosphoprotein phosphatase activity
GO:0055006	33449	194	501	8	5417	88	2	0	0.0129827	0.124034	0	cardiac cell development
GO:0044848	33449	236	501	9	30522	481	1	0	0.0130307	0.12427	0	biological phase
GO:0030217	33449	506	501	18	1049	25	2	0	0.0131	0.124707	0	T cell differentiation
GO:0072137	33449	7	501	2	57	2	1	0	0.0131579	0.124769	3.78235e-09	condensed mesenchymal cell proliferation
GO:0038024	33449	198	501	8	28595	448	3	0	0.0131944	0.124769	0	cargo receptor activity
GO:0034641	33449	10513	501	164	18180	253	2	0	0.013195	0.124769	0	cellular nitrogen compound metabolic process
GO:0005938	33449	720	501	19	25434	382	2	0	0.0132012	0.124769	0	cell cortex
GO:0031113	33449	127	501	7	869	19	4	0	0.0132414	0.124769	2.70122e-156	regulation of microtubule polymerization
GO:0090036	33449	39	501	4	3426	82	2	0	0.0132677	0.124769	3.52504e-92	regulation of protein kinase C signaling
GO:0005201	33449	277	501	15	2078	62	2	0	0.0132818	0.124769	0	extracellular matrix structural constituent
GO:0033017	33449	85	501	4	4862	53	3	0	0.0132937	0.124769	2.46197e-185	sarcoplasmic reticulum membrane
GO:0098742	33449	568	501	26	1757	55	1	0	0.0134907	0.126192	0	cell-cell adhesion via plasma-membrane adhesion molecules
GO:1903659	33449	8	501	2	110	3	2	0	0.0134927	0.126192	2.44078e-12	regulation of complement-dependent cytotoxicity
GO:0005576	33449	4911	501	93	32372	492	1	0	0.0135712	0.126704	0	extracellular region
GO:0021540	33449	7	501	2	95	3	2	0	0.013604	0.126788	9.0497e-11	corpus callosum morphogenesis
GO:0071166	33449	10	501	2	6203	114	1	0	0.013683	0.127245	4.33409e-32	ribonucleoprotein complex localization
GO:0070584	33449	45	501	3	2274	26	2	0	0.0137007	0.127245	1.6314e-95	mitochondrion morphogenesis
GO:0000785	33449	3370	501	67	32372	492	2	0	0.0137664	0.127632	0	chromatin
GO:0005856	33449	4373	501	113	9925	219	1	0	0.0140324	0.12969	0	cytoskeleton
GO:1902644	33449	20	501	2	613	6	1	0	0.014037	0.12969	5.92892e-38	tertiary alcohol metabolic process
GO:0042509	33449	93	501	4	378	5	2	0	0.0141175	0.130208	5.37313e-91	regulation of tyrosine phosphorylation of STAT protein
GO:0046165	33449	212	501	5	1288	10	3	0	0.0143008	0.131671	2.31717e-249	alcohol biosynthetic process
GO:0035864	33449	33	501	3	3113	49	3	0	0.0143564	0.131955	5.4663e-79	response to potassium ion
GO:1905720	33449	1	501	1	20560	297	2	0	0.0144455	0.132546	4.86381e-05	cytoplasmic microtubule bundle
GO:1905832	33449	8	501	2	943	23	5	0	0.0145813	0.13352	6.64288e-20	positive regulation of spindle assembly
GO:0046530	33449	211	501	7	3179	40	1	0	0.0146018	0.13352	0	photoreceptor cell differentiation
GO:0060415	33449	148	501	8	1495	34	2	0	0.0148226	0.135237	6.76291e-209	muscle tissue morphogenesis
GO:0072659	33449	591	501	12	1199	15	2	0	0.0148403	0.135237	0	protein localization to plasma membrane
GO:0003006	33449	1317	501	33	12453	212	2	0	0.0149048	0.135549	0	developmental process involved in reproduction
GO:0070898	33449	1	501	1	67	1	2	0	0.0149254	0.135549	0.0149254	RNA polymerase III preinitiation complex assembly
GO:1903587	33449	28	501	2	224	2	2	0	0.0151345	0.137106	2.76724e-36	regulation of blood vessel endothelial cell proliferation involved in sprouting angiogenesis
GO:0034694	33449	67	501	4	2117	31	2	0	0.0151483	0.137106	1.57418e-128	response to prostaglandin
GO:1901327	33449	1	501	1	3558	54	3	0	0.0151771	0.137134	0.000281057	response to tacrolimus
GO:0007140	33449	48	501	5	1137	36	3	0	0.015235	0.137424	7.15141e-86	male meiotic nuclear division
GO:0002720	33449	151	501	14	929	48	4	0	0.0152687	0.137496	2.35155e-178	positive regulation of cytokine production involved in immune response
GO:0031349	33449	631	501	23	4908	113	3	0	0.0155067	0.139404	0	positive regulation of defense response
GO:2000197	33449	10	501	2	1706	34	2	0	0.0157003	0.140907	1.78423e-26	regulation of ribonucleoprotein complex localization
GO:0060171	33449	13	501	2	26606	401	3	0	0.0158362	0.141887	1.8656e-48	stereocilium membrane
GO:0051173	33449	5281	501	97	17072	260	3	0	0.0159411	0.14252	0	positive regulation of nitrogen compound metabolic process
GO:0097441	33449	17	501	2	1533	18	1	0	0.0159603	0.14252	2.72596e-40	basal dendrite
GO:0110090	33449	2	501	1	125	1	3	0	0.016	0.142635	0.000129032	positive regulation of hippocampal neuron apoptotic process
GO:0097470	33449	49	501	3	3531	39	2	0	0.0161696	0.143907	1.209e-111	ribbon synapse
GO:0009311	33449	102	501	3	1004	6	1	0	0.0162224	0.143992	1.29823e-142	oligosaccharide metabolic process
GO:0010818	33449	39	501	3	151	3	2	0	0.0162478	0.143992	4.66846e-37	T cell chemotaxis
GO:1901668	33449	2	501	1	123	1	2	0	0.0162602	0.143992	0.00013328	regulation of superoxide dismutase activity
GO:0009966	33449	5571	501	110	11659	198	4	0	0.0163348	0.144412	0	regulation of signal transduction
GO:0050436	33449	12	501	2	24298	406	1	0	0.0164548	0.145232	1.13415e-44	microfibril binding
GO:0072595	33449	64	501	4	23480	358	3	0	0.0164828	0.145239	2.60652e-191	maintenance of protein localization in organelle
GO:0009415	33449	33	501	3	5828	96	6	0	0.0165312	0.145425	5.19948e-88	response to water
GO:0030216	33449	184	501	6	566	8	2	0	0.0165847	0.145655	2.6726e-154	keratinocyte differentiation
GO:0001775	33449	1715	501	39	29304	467	2	0	0.016733	0.146497	0	cell activation
GO:0003950	33449	51	501	5	113	5	1	0	0.0167354	0.146497	2.18778e-33	NAD+ ADP-ribosyltransferase activity
GO:0090235	33449	12	501	2	3884	66	2	0	0.0168198	0.146994	4.13403e-35	regulation of metaphase plate congression
GO:0051303	33449	93	501	5	4054	66	3	0	0.0169417	0.147601	9.81469e-192	establishment of chromosome localization
GO:0006996	33449	7682	501	157	12221	225	1	0	0.0169446	0.147601	0	organelle organization
GO:0007512	33449	29	501	3	1178	23	1	0	0.0170661	0.148417	1.082e-58	adult heart development
GO:0043682	33449	2	501	1	1598	14	5	0	0.0174506	0.151513	7.83697e-07	P-type divalent copper transporter activity
GO:0034367	33449	32	501	3	2909	51	1	0	0.0176095	0.152644	4.51534e-76	protein-containing complex remodeling
GO:0046275	33449	2	501	1	3352	30	2	0	0.0178223	0.154238	1.78054e-07	flavonoid catabolic process
GO:0002252	33449	916	501	34	3799	101	1	0	0.0179173	0.154809	0	immune effector process
GO:0031177	33449	6	501	1	1324	4	3	0	0.0180243	0.155482	1.35186e-16	phosphopantetheine binding
GO:0036449	33449	14	501	5	56	8	1	0	0.0181033	0.155892	1.72273e-13	microtubule minus-end
GO:0070062	33449	1092	501	25	3212	51	2	0	0.0181304	0.155892	0	extracellular exosome
GO:0007276	33449	970	501	30	1297	33	2	0	0.0181785	0.156054	0	gamete generation
GO:0071390	33449	5	501	1	274	1	4	0	0.0182482	0.156292	8.06058e-11	cellular response to ecdysone
GO:0071770	33449	1	501	1	5256	96	2	0	0.0182648	0.156292	0.000190259	DIM/DIP cell wall layer assembly
GO:0002040	33449	284	501	7	1080	12	1	0	0.018335	0.156641	2.14382e-269	sprouting angiogenesis
GO:0030507	33449	64	501	5	3633	88	2	0	0.0184704	0.157535	3.08208e-139	spectrin binding
GO:1905198	33449	1	501	1	5622	104	3	0	0.0184988	0.157535	0.000177873	manchette assembly
GO:0016849	33449	671	501	12	1076	13	1	0	0.018551	0.157728	0	phosphorus-oxygen lyase activity
GO:0002177	33449	14	501	2	32372	492	2	0	0.0185896	0.157805	6.29877e-53	manchette
GO:0004888	33449	2090	501	36	3416	47	1	0	0.0186446	0.15802	0	transmembrane signaling receptor activity
GO:1990953	33449	1	501	1	1443	27	5	0	0.018711	0.158331	0.000693001	intramanchette transport
GO:0003223	33449	26	501	3	95	3	1	0	0.0187841	0.158697	6.68077e-24	ventricular compact myocardium morphogenesis
GO:0099606	33449	1	501	1	2387	45	4	0	0.0188521	0.15902	0.000418936	microtubule plus-end directed mitotic chromosome migration
GO:0048688	33449	4	501	1	417	2	5	0	0.0191155	0.160987	8.05255e-10	negative regulation of sprouting of injured axon
GO:1902565	33449	7	501	2	614	20	3	0	0.0192082	0.161171	1.58547e-16	positive regulation of neutrophil activation
GO:1901733	33449	2	501	1	104	1	3	0	0.0192308	0.161171	0.000186706	quercetin catabolic process
GO:0045178	33449	589	501	16	32372	492	1	0	0.0192478	0.161171	0	basal part of cell
GO:0034352	33449	3	501	1	929	6	3	0	0.0192714	0.161171	7.50772e-09	positive regulation of glial cell apoptotic process
GO:0120015	33449	36	501	3	199	4	3	0	0.0192885	0.161171	1.89087e-40	sterol transfer activity
GO:1903706	33449	661	501	19	4637	82	4	0	0.0194567	0.161354	0	regulation of hemopoiesis
GO:0005516	33449	470	501	15	13627	240	1	0	0.0194597	0.161354	0	calmodulin binding
GO:1902363	33449	1	501	1	1538	30	2	0	0.0195059	0.161354	0.000650195	regulation of protein localization to spindle pole body
GO:0010923	33449	60	501	3	975	10	4	0	0.0195063	0.161354	2.4258e-97	negative regulation of phosphatase activity
GO:0031433	33449	18	501	3	2005	66	1	0	0.019518	0.161354	2.52069e-44	telethonin binding
GO:0007450	33449	5	501	1	256	1	2	0	0.0195312	0.161354	1.13513e-10	dorsal/ventral pattern formation, imaginal disc
GO:1903341	33449	1	501	1	10848	212	5	0	0.0195428	0.161354	9.21829e-05	regulation of meiotic DNA double-strand break formation
GO:0035710	33449	250	501	17	313	17	1	0	0.0195525	0.161354	9.74184e-68	CD4-positive, alpha-beta T cell activation
GO:1901732	33449	2	501	1	909	9	2	0	0.0197147	0.162375	2.42315e-06	quercetin metabolic process
GO:0030240	33449	20	501	3	1033	31	2	0	0.0197463	0.162375	1.52935e-42	skeletal muscle thin filament assembly
GO:0045005	33449	60	501	4	1455	26	2	0	0.0197848	0.162375	4.83131e-108	DNA-templated DNA replication maintenance of fidelity
GO:0010033	33449	4674	501	85	6291	102	1	0	0.0198313	0.162375	0	response to organic substance
GO:0071260	33449	138	501	7	1183	25	3	0	0.0198391	0.162375	2.40573e-184	cellular response to mechanical stimulus
GO:0071944	33449	16640	501	276	32372	492	1	0	0.0198591	0.162375	0	cell periphery
GO:0044786	33449	51	501	4	2312	48	2	0	0.0199974	0.163256	7.38804e-106	cell cycle DNA replication
GO:0033165	33449	26	501	4	712	30	1	0	0.0200485	0.163423	4.38316e-48	interphotoreceptor matrix
GO:0010886	33449	16	501	3	56	3	3	0	0.020202	0.164423	2.40102e-14	positive regulation of cholesterol storage
GO:0055028	33449	1	501	1	295	6	2	0	0.020339	0.165134	0.00338983	cortical microtubule
GO:0060606	33449	159	501	6	302	6	1	0	0.0203513	0.165134	4.08238e-90	tube closure
GO:0035869	33449	140	501	6	32372	492	2	0	0.0204219	0.165455	0	ciliary transition zone
GO:0010557	33449	3366	501	73	10351	183	4	0	0.0205143	0.165951	0	positive regulation of macromolecule biosynthetic process
GO:0008091	33449	16	501	2	10279	144	2	0	0.0205664	0.166045	1.36295e-51	spectrin
GO:0034362	33449	15	501	3	52	3	1	0	0.0205882	0.166045	2.23145e-13	low-density lipoprotein particle
GO:0021815	33449	9	501	2	1440	37	2	0	0.0206483	0.166278	1.39759e-23	modulation of microtubule cytoskeleton involved in cerebral cortex radial glia guided migration
GO:1903561	33449	1121	501	25	4681	71	2	0	0.0208441	0.167601	0	extracellular vesicle
GO:0015680	33449	2	501	1	570	6	1	0	0.0209601	0.168281	6.16656e-06	protein maturation by copper ion transfer
GO:0022898	33449	503	501	8	2855	21	3	0	0.0210017	0.168361	0	regulation of transmembrane transporter activity
GO:0060840	33449	192	501	7	1420	22	1	0	0.0211136	0.169004	1.54657e-243	artery development
GO:0051258	33449	571	501	15	2549	40	1	0	0.0212093	0.169478	0	protein polymerization
GO:0032437	33449	15	501	2	32372	492	2	0	0.0212364	0.169478	2.91988e-56	cuticular plate
GO:0051650	33449	889	501	22	4048	66	3	0	0.0213198	0.169889	0	establishment of vesicle localization
GO:0098762	33449	127	501	8	407	13	2	0	0.0214244	0.170445	4.49258e-109	meiotic cell cycle phase
GO:0044291	33449	156	501	9	1150	32	1	0	0.0214535	0.170445	1.55318e-197	cell-cell contact zone
GO:0010314	33449	35	501	3	366	7	1	0	0.0215235	0.170747	1.05126e-49	phosphatidylinositol-5-phosphate binding
GO:0019433	33449	50	501	3	177	3	2	0	0.0215716	0.170874	2.61577e-45	triglyceride catabolic process
GO:0009889	33449	7338	501	133	13847	222	2	0	0.0216885	0.171545	0	regulation of biosynthetic process
GO:0062023	33449	712	501	30	1063	36	1	0	0.021791	0.1719	5.60441e-292	collagen-containing extracellular matrix
GO:0060316	33449	2	501	1	183	2	5	0	0.0217979	0.1719	6.00492e-05	positive regulation of ryanodine-sensitive calcium-release channel activity
GO:1903343	33449	1	501	1	6199	136	6	0	0.021939	0.172758	0.000161316	positive regulation of meiotic DNA double-strand break formation
GO:0010744	33449	26	501	3	1557	37	3	0	0.0220512	0.173341	4.98043e-57	positive regulation of macrophage derived foam cell differentiation
GO:0001961	33449	75	501	5	2902	63	4	0	0.0220782	0.173341	1.2918e-150	positive regulation of cytokine-mediated signaling pathway
GO:0045740	33449	67	501	4	690	12	3	0	0.0221188	0.173385	6.27603e-95	positive regulation of DNA replication
GO:0051321	33449	314	501	12	4323	87	3	0	0.0221614	0.173385	0	meiotic cell cycle
GO:0070403	33449	30	501	3	5168	105	2	0	0.0222289	0.173385	1.14977e-79	NAD+ binding
GO:0048147	33449	57	501	2	1141	5	3	0	0.0222532	0.173385	9.12482e-98	negative regulation of fibroblast proliferation
GO:0071379	33449	37	501	3	1490	25	3	0	0.0222603	0.173385	8.44444e-75	cellular response to prostaglandin stimulus
GO:0019915	33449	145	501	7	1163	24	2	0	0.0223029	0.173385	2.93428e-189	lipid storage
GO:0001745	33449	20	501	2	481	6	2	0	0.0223114	0.173385	8.26305e-36	compound eye morphogenesis
GO:1990709	33449	33	501	3	12221	225	2	0	0.0223839	0.173695	1.21044e-98	presynaptic active zone organization
GO:0003674	33449	28512	501	443	33448	501	1	0	0.0224853	0.174145	0	molecular_function
GO:0070983	33449	3	501	1	927	7	2	0	0.0225072	0.174145	7.55647e-09	dendrite guidance
GO:0051640	33449	1531	501	33	10101	154	1	0	0.0225516	0.174236	0	organelle localization
GO:0051552	33449	3	501	1	132	1	2	0	0.0227273	0.17512	2.66909e-06	flavone metabolic process
GO:0002696	33449	574	501	20	2134	49	4	0	0.0227318	0.17512	0	positive regulation of leukocyte activation
GO:0009925	33449	550	501	16	6046	103	2	0	0.0228601	0.175854	0	basal plasma membrane
GO:0031033	33449	23	501	3	2097	57	2	0	0.0229314	0.176086	1.17035e-54	myosin filament organization
GO:0018022	33449	203	501	9	733	17	2	0	0.0229563	0.176086	4.45979e-187	peptidyl-lysine methylation
GO:0016925	33449	107	501	5	2049	32	2	0	0.0230314	0.176409	9.48554e-182	protein sumoylation
GO:0032887	33449	1	501	1	1386	32	3	0	0.023088	0.176589	0.000721501	regulation of spindle elongation
GO:0007059	33449	612	501	19	2219	45	1	0	0.0231227	0.176601	0	chromosome segregation
GO:0033300	33449	11	501	1	474	1	3	0	0.0232068	0.176839	1.65334e-22	dehydroascorbic acid transmembrane transporter activity
GO:0070444	33449	15	501	2	791	13	2	0	0.0232203	0.176839	5.03336e-32	oligodendrocyte progenitor proliferation
GO:0048525	33449	169	501	7	9196	154	3	0	0.0233446	0.177532	0	negative regulation of viral process
GO:0005886	33449	15976	501	262	28333	428	2	0	0.0234211	0.177696	0	plasma membrane
GO:0030863	33449	188	501	10	4618	120	2	0	0.0234327	0.177696	0	cortical cytoskeleton
GO:0000070	33449	285	501	8	1498	20	3	0	0.023501	0.17796	0	mitotic sister chromatid segregation
GO:0070192	33449	76	501	5	924	21	2	0	0.0235827	0.178325	1.8279e-113	chromosome organization involved in meiotic cell cycle
GO:1902365	33449	1	501	1	803	19	3	0	0.0236613	0.178666	0.00124533	positive regulation of protein localization to spindle pole body
GO:0048790	33449	27	501	3	91	3	2	0	0.024077	0.181548	1.02193e-23	maintenance of presynaptic active zone structure
GO:0120020	33449	36	501	3	122	3	2	0	0.0241837	0.181882	9.12636e-32	cholesterol transfer activity
GO:0032886	33449	446	501	14	19683	341	2	0	0.0241896	0.181882	0	regulation of microtubule-based process
GO:0014044	33449	60	501	4	210	5	2	0	0.0242312	0.181939	4.49247e-54	Schwann cell development
GO:0008381	33449	27	501	2	960	9	1	0	0.0242902	0.182125	4.74166e-53	mechanosensitive monoatomic ion channel activity
GO:1990226	33449	12	501	2	3918	81	1	0	0.0243615	0.182403	3.72295e-35	histone methyltransferase binding
GO:0005245	33449	190	501	6	633	9	2	0	0.0244984	0.183014	3.10934e-167	voltage-gated calcium channel activity
GO:0015884	33449	16	501	2	821	13	4	0	0.0245215	0.183014	5.68866e-34	folic acid transport
GO:0035003	33449	17	501	2	1566	23	2	0	0.0245518	0.183014	1.89434e-40	subapical complex
GO:0000016	33449	2	501	1	162	2	1	0	0.0246147	0.183014	7.66812e-05	lactase activity
GO:0140749	33449	2	501	1	162	2	1	0	0.0246147	0.183014	7.66812e-05	phlorizin hydrolase activity
GO:0045738	33449	38	501	3	924	16	4	0	0.0248187	0.184274	2.28018e-68	negative regulation of DNA repair
GO:0046461	33449	66	501	3	445	5	2	0	0.0250389	0.18565	1.40773e-80	neutral lipid catabolic process
GO:2000042	33449	21	501	3	236	8	4	0	0.0255628	0.189272	1.88513e-30	negative regulation of double-strand break repair via homologous recombination
GO:0140694	33449	631	501	21	1538	36	1	0	0.0256174	0.189412	0	non-membrane-bounded organelle assembly
GO:0030473	33449	10	501	2	218	6	2	0	0.0258208	0.190652	1.84577e-17	nuclear migration along microtubule
GO:0072599	33449	67	501	3	661	7	2	0	0.025896	0.190943	1.29557e-93	establishment of protein localization to endoplasmic reticulum
GO:0032507	33449	101	501	7	357	12	2	0	0.0260426	0.191616	9.39229e-92	maintenance of protein location in cell
GO:0008213	33449	322	501	10	6351	98	1	0	0.0260592	0.191616	0	protein alkylation
GO:0019364	33449	6	501	1	229	1	3	0	0.0262009	0.192208	5.33332e-12	pyridine nucleotide catabolic process
GO:0045597	33449	1538	501	37	13128	229	4	0	0.0262118	0.192208	0	positive regulation of cell differentiation
GO:0006695	33449	65	501	3	216	3	3	0	0.0263711	0.19311	7.10091e-57	cholesterol biosynthetic process
GO:0045830	33449	37	501	3	2484	44	7	0	0.0264969	0.193766	4.31662e-83	positive regulation of isotype switching
GO:0008047	33449	998	501	21	2971	43	2	0	0.0266028	0.193903	0	enzyme activator activity
GO:0007079	33449	2	501	1	1493	20	3	0	0.0266211	0.193903	8.97845e-07	mitotic chromosome movement towards spindle pole
GO:1904431	33449	2	501	1	969	13	4	0	0.0266655	0.193903	2.13221e-06	positive regulation of t-circle formation
GO:0072243	33449	37	501	2	224	2	2	0	0.0266656	0.193903	3.52603e-43	metanephric nephron epithelium development
GO:0033557	33449	2	501	1	2005	27	2	0	0.026758	0.193903	4.97758e-07	Slx1-Slx4 complex
GO:0051125	33449	76	501	4	605	10	2	0	0.0267698	0.193903	9.97042e-99	regulation of actin nucleation
GO:0008175	33449	32	501	2	193	2	3	0	0.0267703	0.193903	2.91523e-37	tRNA methyltransferase activity
GO:0048749	33449	21	501	2	951	12	1	0	0.0268397	0.194142	1.83295e-43	compound eye development
GO:0042531	33449	84	501	4	287	5	3	0	0.0269695	0.194697	8.62127e-75	positive regulation of tyrosine phosphorylation of STAT protein
GO:0046710	33449	22	501	1	813	1	2	0	0.0270603	0.194697	1.42323e-43	GDP metabolic process
GO:0010927	33449	275	501	9	7721	120	3	0	0.0270697	0.194697	0	cellular component assembly involved in morphogenesis
GO:1901077	33449	24	501	2	429	5	2	0	0.0270786	0.194697	7.91377e-40	regulation of relaxation of muscle
GO:0035470	33449	2	501	1	367	5	4	0	0.0270991	0.194697	1.48896e-05	positive regulation of vascular wound healing
GO:0042116	33449	139	501	6	322	7	1	0	0.0271998	0.195158	5.32423e-95	macrophage activation
GO:1903046	33449	314	501	12	3685	77	3	0	0.0279656	0.200383	0	meiotic cell cycle process
GO:0099111	33449	839	501	19	8839	126	1	0	0.0282483	0.201787	0	microtubule-based transport
GO:0055048	33449	1	501	1	177	5	1	0	0.0282486	0.201787	0.00564972	anastral spindle assembly
GO:0051592	33449	278	501	10	4840	88	4	0	0.0282752	0.201787	0	response to calcium ion
GO:0099569	33449	31	501	3	5548	120	2	0	0.0285591	0.203541	7.64291e-83	presynaptic cytoskeleton
GO:0031116	33449	70	501	5	479	13	5	0	0.0288982	0.205683	5.73915e-86	positive regulation of microtubule polymerization
GO:0050778	33449	969	501	32	4844	116	4	0	0.028947	0.205755	0	positive regulation of immune response
GO:0043244	33449	268	501	9	4345	71	2	0	0.0290397	0.206139	0	regulation of protein-containing complex disassembly
GO:1902261	33449	3	501	1	103	1	3	0	0.0291262	0.206479	5.65448e-06	positive regulation of delayed rectifier potassium channel activity
GO:0032435	33449	45	501	2	778	5	4	0	0.0292695	0.207219	3.52546e-74	negative regulation of proteasomal ubiquitin-dependent protein catabolic process
GO:0008276	33449	166	501	7	6007	108	3	0	0.0293544	0.207361	0	protein methyltransferase activity
GO:2000105	33449	19	501	3	230	9	3	0	0.0293673	0.207361	3.50088e-28	positive regulation of DNA-templated DNA replication
GO:0006997	33449	212	501	9	7682	157	1	0	0.0294845	0.207913	0	nucleus organization
GO:0002891	33449	53	501	3	169	3	3	0	0.029644	0.208556	3.39773e-45	positive regulation of immunoglobulin mediated immune response
GO:0061436	33449	52	501	4	172	5	1	0	0.0296582	0.208556	2.52776e-45	establishment of skin barrier
GO:0007635	33449	45	501	3	6850	103	2	0	0.0296931	0.208556	3.42483e-117	chemosensory behavior
GO:0035461	33449	68	501	3	3382	34	2	0	0.0298292	0.209236	5.0716e-144	vitamin transmembrane transport
GO:0016598	33449	2	501	1	6632	100	2	0	0.0299317	0.209515	4.54785e-08	protein arginylation
GO:0031968	33449	386	501	9	4972	57	3	0	0.0299475	0.209515	0	organelle outer membrane
GO:0061912	33449	137	501	4	456	5	1	0	0.0301976	0.210988	2.19856e-120	selective autophagy
GO:0034368	33449	30	501	3	94	3	2	0	0.0302886	0.211346	3.09529e-25	protein-lipid complex remodeling
GO:0090084	33449	18	501	2	1215	19	3	0	0.0305479	0.212864	2.18234e-40	negative regulation of inclusion body assembly
GO:0032754	33449	23	501	4	855	46	3	0	0.030586	0.212864	1.27917e-45	positive regulation of interleukin-5 production
GO:0010885	33449	28	501	3	87	3	2	0	0.0309071	0.214403	2.00606e-23	regulation of cholesterol storage
GO:0071797	33449	8	501	1	514	2	1	0	0.030916	0.214403	8.74157e-18	LUBAC complex
GO:0060375	33449	6	501	1	194	1	2	0	0.0309278	0.214403	1.46024e-11	regulation of mast cell differentiation
GO:0008211	33449	23	501	2	465	6	1	0	0.0311259	0.215163	2.00113e-39	glucocorticoid metabolic process
GO:0032984	33449	511	501	14	3175	52	2	0	0.0311715	0.215163	0	protein-containing complex disassembly
GO:0007030	33449	244	501	10	7867	164	2	0	0.0311845	0.215163	0	Golgi organization
GO:0006686	33449	12	501	1	1901	5	4	0	0.0311988	0.215163	2.22669e-31	sphingomyelin biosynthetic process
GO:0043534	33449	205	501	5	408	5	1	0	0.0312472	0.215218	3.85072e-122	blood vessel endothelial cell migration
GO:0090618	33449	2	501	1	28814	456	1	0	0.0314014	0.215581	2.40901e-09	DNA clamp unloading
GO:0034405	33449	60	501	4	6049	121	1	0	0.0314505	0.215581	1.40171e-145	response to fluid shear stress
GO:0010743	33449	42	501	3	2826	47	2	0	0.0314677	0.215581	2.14495e-94	regulation of macrophage derived foam cell differentiation
GO:0060232	33449	16	501	2	319	6	1	0	0.0314983	0.215581	2.66718e-27	delamination
GO:0007163	33449	505	501	14	28814	456	1	0	0.0315043	0.215581	0	establishment or maintenance of cell polarity
GO:2001257	33449	252	501	6	1240	13	3	0	0.0315711	0.215581	4.792e-271	regulation of cation channel activity
GO:0140581	33449	2	501	1	126	2	3	0	0.031619	0.215581	0.000126984	P-type monovalent copper transporter activity
GO:0061630	33449	615	501	16	1066	20	2	0	0.0316234	0.215581	0	ubiquitin protein ligase activity
GO:0002683	33449	740	501	20	10606	184	3	0	0.0317563	0.21621	0	negative regulation of immune system process
GO:0075509	33449	30	501	3	1479	35	3	0	0.0318336	0.21646	2.83927e-63	endocytosis involved in viral entry into host cell
GO:0008324	33449	1499	501	15	2106	16	2	0	0.031992	0.21726	0	monoatomic cation transmembrane transporter activity
GO:0003677	33449	5427	501	128	7233	157	1	0	0.0322962	0.219047	0	DNA binding
GO:0003335	33449	2	501	1	5372	88	2	0	0.0324971	0.220021	6.93169e-08	corneocyte development
GO:0005929	33449	1349	501	29	22771	341	3	0	0.0325224	0.220021	0	cilium
GO:0003013	33449	1036	501	26	3662	66	1	0	0.0326065	0.220034	0	circulatory system process
GO:2000200	33449	3	501	1	183	2	3	0	0.0326067	0.220034	9.95291e-07	regulation of ribosomal subunit export from nucleus
GO:0071682	33449	2	501	1	6857	113	2	0	0.0326898	0.220315	4.25427e-08	endocytic vesicle lumen
GO:0090576	33449	13	501	1	787	2	1	0	0.0327847	0.220676	1.54839e-28	RNA polymerase III transcription regulator complex
GO:0032412	33449	484	501	8	1866	16	2	0	0.0329112	0.221003	0	regulation of monoatomic ion transmembrane transporter activity
GO:0051047	33449	598	501	14	2563	37	3	0	0.0329569	0.221003	0	positive regulation of secretion
GO:0032634	33449	31	501	4	1265	51	1	0	0.0329576	0.221003	8.14997e-63	interleukin-5 production
GO:0032259	33449	557	501	14	19117	277	1	0	0.0330267	0.221188	0	methylation
GO:0050839	33449	823	501	22	13627	240	1	0	0.0334505	0.223745	0	cell adhesion molecule binding
GO:0051641	33449	6203	501	114	29042	456	2	0	0.0335521	0.224143	0	cellular localization
GO:0030669	33449	51	501	3	308	5	3	0	0.0336204	0.224318	1.51206e-59	clathrin-coated endocytic vesicle membrane
GO:0046879	33449	560	501	11	990	13	2	0	0.0337019	0.224581	1.9503e-293	hormone secretion
GO:0016126	33449	91	501	3	551	5	3	0	0.0339297	0.225817	1.27839e-106	sterol biosynthetic process
GO:0035865	33449	20	501	2	2228	33	4	0	0.0342294	0.227527	2.91719e-49	cellular response to potassium ion
GO:0032504	33449	1210	501	31	13511	247	2	0	0.034285	0.227613	0	multicellular organism reproduction
GO:1902645	33449	14	501	2	218	5	2	0	0.0343601	0.227828	2.43875e-22	tertiary alcohol biosynthetic process
GO:0034651	33449	14	501	2	73	2	6	0	0.0346271	0.229313	2.70466e-15	cortisol biosynthetic process
GO:0032674	33449	31	501	4	1244	51	2	0	0.0347614	0.229917	1.37807e-62	regulation of interleukin-5 production
GO:0097232	33449	3	501	1	256	3	2	0	0.0348809	0.229925	3.61857e-07	lamellar body membrane
GO:0031436	33449	3	501	1	86	1	1	0	0.0348837	0.229925	9.77135e-06	BRCA1-BARD1 complex
GO:0022011	33449	54	501	4	262	7	3	0	0.034892	0.229925	2.12507e-57	myelination in peripheral nervous system
GO:0055002	33449	189	501	8	665	15	2	0	0.0351715	0.231277	1.20427e-171	striated muscle cell development
GO:0099558	33449	86	501	3	1122	10	2	0	0.035184	0.231277	3.44377e-131	maintenance of synapse structure
GO:0060809	33449	3	501	1	1584	19	3	0	0.0355771	0.232919	1.51255e-09	mesodermal to mesenchymal transition involved in gastrulation
GO:0007182	33449	15	501	2	3266	66	2	0	0.0356541	0.232919	2.63172e-41	common-partner SMAD protein phosphorylation
GO:0043230	33449	1179	501	26	25807	390	2	0	0.0356784	0.232919	0	extracellular organelle
GO:0019677	33449	5	501	1	140	1	3	0	0.0357143	0.232919	2.39828e-09	NAD catabolic process
GO:0048692	33449	4	501	1	112	1	4	0	0.0357143	0.232919	1.61009e-07	negative regulation of axon extension involved in regeneration
GO:0035743	33449	61	501	13	87	14	1	0	0.0357266	0.232919	9.71188e-23	CD4-positive, alpha-beta T cell cytokine production
GO:0007143	33449	32	501	3	806	19	3	0	0.0357396	0.232919	4.8782e-58	female meiotic nuclear division
GO:1900748	33449	13	501	2	2551	60	3	0	0.0359281	0.233768	3.31394e-35	positive regulation of vascular endothelial growth factor signaling pathway
GO:0001508	33449	346	501	9	928	14	1	0	0.0359963	0.233768	2.44584e-265	action potential
GO:0060760	33449	79	501	5	4379	102	3	0	0.0360013	0.233768	3.89424e-171	positive regulation of response to cytokine stimulus
GO:0035073	33449	2	501	1	13304	242	2	0	0.0360505	0.233802	1.13005e-08	pupariation
GO:1900138	33449	3	501	1	83	1	3	0	0.0361446	0.234127	1.08836e-05	negative regulation of phospholipase A2 activity
GO:0070528	33449	63	501	4	5267	105	1	0	0.0362053	0.234236	1.00098e-147	protein kinase C signaling
GO:0032292	33449	54	501	4	259	7	1	0	0.0363134	0.23465	4.25977e-57	peripheral nervous system axon ensheathment
GO:0099156	33449	3	501	1	3340	41	1	0	0.0363869	0.234682	1.61177e-10	cell-cell signaling via exosome
GO:0031670	33449	76	501	4	4648	77	3	0	0.0364093	0.234682	6.77562e-168	cellular response to nutrient
GO:0005543	33449	939	501	21	1578	27	1	0	0.0364779	0.234682	0	phospholipid binding
GO:0001751	33449	14	501	2	165	4	2	0	0.0364944	0.234682	1.38665e-20	compound eye photoreceptor cell differentiation
GO:0048741	33449	84	501	4	335	6	2	0	0.0366043	0.235106	2.32576e-81	skeletal muscle fiber development
GO:0033189	33449	19	501	2	1475	24	2	0	0.0366628	0.235156	8.48412e-44	response to vitamin A
GO:0060077	33449	67	501	3	3531	39	1	0	0.0367038	0.235156	1.33803e-143	inhibitory synapse
GO:0010517	33449	323	501	7	516	7	2	0	0.0367445	0.235156	1.98657e-147	regulation of phospholipase activity
GO:0050900	33449	717	501	25	5609	136	2	0	0.0368321	0.235434	0	leukocyte migration
GO:0005608	33449	4	501	2	31	3	1	0	0.0369299	0.235777	3.17813e-05	laminin-3 complex
GO:0034369	33449	30	501	3	88	3	3	0	0.0369979	0.235928	3.36146e-24	plasma lipoprotein particle remodeling
GO:0031252	33449	903	501	21	32372	492	1	0	0.0370814	0.236178	0	cell leading edge
GO:0001778	33449	47	501	4	1008	28	2	0	0.0372749	0.236968	5.28568e-82	plasma membrane repair
GO:0016721	33449	6	501	1	1421	9	1	0	0.0374697	0.236968	8.83809e-17	oxidoreductase activity, acting on superoxide radicals as acceptor
GO:2000193	33449	36	501	2	306	3	4	0	0.0374816	0.236968	1.03618e-47	positive regulation of fatty acid transport
GO:0098552	33449	1012	501	23	32372	492	3	0	0.0375227	0.236968	0	side of membrane
GO:0097478	33449	1012	501	23	32372	492	2	0	0.0375227	0.236968	0	leaflet of membrane bilayer
GO:0007194	33449	231	501	8	616	12	4	0	0.0375232	0.236968	3.1193e-176	negative regulation of adenylate cyclase activity
GO:0060429	33449	2359	501	40	3910	55	1	0	0.0375367	0.236968	0	epithelium development
GO:0065010	33449	1179	501	26	21422	326	2	0	0.0375611	0.236968	0	extracellular membrane-bounded organelle
GO:0034309	33449	24	501	2	360	5	2	0	0.0376899	0.2375	6.05196e-38	primary alcohol biosynthetic process
GO:0046794	33449	36	501	3	598	13	1	0	0.037775	0.237755	1.19168e-58	transport of virus
GO:0099147	33449	9	501	1	237	1	2	0	0.0379747	0.23873	1.79391e-16	extrinsic component of postsynaptic density membrane
GO:0060612	33449	91	501	4	5856	82	2	0	0.0381077	0.23886	3.84195e-203	adipose tissue development
GO:0061336	33449	3	501	1	1554	20	2	0	0.0381395	0.23886	1.60191e-09	cell morphogenesis involved in Malpighian tubule morphogenesis
GO:0009404	33449	22	501	2	16340	231	2	0	0.0381788	0.23886	2.31934e-72	toxin metabolic process
GO:0005604	33449	258	501	16	712	30	1	0	0.0382009	0.23886	1.10368e-201	basement membrane
GO:0008233	33449	1731	501	39	9396	161	2	0	0.0382194	0.23886	0	peptidase activity
GO:0033344	33449	61	501	4	136	4	1	0	0.0382765	0.238937	3.44151e-40	cholesterol efflux
GO:0046872	33449	8169	501	181	8398	182	1	0	0.0383813	0.239311	0	metal ion binding
GO:2001222	33449	133	501	5	1939	28	2	0	0.0384874	0.239692	8.64978e-210	regulation of neuron migration
GO:0098688	33449	68	501	3	199	3	1	0	0.0387385	0.240974	5.32799e-55	parallel fiber to Purkinje cell synapse
GO:0009059	33449	8468	501	144	17151	262	2	0	0.039063	0.242667	0	macromolecule biosynthetic process
GO:0000279	33449	127	501	8	228	9	1	0	0.0391524	0.242667	1.92777e-67	M phase
GO:0051326	33449	127	501	8	228	9	2	0	0.0391524	0.242667	1.92777e-67	telophase
GO:0046790	33449	45	501	3	24298	406	1	0	0.0392008	0.242667	5.55704e-142	virion binding
GO:0032287	33449	23	501	4	69	5	2	0	0.0392382	0.242667	8.31299e-19	peripheral nervous system myelin maintenance
GO:0032888	33449	1	501	1	76	3	3	0	0.0394737	0.24384	0.0131579	regulation of mitotic spindle elongation
GO:0090037	33449	29	501	3	1690	45	3	0	0.0397642	0.245351	2.77172e-63	positive regulation of protein kinase C signaling
GO:0034704	33449	142	501	4	438	5	1	0	0.0400136	0.246563	3.56507e-119	calcium channel complex
GO:0031112	33449	78	501	5	576	15	3	0	0.0400531	0.246563	1.30094e-98	positive regulation of microtubule polymerization or depolymerization
GO:0072234	33449	36	501	2	177	2	3	0	0.0404468	0.248163	2.01576e-38	metanephric nephron tubule development
GO:0031122	33449	92	501	6	2701	75	2	0	0.0404493	0.248163	1.18933e-173	cytoplasmic microtubule organization
GO:0060284	33449	1537	501	32	6214	97	2	0	0.0404528	0.248163	0	regulation of cell development
GO:0003347	33449	3	501	1	293	4	1	0	0.0405358	0.248387	2.40995e-07	epicardial cell to mesenchymal cell transition
GO:0032342	33449	19	501	2	92	2	7	0	0.0408505	0.250027	4.37168e-20	aldosterone biosynthetic process
GO:0045787	33449	491	501	15	11008	205	3	0	0.0409632	0.25043	0	positive regulation of cell cycle
GO:1902074	33449	672	501	17	6291	102	1	0	0.0411159	0.251075	0	response to salt
GO:0030155	33449	1403	501	35	19820	365	2	0	0.0416504	0.254019	0	regulation of cell adhesion
GO:0072207	33449	40	501	2	322	3	2	0	0.0416933	0.254019	4.95787e-52	metanephric epithelium development
GO:0002718	33449	204	501	14	1309	56	3	0	0.0418598	0.254736	3.33559e-245	regulation of cytokine production involved in immune response
GO:1901581	33449	4	501	1	1504	16	3	0	0.0419201	0.254736	4.70927e-12	negative regulation of telomeric RNA transcription from RNA pol II promoter
GO:0061061	33449	1287	501	30	11302	191	1	0	0.0419542	0.254736	0	muscle structure development
GO:1990637	33449	5	501	1	702	6	1	0	0.0421289	0.255505	7.13996e-13	response to prolactin
GO:0061869	33449	3	501	1	71	1	2	0	0.0422535	0.25597	1.74963e-05	regulation of hepatic stellate cell migration
GO:1990723	33449	3	501	1	1326	19	1	0	0.042405	0.256481	2.57931e-09	cytoplasmic periphery of the nuclear pore complex
GO:0043209	33449	125	501	5	32372	492	1	0	0.0424341	0.256481	0	myelin sheath
GO:0043025	33449	1153	501	23	2077	32	2	0	0.0427978	0.258387	0	neuronal cell body
GO:0055013	33449	176	501	7	514	11	3	0	0.0428792	0.258394	9.55205e-143	cardiac muscle cell development
GO:0042051	33449	10	501	2	107	4	2	0	0.0428961	0.258394	2.84597e-14	compound eye photoreceptor development
GO:0042100	33449	171	501	5	702	9	2	0	0.0430415	0.258775	1.56339e-168	B cell proliferation
GO:0046665	33449	3	501	1	413	6	2	0	0.0430563	0.258775	8.5795e-08	amnioserosa maintenance
GO:0051251	33449	512	501	18	1283	32	3	0	0.043183	0.259244	0	positive regulation of lymphocyte activation
GO:0043385	33449	5	501	2	22	2	1	0	0.04329	0.259448	3.79737e-05	mycotoxin metabolic process
GO:0032994	33449	57	501	3	10195	140	1	0	0.0433144	0.259448	1.57683e-152	protein-lipid complex
GO:0060376	33449	4	501	1	92	1	3	0	0.0434783	0.259846	3.5789e-07	positive regulation of mast cell differentiation
GO:0099607	33449	1	501	1	23	1	1	0	0.0434783	0.259846	0.0434783	lateral attachment of mitotic spindle microtubules to kinetochore
GO:1990478	33449	1	501	1	367	16	1	0	0.0435967	0.260108	0.0027248	response to ultrasound
GO:1901379	33449	173	501	4	930	8	3	0	0.0436197	0.260108	2.76727e-193	regulation of potassium ion transmembrane transport
GO:0032506	33449	67	501	4	2219	45	2	0	0.0446945	0.266219	6.40512e-130	cytokinetic process
GO:0051418	33449	6	501	2	61	4	1	0	0.0448209	0.266219	1.80098e-08	microtubule nucleation by microtubule organizing center
GO:0061541	33449	3	501	1	1515	23	3	0	0.0448858	0.266219	1.72892e-09	rhabdomere morphogenesis
GO:0031099	33449	1039	501	25	11302	191	1	0	0.0448961	0.266219	0	regeneration
GO:0120098	33449	3	501	1	32372	492	2	0	0.0449069	0.266219	1.76882e-13	procentriole
GO:0042805	33449	80	501	6	2005	66	1	0	0.0449831	0.266219	2.39487e-145	actinin binding
GO:0071821	33449	4	501	1	1924	22	1	0	0.044994	0.266219	1.7569e-12	FANCM-MHF complex
GO:0043281	33449	373	501	30	412	30	2	0	0.0450663	0.266351	1.36529e-55	regulation of cysteine-type endopeptidase activity involved in apoptotic process
GO:0140888	33449	123	501	4	653	8	1	0	0.0451699	0.266668	1.53202e-136	interferon-mediated signaling pathway
GO:0090068	33449	355	501	12	2268	46	3	0	0.0453665	0.267394	0	positive regulation of cell cycle process
GO:0005874	33449	1026	501	33	3139	78	2	0	0.0453933	0.267394	0	microtubule
GO:0003777	33449	103	501	7	1218	40	2	0	0.0456226	0.268429	1.26471e-152	microtubule motor activity
GO:1903514	33449	41	501	2	190	2	1	0	0.0456697	0.268429	1.31626e-42	release of sequestered calcium ion into cytosol by endoplasmic reticulum
GO:0005200	33449	174	501	8	6332	145	3	0	0.0457519	0.268616	0	structural constituent of cytoskeleton
GO:0045735	33449	3	501	1	28512	443	1	0	0.0458931	0.268896	2.58889e-13	nutrient reservoir activity
GO:0030516	33449	232	501	7	744	12	3	0	0.0459005	0.268896	9.77302e-200	regulation of axon extension
GO:1904037	33449	62	501	2	1021	6	3	0	0.0464613	0.271883	5.74532e-101	positive regulation of epithelial cell apoptotic process
GO:0015248	33449	61	501	3	405	6	2	0	0.0465587	0.272154	5.23426e-74	sterol transporter activity
GO:2000780	33449	34	501	3	393	10	3	0	0.0466636	0.272468	7.92814e-50	negative regulation of double-strand break repair
GO:0008179	33449	17	501	2	3918	81	1	0	0.0469727	0.273973	3.04838e-47	adenylate cyclase binding
GO:0061860	33449	2	501	1	5438	130	3	0	0.0472445	0.27492	6.76443e-08	DNA clamp unloader activity
GO:0010761	33449	108	501	5	933	18	1	0	0.0472478	0.27492	1.49323e-144	fibroblast migration
GO:0042405	33449	20	501	2	12430	218	2	0	0.0472897	0.27492	3.18672e-64	nuclear inclusion body
GO:0031685	33449	20	501	1	422	1	1	0	0.0473934	0.274995	1.1981e-34	adenosine receptor binding
GO:0005540	33449	54	501	4	440	12	1	0	0.0474059	0.274995	1.23118e-70	hyaluronic acid binding
GO:1903775	33449	3	501	1	684	11	2	0	0.0475423	0.275259	1.88317e-08	regulation of DNA double-strand break processing
GO:0002523	33449	62	501	5	1568	51	2	0	0.0475545	0.275259	8.26386e-113	leukocyte migration involved in inflammatory response
GO:1902653	33449	67	501	3	357	5	2	0	0.0476637	0.275591	2.55525e-74	secondary alcohol biosynthetic process
GO:0008332	33449	12	501	2	190	6	1	0	0.0477307	0.27568	3.08527e-19	low voltage-gated calcium channel activity
GO:0035097	33449	133	501	5	5490	82	3	0	0.0479199	0.276422	3.23087e-271	histone methyltransferase complex
GO:0070273	33449	47	501	3	366	7	1	0	0.047963	0.276422	1.86135e-60	phosphatidylinositol-4-phosphate binding
GO:0090077	33449	53	501	3	8083	125	1	0	0.0483447	0.278321	4.01585e-138	foam cell differentiation
GO:0045334	33449	74	501	3	667	8	2	0	0.0487461	0.280068	2.29782e-100	clathrin-coated endocytic vesicle
GO:0098831	33449	52	501	3	274	5	2	0	0.0487532	0.280068	2.46037e-57	presynaptic active zone cytoplasmic component
GO:0034381	33449	45	501	3	13450	246	4	0	0.0488773	0.280479	2.0764e-130	plasma lipoprotein particle clearance
GO:0007443	33449	4	501	1	1442	18	4	0	0.0490536	0.281143	5.57389e-12	Malpighian tubule morphogenesis
GO:0050708	33449	480	501	12	1571	25	3	0	0.0490985	0.281143	0	regulation of protein secretion
GO:0060374	33449	6	501	1	361	3	1	0	0.0491715	0.281259	3.39178e-13	mast cell differentiation
GO:0034358	33449	52	501	3	3188	51	2	0	0.0492409	0.281354	8.04109e-115	plasma lipoprotein particle
GO:0001222	33449	90	501	6	186	7	1	0	0.0493285	0.281552	1.92146e-55	transcription corepressor binding
GO:0045047	33449	61	501	3	471	7	2	0	0.0494373	0.281872	2.60552e-78	protein targeting to ER
GO:0150064	33449	4	501	1	3161	40	3	0	0.0496873	0.282995	2.40845e-13	vertebrate eye-specific patterning
GO:0008017	33449	509	501	20	685	22	1	0	0.049997	0.283866	8.69207e-169	microtubule binding
GO:1902846	33449	1	501	1	20	1	3	0	0.05	0.283866	0.05	positive regulation of mitotic spindle elongation
GO:0051914	33449	6	501	2	25	2	2	0	0.05	0.283866	5.64653e-06	positive regulation of synaptic plasticity by chemical substance
GO:0015026	33449	61	501	3	3416	47	1	0	0.0504128	0.285905	2.4829e-132	coreceptor activity
GO:0055074	33449	577	501	10	1023	12	2	0	0.0505362	0.2863	1.98854e-303	calcium ion homeostasis
GO:0019899	33449	3918	501	81	13627	240	1	0	0.0506233	0.286489	0	enzyme binding
GO:0035075	33449	5	501	1	578	6	3	0	0.0510098	0.288098	1.89267e-12	response to ecdysone
GO:0043196	33449	24	501	2	32372	492	2	0	0.0510526	0.288098	3.56731e-85	varicosity
GO:0098901	33449	37	501	2	162	2	2	0	0.0510697	0.288098	2.10725e-37	regulation of cardiac muscle cell action potential
GO:0032094	33449	53	501	3	6501	103	2	0	0.051162	0.288314	4.31798e-133	response to food
GO:0030496	33449	362	501	10	32372	492	1	0	0.0514745	0.289768	0	midbody
GO:0046664	33449	3	501	1	1939	34	3	0	0.0517136	0.290807	8.24309e-10	dorsal closure, amnioserosa morphology change
GO:0034711	33449	3	501	1	13627	240	1	0	0.0519149	0.291632	2.37163e-12	inhibin binding
GO:0022402	33449	2219	501	45	28814	456	2	0	0.0521565	0.29247	0	cell cycle process
GO:0004784	33449	6	501	1	115	1	3	0	0.0521739	0.29247	3.554e-10	superoxide dismutase activity
GO:0097728	33449	4	501	1	301	4	4	0	0.0523624	0.293192	2.98288e-09	9+0 motile cilium
GO:0002703	33449	361	501	19	765	30	2	0	0.0524127	0.293192	5.9775e-229	regulation of leukocyte mediated immunity
GO:0009306	33449	656	501	16	3453	56	3	0	0.0524825	0.293275	0	protein secretion
GO:0097393	33449	4	501	1	744	10	2	0	0.0527936	0.294704	7.89637e-11	telomeric repeat-containing RNA transcription
GO:0050855	33449	40	501	3	155	4	2	0	0.0530734	0.295957	4.98341e-38	regulation of B cell receptor signaling pathway
GO:1904633	33449	4	501	1	149	2	2	0	0.0531471	0.296058	5.07099e-08	regulation of podocyte apoptotic process
GO:0070977	33449	37	501	2	363	4	2	0	0.0532355	0.29624	1.76658e-51	bone maturation
GO:0000922	33449	268	501	8	32372	492	2	0	0.0534469	0.297107	0	spindle pole
GO:0000209	33449	444	501	10	1449	20	1	0	0.0536468	0.297907	0	protein polyubiquitination
GO:0031638	33449	93	501	3	362	4	1	0	0.0537524	0.298183	5.48343e-89	zymogen activation
GO:0002133	33449	4	501	1	10195	140	1	0	0.0538155	0.298223	2.22289e-15	polycystin complex
GO:0034374	33449	12	501	3	30	3	1	0	0.0541872	0.29978	1.15616e-08	low-density lipoprotein particle remodeling
GO:0005811	33449	154	501	7	9925	219	1	0	0.054209	0.29978	0	lipid droplet
GO:0001841	33449	187	501	6	382	7	2	0	0.0542805	0.299865	2.70524e-114	neural tube formation
GO:0050769	33449	453	501	12	4105	66	4	0	0.0544637	0.300565	0	positive regulation of neurogenesis
GO:0051893	33449	125	501	4	257	4	3	0	0.054582	0.300907	9.54962e-77	regulation of focal adhesion assembly
GO:0051172	33449	3691	501	65	16800	246	3	0	0.0546784	0.30103	0	negative regulation of nitrogen compound metabolic process
GO:1904746	33449	9	501	1	2730	17	4	0	0.0547464	0.30103	4.36548e-26	negative regulation of apoptotic process involved in development
GO:0007260	33449	100	501	4	784	12	2	0	0.0548498	0.30103	2.53752e-129	tyrosine phosphorylation of STAT protein
GO:1905133	33449	3	501	1	162	3	4	0	0.0548669	0.30103	1.43777e-06	negative regulation of meiotic chromosome separation
GO:0072002	33449	4	501	1	5853	82	2	0	0.0548867	0.30103	2.04712e-14	Malpighian tubule development
GO:0048016	33449	344	501	9	1230	19	1	0	0.05501	0.301396	0	inositol phosphate-mediated signaling
GO:0060306	33449	51	501	3	20200	342	3	0	0.0552171	0.30222	4.41733e-154	regulation of membrane repolarization
GO:0001100	33449	6	501	1	320	3	3	0	0.055372	0.302334	7.02923e-13	negative regulation of exit from mitosis
GO:0051127	33449	41	501	3	492	11	4	0	0.0554039	0.302334	7.91416e-61	positive regulation of actin nucleation
GO:0023056	33449	2901	501	60	15761	268	3	0	0.0554901	0.302334	0	positive regulation of signaling
GO:0010508	33449	266	501	5	1292	11	3	0	0.0555358	0.302334	1.84568e-284	positive regulation of autophagy
GO:0022904	33449	154	501	3	402	3	2	0	0.0555425	0.302334	1.55449e-115	respiratory electron transport chain
GO:0003279	33449	202	501	7	11302	191	2	0	0.0555782	0.302334	0	cardiac septum development
GO:0006700	33449	26	501	2	10169	150	4	0	0.055767	0.303052	2.69325e-78	C21-steroid hormone biosynthetic process
GO:0043565	33449	4114	501	105	5427	128	1	0	0.0560677	0.304376	0	sequence-specific DNA binding
GO:0032496	33449	477	501	12	3223	50	3	0	0.0562748	0.305189	0	response to lipopolysaccharide
GO:0051701	33449	356	501	10	473	10	1	0	0.0565059	0.306131	2.86047e-114	biological process involved in interaction with host
GO:0030705	33449	874	501	20	3103	51	1	0	0.0566216	0.306446	0	cytoskeleton-dependent intracellular transport
GO:0060090	33449	1037	501	23	28512	443	2	0	0.0568483	0.306905	0	molecular adaptor activity
GO:0034389	33449	71	501	4	7682	157	1	0	0.0568821	0.306905	1.59187e-174	lipid droplet organization
GO:0140097	33449	489	501	12	931	16	1	0	0.0568841	0.306905	6.89636e-279	catalytic activity, acting on DNA
GO:0021591	33449	55	501	3	7905	126	2	0	0.0569897	0.306905	6.32194e-142	ventricular system development
GO:0046717	33449	97	501	4	1763	27	1	0	0.0570629	0.306905	1.84136e-162	acid secretion
GO:0014902	33449	247	501	9	616	14	1	0	0.0571088	0.306905	2.14538e-179	myotube differentiation
GO:0045171	33449	95	501	4	32372	492	1	0	0.0571092	0.306905	4.05465e-281	intercellular bridge
GO:0051728	33449	6	501	1	410	4	3	0	0.0574702	0.308533	1.5725e-13	cell cycle switching, mitotic to meiotic cell cycle
GO:0007127	33449	127	501	8	314	12	3	0	0.0575415	0.308606	2.091e-91	meiosis I
GO:0005769	33449	761	501	18	1854	32	1	0	0.0578682	0.310045	0	early endosome
GO:0061586	33449	3	501	1	7309	144	2	0	0.0579562	0.310188	1.53729e-11	positive regulation of transcription by transcription factor localization
GO:0046940	33449	35	501	1	603	1	2	0	0.0580431	0.310188	1.38062e-57	nucleoside monophosphate phosphorylation
GO:0002449	33449	393	501	19	531	21	1	0	0.0580694	0.310188	1.89828e-131	lymphocyte mediated immunity
GO:0030167	33449	12	501	1	205	1	2	0	0.0585366	0.312371	1.20726e-19	proteoglycan catabolic process
GO:0008212	33449	25	501	2	28873	456	3	0	0.0588023	0.313135	4.81794e-87	mineralocorticoid metabolic process
GO:0042599	33449	7	501	1	699	6	1	0	0.0588069	0.313135	6.37057e-17	lamellar body
GO:0016324	33449	756	501	19	6062	105	2	0	0.058856	0.313135	0	apical plasma membrane
GO:0032449	33449	13	501	1	1507	7	1	0	0.0589589	0.313198	3.17211e-32	CBM complex
GO:0031391	33449	4	501	1	6430	97	2	0	0.0590038	0.313198	1.40531e-14	Elg1 RFC-like complex
GO:0036475	33449	39	501	1	660	1	2	0	0.0590909	0.313198	6.99413e-64	neuron death in response to oxidative stress
GO:0008584	33449	190	501	5	333	5	2	0	0.0591027	0.313198	3.6104e-98	male gonad development
GO:0000725	33449	212	501	8	888	19	2	0	0.0591666	0.313224	3.46468e-211	recombinational repair
GO:1903210	33449	6	501	1	200	2	1	0	0.0592462	0.313335	1.21347e-11	podocyte apoptotic process
GO:0031673	33449	4	501	1	32372	492	2	0	0.059424	0.313964	2.18582e-17	H zone
GO:0015459	33449	104	501	3	264	3	1	0	0.0600634	0.317028	2.67011e-76	potassium channel regulator activity
GO:0072697	33449	24	501	2	759	13	1	0	0.0604486	0.318745	6.70631e-46	protein localization to cell cortex
GO:0010780	33449	1	501	1	66	4	2	0	0.0606061	0.319023	0.0151515	meiotic DNA double-strand break formation involved in reciprocal meiotic recombination
GO:0071353	33449	31	501	3	1285	38	2	0	0.0606326	0.319023	4.98242e-63	cellular response to interleukin-4
GO:0008170	33449	150	501	7	365	10	1	0	0.0607396	0.319023	1.0558e-106	N-methyltransferase activity
GO:0048788	33449	22	501	3	227	10	3	0	0.0607406	0.319023	4.72931e-31	cytoskeleton of presynaptic active zone
GO:0002684	33449	1474	501	37	11773	229	3	0	0.0608646	0.319028	0	positive regulation of immune system process
GO:0019953	33449	1140	501	32	1985	46	1	0	0.0609145	0.319028	0	sexual reproduction
GO:0004336	33449	5	501	1	162	2	1	0	0.0609616	0.319028	1.14463e-09	galactosylceramidase activity
GO:0106036	33449	3	501	1	531	11	2	0	0.060981	0.319028	4.03019e-08	assembly of apicomedial cortex actomyosin
GO:0007099	33449	45	501	3	2220	45	3	0	0.0611216	0.31945	4.86303e-95	centriole replication
GO:1903203	33449	35	501	1	569	1	3	0	0.0615114	0.321173	1.11921e-56	regulation of oxidative stress-induced neuron death
GO:0005319	33449	316	501	6	3176	29	2	0	0.0615797	0.321214	0	lipid transporter activity
GO:0000729	33449	23	501	2	1455	26	3	0	0.0617377	0.321724	5.52783e-51	DNA double-strand break processing
GO:0005859	33449	27	501	4	592	34	2	0	0.0619797	0.322472	2.79076e-47	muscle myosin complex
GO:0043031	33449	43	501	3	398	9	3	0	0.0621679	0.322472	1.01999e-58	negative regulation of macrophage activation
GO:0001781	33449	14	501	1	225	1	4	0	0.0622222	0.322472	1.54569e-22	neutrophil apoptotic process
GO:0046464	33449	66	501	3	243	4	3	0	0.062236	0.322472	3.30745e-61	acylglycerol catabolic process
GO:0097159	33449	11441	501	207	24298	406	1	0	0.0622369	0.322472	0	organic cyclic compound binding
GO:2000191	33449	59	501	2	386	3	3	0	0.0622441	0.322472	3.66278e-71	regulation of fatty acid transport
GO:1904666	33449	39	501	3	661	16	2	0	0.0623261	0.322583	6.58146e-64	regulation of ubiquitin protein ligase activity
GO:0010710	33449	6	501	1	1677	18	3	0	0.0627883	0.32466	3.26605e-17	regulation of collagen catabolic process
GO:0044785	33449	3	501	1	141	3	2	0	0.0629201	0.324973	2.1867e-06	metaphase/anaphase transition of meiotic cell cycle
GO:0046785	33449	172	501	9	1677	50	3	0	0.0629708	0.324973	4.51802e-240	microtubule polymerization
GO:0008201	33449	344	501	10	592	12	2	0	0.0632068	0.325876	4.61631e-174	heparin binding
GO:0001895	33449	120	501	4	410	6	1	0	0.0633955	0.326533	5.24341e-107	retina homeostasis
GO:0120013	33449	93	501	4	317	6	2	0	0.0634942	0.326725	9.93222e-83	lipid transfer activity
GO:0021814	33449	18	501	2	3155	73	2	0	0.0636405	0.327163	7.00571e-48	cell motility involved in cerebral cortex radial glia guided migration
GO:0030665	33449	158	501	3	394	3	2	0	0.0637539	0.32743	1.43535e-114	clathrin-coated vesicle membrane
GO:0048686	33449	5	501	1	2135	28	4	0	0.0639346	0.327996	2.71786e-15	regulation of sprouting of injured axon
GO:0044779	33449	2	501	1	62	2	3	0	0.0639873	0.327996	0.000528821	meiotic spindle checkpoint signaling
GO:0086004	33449	48	501	2	188	2	3	0	0.0641711	0.328623	6.19932e-46	regulation of cardiac muscle cell contraction
GO:0050792	33449	295	501	9	20224	342	2	0	0.064268	0.328689	0	regulation of viral process
GO:0005149	33449	11	501	1	503	3	2	0	0.0643073	0.328689	8.54534e-23	interleukin-1 receptor binding
GO:0012501	33449	3124	501	55	3382	56	1	0	0.0645711	0.329721	0	programmed cell death
GO:0045914	33449	4	501	1	3672	61	4	0	0.0648371	0.330762	1.32224e-13	negative regulation of catecholamine metabolic process
GO:1903223	33449	14	501	1	215	1	4	0	0.0651163	0.331869	2.97893e-22	positive regulation of oxidative stress-induced neuron death
GO:2000318	33449	32	501	5	233	17	3	0	0.0652646	0.332307	4.30544e-40	positive regulation of T-helper 17 type immune response
GO:0065007	33449	20896	501	345	30522	481	1	0	0.0653731	0.332542	0	biological regulation
GO:1905132	33449	3	501	1	403	9	3	0	0.065672	0.332972	9.23583e-08	regulation of meiotic chromosome separation
GO:1902102	33449	3	501	1	135	3	4	0	0.0656741	0.332972	2.4938e-06	regulation of metaphase/anaphase transition of meiotic cell cycle
GO:0098892	33449	19	501	1	289	1	2	0	0.0657439	0.332972	3.89647e-30	extrinsic component of postsynaptic specialization membrane
GO:0010647	33449	2904	501	60	15313	263	3	0	0.0657589	0.332972	0	positive regulation of cell communication
GO:0060249	33449	413	501	7	1238	12	1	0	0.0657699	0.332972	0	anatomical structure homeostasis
GO:1904396	33449	21	501	1	624	2	2	0	0.0662273	0.334919	1.43632e-39	regulation of neuromuscular junction development
GO:0140272	33449	91	501	4	24298	406	1	0	0.0662895	0.334919	1.31022e-259	exogenous protein binding
GO:0005085	33449	462	501	11	2917	43	3	0	0.0663429	0.334919	0	guanyl-nucleotide exchange factor activity
GO:0045963	33449	4	501	1	60	1	3	0	0.0666667	0.336023	2.05071e-06	negative regulation of dopamine metabolic process
GO:0070390	33449	6	501	1	1924	22	1	0	0.0667598	0.336023	1.43051e-17	transcription export complex 2
GO:0140007	33449	5	501	1	10195	140	1	0	0.0668138	0.336023	1.09061e-18	KICSTOR complex
GO:1990130	33449	5	501	1	10195	140	2	0	0.0668138	0.336023	1.09061e-18	GATOR1 complex
GO:0039552	33449	31	501	2	2680	37	1	0	0.0671349	0.33732	5.22979e-73	RIG-I binding
GO:0050714	33449	273	501	9	1107	22	4	0	0.0672484	0.337348	1.02164e-267	positive regulation of protein secretion
GO:0016529	33449	156	501	5	3320	47	2	0	0.0673087	0.337348	1.52279e-272	sarcoplasmic reticulum
GO:0048232	33449	713	501	26	970	30	1	0	0.0673452	0.337348	9.42833e-243	male gamete generation
GO:0120255	33449	29	501	2	10400	153	2	0	0.0674074	0.337348	2.9481e-86	olefinic compound biosynthetic process
GO:0046037	33449	55	501	1	815	1	2	0	0.0674847	0.337348	6.30358e-87	GMP metabolic process
GO:1901363	33449	11287	501	204	24298	406	1	0	0.0675202	0.337348	0	heterocyclic compound binding
GO:0072021	33449	6	501	1	175	2	2	0	0.0675862	0.337361	2.73354e-11	ascending thin limb development
GO:0044325	33449	287	501	9	13627	240	1	0	0.0678598	0.33841	0	transmembrane transporter binding
GO:0032616	33449	39	501	4	1265	51	1	0	0.0680369	0.338977	3.84656e-75	interleukin-13 production
GO:0090634	33449	6	501	1	259	3	2	0	0.0681582	0.339264	2.52852e-12	microglial cell mediated cytotoxicity
GO:0044307	33449	6	501	1	1533	18	1	0	0.0685227	0.340444	5.60188e-17	dendritic branch
GO:0007020	33449	61	501	4	1434	37	2	0	0.0685231	0.340444	5.2263e-109	microtubule nucleation
GO:0031324	33449	3613	501	61	18728	264	4	0	0.0686921	0.340966	0	negative regulation of cellular metabolic process
GO:0002096	33449	5	501	1	23599	334	2	0	0.0687964	0.341166	1.6402e-20	polkadots
GO:0051940	33449	11	501	1	159	1	3	0	0.0691824	0.342536	3.46286e-17	regulation of catecholamine uptake involved in synaptic transmission
GO:0007283	33449	691	501	23	1329	35	2	0	0.0692203	0.342536	0	spermatogenesis
GO:0061982	33449	131	501	8	314	12	1	0	0.0692654	0.342536	4.96621e-92	meiosis I cell cycle process
GO:0045570	33449	4	501	1	675	12	2	0	0.0693874	0.342697	1.16644e-10	regulation of imaginal disc growth
GO:1901016	33449	107	501	3	841	8	3	0	0.0694693	0.342697	1.57078e-138	regulation of potassium ion transmembrane transporter activity
GO:1902203	33449	3	501	1	2446	58	3	0	0.0694908	0.342697	4.10501e-10	negative regulation of hepatocyte growth factor receptor signaling pathway
GO:0061156	33449	10	501	2	128	6	1	0	0.0698487	0.344144	4.40827e-15	pulmonary artery morphogenesis
GO:0001555	33449	3	501	1	1842	44	4	0	0.0700002	0.344357	9.6159e-10	oocyte growth
GO:0007446	33449	4	501	1	1892	34	2	0	0.0700211	0.344357	1.8789e-12	imaginal disc growth
GO:0000910	33449	313	501	10	2705	52	3	0	0.0704513	0.346008	0	cytokinesis
GO:1904062	33449	583	501	8	1821	15	2	0	0.0704868	0.346008	0	regulation of monoatomic cation transmembrane transport
GO:1903299	33449	15	501	2	1212	36	2	0	0.0706854	0.346664	7.97509e-35	regulation of hexokinase activity
GO:0033316	33449	2	501	1	56	2	2	0	0.0707792	0.346741	0.000649351	meiotic spindle assembly checkpoint signaling
GO:0009892	33449	4684	501	78	20938	299	3	0	0.0708312	0.346741	0	negative regulation of metabolic process
GO:0015918	33449	168	501	4	887	9	2	0	0.0712825	0.348359	3.14886e-186	sterol transport
GO:0035592	33449	657	501	16	2950	50	2	0	0.0712925	0.348359	0	establishment of protein localization to extracellular region
GO:0034968	33449	186	501	9	248	9	2	0	0.071443	0.348636	4.64648e-60	histone lysine methylation
GO:0032656	33449	39	501	4	1244	51	2	0	0.0714799	0.348636	7.46436e-75	regulation of interleukin-13 production
GO:0007447	33449	8	501	1	972	9	2	0	0.0719686	0.350699	5.20875e-20	imaginal disc pattern formation
GO:1904149	33449	6	501	1	164	2	3	0	0.0720485	0.350768	4.05922e-11	regulation of microglial cell mediated cytotoxicity
GO:0098918	33449	66	501	3	4765	70	3	0	0.0721285	0.350837	1.514e-150	structural constituent of synapse
GO:0002521	33449	977	501	21	8083	125	2	0	0.0725447	0.352539	0	leukocyte differentiation
GO:0050000	33449	106	501	5	1531	33	1	0	0.0726352	0.352658	1.16975e-166	chromosome localization
GO:0051213	33449	162	501	3	1421	9	1	0	0.0728467	0.353363	3.27666e-218	dioxygenase activity
GO:0050850	33449	40	501	3	1992	49	3	0	0.073161	0.354565	1.292e-84	positive regulation of calcium-mediated signaling
GO:0042803	33449	1148	501	22	3817	55	2	0	0.0734359	0.355315	0	protein homodimerization activity
GO:1901994	33449	6	501	1	398	5	4	0	0.0734973	0.355315	1.88139e-13	negative regulation of meiotic cell cycle phase transition
GO:0042406	33449	9	501	1	2016	17	2	0	0.0735238	0.355315	6.71606e-25	extrinsic component of endoplasmic reticulum membrane
GO:1901588	33449	4	501	1	2432	46	2	0	0.0735824	0.355315	6.87747e-13	dendritic microtubule
GO:0016741	33449	386	501	10	5544	86	1	0	0.0740738	0.357364	0	transferase activity, transferring one-carbon groups
GO:0006111	33449	75	501	2	274	2	3	0	0.0741959	0.357566	2.66322e-69	regulation of gluconeogenesis
GO:1901799	33449	57	501	2	980	8	4	0	0.0742509	0.357566	6.74738e-94	negative regulation of proteasomal protein catabolic process
GO:0006704	33449	17	501	2	61	2	2	0	0.0743169	0.357566	1.86279e-15	glucocorticoid biosynthetic process
GO:0140768	33449	6	501	1	80	1	1	0	0.075	0.360528	3.32778e-09	protein ADP-ribosyltransferase-substrate adaptor activity
GO:0032587	33449	214	501	9	849	22	3	0	0.0752937	0.361613	2.13131e-207	ruffle membrane
GO:0140135	33449	6	501	1	927	12	2	0	0.0753963	0.36178	1.15318e-15	mechanosensitive monoatomic cation channel activity
GO:1901265	33449	4396	501	90	11445	207	2	0	0.0755163	0.36203	0	nucleoside phosphate binding
GO:0000018	33449	152	501	6	873	18	2	0	0.0758089	0.363106	1.42835e-174	regulation of DNA recombination
GO:0055023	33449	45	501	2	162	2	3	0	0.0759144	0.363211	3.86188e-41	positive regulation of cardiac muscle tissue growth
GO:0060976	33449	91	501	4	2188	39	2	0	0.0759671	0.363211	1.02548e-163	coronary vasculature development
GO:0070164	33449	4	501	1	2037	40	5	0	0.076318	0.364562	1.39806e-12	negative regulation of adiponectin secretion
GO:0006705	33449	19	501	2	110	3	3	0	0.0765916	0.365429	1.03551e-21	mineralocorticoid biosynthetic process
GO:0018024	33449	83	501	6	126	6	2	0	0.0766366	0.365429	1.00486e-34	histone lysine N-methyltransferase activity
GO:1901580	33449	4	501	1	4497	89	3	0	0.0768695	0.366007	5.87624e-14	regulation of telomeric RNA transcription from RNA pol II promoter
GO:0032781	33449	67	501	4	4315	104	3	0	0.0769739	0.366007	1.7455e-149	positive regulation of ATP-dependent activity
GO:0048754	33449	250	501	8	1852	34	3	0	0.077016	0.366007	0	branching morphogenesis of an epithelial tube
GO:0097394	33449	4	501	1	4588	91	2	0	0.0770325	0.366007	5.42358e-14	telomeric repeat-containing RNA transcription by RNA polymerase II
GO:0007130	33449	25	501	2	5290	98	4	0	0.0773703	0.367285	1.34562e-68	synaptonemal complex assembly
GO:0007049	33449	2925	501	56	28814	456	1	0	0.0777344	0.368345	0	cell cycle
GO:0010880	33449	33	501	2	117	2	2	0	0.0778073	0.368345	7.24913e-30	regulation of release of sequestered calcium ion into cytosol by sarcoplasmic reticulum
GO:0048619	33449	7	501	1	1393	16	2	0	0.077846	0.368345	5.02725e-19	embryonic hindgut morphogenesis
GO:0035871	33449	17	501	1	218	1	1	0	0.0779817	0.368345	1.18946e-25	protein K11-linked deubiquitination
GO:0045313	33449	2	501	1	126	5	2	0	0.0780952	0.368345	0.000126984	rhabdomere membrane biogenesis
GO:0010629	33449	1644	501	39	10648	202	3	0	0.0781735	0.368345	0	negative regulation of gene expression
GO:0045296	33449	346	501	13	823	22	1	0	0.0782026	0.368345	2.23798e-242	cadherin binding
GO:0006302	33449	389	501	10	791	14	1	0	0.0782891	0.368345	3.01229e-237	double-strand break repair
GO:0051928	33449	205	501	8	1000	23	3	0	0.0782973	0.368345	1.6097e-219	positive regulation of calcium ion transport
GO:0000724	33449	208	501	8	391	10	2	0	0.0782979	0.368345	1.09181e-116	double-strand break repair via homologous recombination
GO:0002931	33449	81	501	4	6049	121	1	0	0.0783537	0.368345	4.79182e-186	response to ischemia
GO:0042391	33449	928	501	14	6311	64	2	0	0.0784242	0.368352	0	regulation of membrane potential
GO:0045186	33449	7	501	1	175	2	2	0	0.0786207	0.36895	1.13224e-12	zonula adherens assembly
GO:0043679	33449	402	501	7	1828	18	3	0	0.0787198	0.36909	0	axon terminus
GO:1904151	33449	6	501	1	76	1	4	0	0.0789474	0.369485	4.57417e-09	positive regulation of microglial cell mediated cytotoxicity
GO:0004396	33449	24	501	2	2347	46	2	0	0.0789639	0.369485	8.94612e-58	hexokinase activity
GO:0042800	33449	29	501	4	91	6	2	0	0.0791387	0.369485	2.05806e-24	histone H3K4 methyltransferase activity
GO:0017076	33449	4127	501	88	4396	90	1	0	0.0791456	0.369485	0	purine nucleotide binding
GO:0030488	33449	42	501	2	148	2	2	0	0.0791506	0.369485	6.30018e-38	tRNA methylation
GO:0061700	33449	6	501	1	10195	140	2	0	0.0796348	0.370933	6.42167e-22	GATOR2 complex
GO:0035363	33449	5	501	1	1156	19	1	0	0.079656	0.370933	5.86346e-14	histone locus body
GO:0098590	33449	6024	501	103	27845	419	2	0	0.079723	0.370933	0	plasma membrane region
GO:0120009	33449	94	501	4	3559	62	2	0	0.0797391	0.370933	5.619e-188	intermembrane lipid transfer
GO:0097681	33449	3	501	1	74	2	1	0	0.0799704	0.371539	1.54264e-05	double-strand break repair via alternative nonhomologous end joining
GO:0005547	33449	81	501	4	5206	105	2	0	0.0800088	0.371539	9.95558e-181	phosphatidylinositol-3,4,5-trisphosphate binding
GO:0031114	33449	79	501	4	839	18	4	0	0.0803787	0.372932	4.1829e-113	regulation of microtubule depolymerization
GO:0042832	33449	40	501	3	1671	43	2	0	0.0810738	0.37583	1.57372e-81	defense response to protozoan
GO:0022604	33449	618	501	12	2872	37	2	0	0.0814104	0.377062	0	regulation of cell morphogenesis
GO:0043666	33449	80	501	3	509	7	3	0	0.0815093	0.377193	1.46554e-95	regulation of phosphoprotein phosphatase activity
GO:1990124	33449	24	501	1	1139	4	1	0	0.0817621	0.377815	3.48421e-50	messenger ribonucleoprotein complex
GO:0035272	33449	103	501	4	7905	126	1	0	0.0818259	0.377815	6.33462e-238	exocrine system development
GO:0051087	33449	131	501	5	13627	240	1	0	0.0818564	0.377815	0	chaperone binding
GO:0120099	33449	6	501	1	23599	334	2	0	0.0819787	0.378052	4.17107e-24	procentriole replication complex
GO:0032414	33449	194	501	4	1937	17	4	0	0.0821359	0.37845	5.82196e-273	positive regulation of ion transmembrane transporter activity
GO:0008094	33449	159	501	8	1513	44	2	0	0.0823684	0.379193	4.10606e-220	ATP-dependent activity, acting on DNA
GO:0050870	33449	400	501	15	1023	28	4	0	0.0828476	0.38107	1.90465e-296	positive regulation of T cell activation
GO:0035441	33449	4	501	1	3031	65	2	0	0.0831	0.381331	2.84923e-13	cell migration involved in vasculogenesis
GO:0015030	33449	64	501	3	1156	19	1	0	0.0831664	0.381331	7.01072e-107	Cajal body
GO:2001113	33449	3	501	1	246	7	3	0	0.0832895	0.381331	4.08e-07	negative regulation of cellular response to hepatocyte growth factor stimulus
GO:0070972	33449	106	501	5	1837	41	1	0	0.0833293	0.381331	2.54276e-175	protein localization to endoplasmic reticulum
GO:0043056	33449	3	501	2	9	2	1	0	0.0833333	0.381331	0.0119048	forward locomotion
GO:0045944	33449	2173	501	47	5117	94	3	0	0.0833867	0.381331	0	positive regulation of transcription by RNA polymerase II
GO:0045191	33449	47	501	3	387	9	5	0	0.0834051	0.381331	1.13526e-61	regulation of isotype switching
GO:1901582	33449	4	501	1	2173	47	3	0	0.0838057	0.382835	1.07937e-12	positive regulation of telomeric RNA transcription from RNA pol II promoter
GO:0046184	33449	33	501	2	10414	153	3	0	0.0842349	0.384466	2.39523e-96	aldehyde biosynthetic process
GO:0016922	33449	195	501	4	490	5	1	0	0.0843878	0.384835	2.46785e-142	nuclear receptor binding
GO:0036091	33449	5	501	1	59	1	3	0	0.0847458	0.385799	1.99745e-07	positive regulation of transcription from RNA polymerase II promoter in response to oxidative stress
GO:0004348	33449	7	501	1	162	2	1	0	0.0848094	0.385799	1.96287e-12	glucosylceramidase activity
GO:0061665	33449	23	501	2	836	18	2	0	0.0848164	0.385799	2.15962e-45	SUMO ligase activity
GO:0071704	33449	18377	501	271	19117	277	1	0	0.0849222	0.385951	0	organic substance metabolic process
GO:0097440	33449	42	501	2	1533	18	1	0	0.0850114	0.386027	3.99078e-83	apical dendrite
GO:0031432	33449	15	501	2	2005	66	1	0	0.0850838	0.386027	4.05119e-38	titin binding
GO:0035076	33449	5	501	1	172	3	2	0	0.0851813	0.386141	8.45302e-10	ecdysone receptor-mediated signaling pathway
GO:1901385	33449	85	501	4	370	8	3	0	0.0853948	0.386563	5.06211e-86	regulation of voltage-gated calcium channel activity
GO:1902527	33449	5	501	1	341	6	3	0	0.0854194	0.386563	2.68041e-11	positive regulation of protein monoubiquitination
GO:0051239	33449	5256	501	107	22320	403	2	0	0.0859538	0.388651	0	regulation of multicellular organismal process
GO:0001763	33449	337	501	10	13770	249	2	0	0.0860375	0.3887	0	morphogenesis of a branching structure
GO:0022900	33449	224	501	3	737	4	1	0	0.0861344	0.388808	8.27843e-196	electron transport chain
GO:0051301	33449	1290	501	27	28814	456	1	0	0.0863967	0.389346	0	cell division
GO:0036309	33449	4	501	1	1837	41	1	0	0.0863996	0.389346	2.11443e-12	protein localization to M-band
GO:0051049	33449	3224	501	53	9214	129	2	0	0.0866021	0.389715	0	regulation of transport
GO:1905954	33449	166	501	6	11231	207	3	0	0.0866277	0.389715	0	positive regulation of lipid localization
GO:0031109	33449	246	501	10	1434	37	1	0	0.0867032	0.389726	1.30115e-284	microtubule polymerization or depolymerization
GO:0072383	33449	8	501	1	92	1	2	0	0.0869565	0.390154	1.07433e-11	plus-end-directed vesicle transport along microtubule
GO:0014901	33449	6	501	1	69	1	2	0	0.0869565	0.390154	8.34185e-09	satellite cell activation involved in skeletal muscle regeneration
GO:0007181	33449	6	501	1	2858	43	2	0	0.0870181	0.390154	1.32813e-18	transforming growth factor beta receptor complex assembly
GO:0031527	33449	42	501	3	861	22	2	0	0.0871112	0.390243	2.08445e-72	filopodium membrane
GO:0007600	33449	1186	501	26	2293	41	1	0	0.0872703	0.390343	0	sensory perception
GO:0010851	33449	26	501	2	2086	40	1	0	0.0872798	0.390343	2.35173e-60	cyclase regulator activity
GO:0042546	33449	5	501	1	5631	102	2	0	0.0873777	0.390453	2.12337e-17	cell wall biogenesis
GO:0072177	33449	7	501	1	157	2	2	0	0.0874571	0.390481	2.45495e-12	mesonephric duct development
GO:0051233	33449	69	501	3	32372	492	2	0	0.08786	0.391951	1.15639e-213	spindle midzone
GO:0034703	33449	438	501	5	711	5	1	0	0.0879416	0.391987	7.42873e-205	cation channel complex
GO:0044648	33449	11	501	2	124	6	2	0	0.0884349	0.393857	5.91326e-16	histone H3-K4 dimethylation
GO:0019867	33449	406	501	10	27845	419	1	0	0.0885238	0.393923	0	outer membrane
GO:1902480	33449	1	501	1	79	7	1	0	0.0886076	0.393968	0.0126582	protein localization to mitotic spindle
GO:0035434	33449	11	501	1	1788	15	3	0	0.0887449	0.394249	6.89443e-29	copper ion transmembrane transport
GO:0018208	33449	71	501	3	2052	31	1	0	0.0894347	0.396983	1.98215e-133	peptidyl-proline modification
GO:0090403	33449	7	501	1	378	5	2	0	0.0896843	0.39776	4.83342e-15	oxidative stress-induced premature senescence
GO:0090400	33449	12	501	1	133	1	1	0	0.0902256	0.399563	2.60691e-17	stress-induced premature senescence
GO:0000794	33449	75	501	4	499	12	2	0	0.0902526	0.399563	3.82203e-91	condensed nuclear chromosome
GO:1904429	33449	5	501	1	1815	34	3	0	0.0903157	0.399563	6.12622e-15	regulation of t-circle formation
GO:0032502	33449	12135	501	206	30522	481	1	0	0.0905784	0.400195	0	developmental process
GO:0043207	33449	2134	501	56	4783	109	2	0	0.0906285	0.400195	0	response to external biotic stimulus
GO:0030540	33449	26	501	2	242	5	2	0	0.0907293	0.400195	1.70335e-35	female genitalia development
GO:0097362	33449	3	501	1	65	2	1	0	0.0908654	0.400195	2.28938e-05	MCM8-MCM9 complex
GO:0007026	33449	73	501	4	398	10	5	0	0.0908678	0.400195	8.28831e-82	negative regulation of microtubule depolymerization
GO:0035210	33449	2	501	1	22	1	1	0	0.0909091	0.400195	0.004329	prepupal development
GO:0007200	33449	229	501	6	2078	29	3	0	0.0912501	0.401365	0	phospholipase C-activating G protein-coupled receptor signaling pathway
GO:0042627	33449	24	501	3	52	3	1	0	0.0915837	0.4025	2.3453e-15	chylomicron
GO:1905146	33449	29	501	2	1010	18	2	0	0.091696	0.402662	9.94174e-57	lysosomal protein catabolic process
GO:2001021	33449	102	501	4	8771	147	4	0	0.0918156	0.402855	1.11675e-240	negative regulation of response to DNA damage stimulus
GO:0007063	33449	26	501	2	1209	24	3	0	0.0919045	0.402861	3.80286e-54	regulation of sister chromatid cohesion
GO:0050896	33449	14915	501	250	30522	481	1	0	0.0919681	0.402861	0	response to stimulus
GO:0030003	33449	815	501	12	993	12	2	0	0.0920749	0.402998	4.77775e-202	intracellular monoatomic cation homeostasis
GO:0002638	33449	26	501	3	179	8	3	0	0.0928011	0.405843	7.24979e-32	negative regulation of immunoglobulin production
GO:0071333	33449	268	501	6	397	6	3	0	0.0929128	0.405999	4.52634e-108	cellular response to glucose stimulus
GO:0098681	33449	49	501	3	9925	219	1	0	0.0933166	0.40741	9.90496e-134	synaptic ribbon
GO:0003159	33449	29	501	2	1281	23	2	0	0.0933886	0.40741	9.25319e-60	morphogenesis of an endothelium
GO:0005863	33449	10	501	2	529	28	4	0	0.0934699	0.407431	2.30342e-21	striated muscle myosin thick filament
GO:0034688	33449	3	501	1	63	2	1	0	0.093702	0.407947	2.51819e-05	integrin alphaM-beta2 complex
GO:0051575	33449	6	501	1	740	12	2	0	0.0937414	0.407947	4.47474e-15	5'-deoxyribose-5-phosphate lyase activity
GO:0014706	33449	498	501	12	824	15	1	0	0.0941164	0.40892	2.24707e-239	striated muscle tissue development
GO:0051731	33449	5	501	1	2403	47	2	0	0.0941183	0.40892	1.50391e-15	polynucleotide 5'-hydroxyl-kinase activity
GO:0042147	33449	167	501	4	608	7	2	0	0.0943522	0.409602	1.65443e-154	retrograde transport, endosome to Golgi
GO:0046352	33449	4	501	1	83	2	3	0	0.0946224	0.410441	5.44182e-07	disaccharide catabolic process
GO:2000321	33449	22	501	5	116	14	4	0	0.0947375	0.410606	3.60201e-24	positive regulation of T-helper 17 cell differentiation
GO:0032987	33449	45	501	3	558	14	2	0	0.095192	0.412241	1.86696e-67	protein-lipid complex disassembly
GO:0090657	33449	5	501	1	153	3	1	0	0.0954763	0.413137	1.52894e-09	telomeric loop disassembly
GO:0001562	33449	42	501	3	2132	56	1	0	0.0959315	0.414334	3.27456e-89	response to protozoan
GO:0072396	33449	7	501	1	2868	41	2	0	0.095975	0.414334	3.18097e-21	response to cell cycle checkpoint signaling
GO:0086091	33449	67	501	2	215	2	2	0	0.0961095	0.414334	2.0097e-57	regulation of heart rate by cardiac conduction
GO:0021849	33449	5	501	1	52	1	2	0	0.0961538	0.414334	3.84769e-07	neuroblast division in subventricular zone
GO:0050851	33449	285	501	7	397	7	1	0	0.0962128	0.414334	5.9629e-102	antigen receptor-mediated signaling pathway
GO:0030666	33449	191	501	5	3893	50	3	0	0.0962193	0.414334	0	endocytic vesicle membrane
GO:1902103	33449	3	501	1	61	2	5	0	0.0967213	0.415744	2.77855e-05	negative regulation of metaphase/anaphase transition of meiotic cell cycle
GO:0072287	33449	3	501	1	31	1	3	0	0.0967742	0.415744	0.000222469	metanephric distal tubule morphogenesis
GO:0021955	33449	76	501	3	1149	17	2	0	0.0967808	0.415744	6.20493e-121	central nervous system neuron axonogenesis
GO:0090083	33449	34	501	2	4253	66	3	0	0.0969172	0.415995	1.41892e-85	regulation of inclusion body assembly
GO:0043974	33449	10	501	1	103	1	1	0	0.0970874	0.41639	4.23885e-14	histone H3-K27 acetylation
GO:0034159	33449	7	501	1	72	1	2	0	0.0972222	0.416633	6.78836e-10	regulation of toll-like receptor 8 signaling pathway
GO:0050848	33449	139	501	6	3618	83	2	0	0.0976784	0.41777	3.32741e-255	regulation of calcium-mediated signaling
GO:0051252	33449	6665	501	133	11231	208	3	0	0.0977202	0.41777	0	regulation of RNA metabolic process
GO:0071073	33449	29	501	1	579	2	4	0	0.0977464	0.41777	1.37567e-49	positive regulation of phospholipid biosynthetic process
GO:0036371	33449	5	501	1	591	12	1	0	0.097801	0.41777	1.69282e-12	protein localization to T-tubule
GO:0070670	33449	41	501	3	1430	39	1	0	0.0980322	0.418349	2.55313e-80	response to interleukin-4
GO:2001112	33449	6	501	1	647	11	2	0	0.0981343	0.418349	1.00463e-14	regulation of cellular response to hepatocyte growth factor stimulus
GO:0060039	33449	32	501	2	2944	49	2	0	0.098172	0.418349	3.07322e-76	pericardium development
GO:0070531	33449	9	501	1	1924	22	1	0	0.0985228	0.419509	1.02342e-24	BRCA1-A complex
GO:0009812	33449	7	501	1	18377	271	1	0	0.0987861	0.420294	7.12861e-27	flavonoid metabolic process
GO:2000316	33449	49	501	5	321	17	2	0	0.0989381	0.420388	4.39757e-59	regulation of T-helper 17 type immune response
GO:1990264	33449	10	501	2	438	24	2	0	0.0989659	0.420388	1.5487e-20	peptidyl-tyrosine dephosphorylation involved in inactivation of protein kinase activity
GO:0006260	33449	371	501	10	1455	26	2	0	0.0993634	0.421741	0	DNA replication
GO:0006384	33449	11	501	1	216	2	2	0	0.0994832	0.421913	1.08289e-18	transcription initiation at RNA polymerase III promoter
GO:0060271	33449	589	501	15	2165	40	8	0	0.0996476	0.422275	0	cilium assembly
GO:0050911	33449	126	501	4	223	4	2	0	0.0998009	0.422444	9.13207e-66	detection of chemical stimulus involved in sensory perception of smell
GO:0048682	33449	6	501	1	693	12	3	0	0.0998462	0.422444	6.64291e-15	sprouting of injured axon
GO:1900141	33449	3	501	1	30	1	2	0	0.1	0.42276	0.000246305	regulation of oligodendrocyte apoptotic process
GO:1902525	33449	8	501	1	461	6	2	0	0.100229	0.423391	2.10104e-17	regulation of protein monoubiquitination
GO:0061043	33449	15	501	1	717	5	3	0	0.100586	0.424562	2.22713e-31	regulation of vascular wound healing
GO:0006684	33449	29	501	1	2477	9	3	0	0.100723	0.424804	3.92775e-68	sphingomyelin metabolic process
GO:0009975	33449	684	501	14	13608	191	1	0	0.101026	0.425702	0	cyclase activity
GO:0014005	33449	6	501	1	343	6	3	0	0.10118	0.425702	4.62022e-13	microglia development
GO:0097264	33449	27	501	2	2736	55	1	0	0.101196	0.425702	1.95319e-65	self proteolysis
GO:0042541	33449	36	501	1	3057	9	3	0	0.101255	0.425702	1.54792e-84	hemoglobin biosynthetic process
GO:1905642	33449	4	501	1	267	7	3	0	0.101365	0.42583	4.83024e-09	negative regulation of DNA methylation
GO:0002159	33449	11	501	1	315	3	2	0	0.101458	0.425882	1.5719e-20	desmosome assembly
GO:0097427	33449	7	501	1	32372	492	3	0	0.101667	0.426428	1.35371e-28	microtubule bundle
GO:0006874	33449	529	501	10	857	12	2	0	0.101837	0.426667	7.98928e-247	intracellular calcium ion homeostasis
GO:0007154	33449	11519	501	196	28814	456	1	0	0.10192	0.426667	0	cell communication
GO:0001518	33449	42	501	2	1223	16	2	0	0.101965	0.426667	6.09581e-79	voltage-gated sodium channel complex
GO:0043903	33449	146	501	5	20230	342	2	0	0.102166	0.427173	0	regulation of biological process involved in symbiotic interaction
GO:0043270	33449	411	501	9	3803	52	3	0	0.102255	0.427213	0	positive regulation of monoatomic ion transport
GO:0097575	33449	3	501	1	114	4	2	0	0.102485	0.427561	4.15863e-06	lateral cell cortex
GO:0016278	33449	102	501	6	251	9	2	0	0.102499	0.427561	4.51302e-73	lysine N-methyltransferase activity
GO:0046513	33449	143	501	2	1518	6	3	0	0.10271	0.428106	4.61576e-205	ceramide biosynthetic process
GO:0045494	33449	98	501	4	13304	242	2	0	0.103424	0.430323	9.54215e-251	photoreceptor cell maintenance
GO:0015440	33449	6	501	1	557	10	3	0	0.103444	0.430323	2.47705e-14	ABC-type peptide transporter activity
GO:0048523	33449	8075	501	140	28888	456	3	0	0.103519	0.430323	0	negative regulation of cellular process
GO:0014067	33449	37	501	3	1356	42	3	0	0.103605	0.430323	2.88651e-73	negative regulation of phosphatidylinositol 3-kinase signaling
GO:0032736	33449	34	501	4	856	46	3	0	0.103646	0.430323	1.13362e-61	positive regulation of interleukin-13 production
GO:0034699	33449	13	501	1	719	6	2	0	0.104043	0.431362	5.06051e-28	response to luteinizing hormone
GO:1902952	33449	6	501	1	774	14	3	0	0.104058	0.431362	3.41447e-15	positive regulation of dendritic spine maintenance
GO:0032271	33449	431	501	12	875	18	2	0	0.104401	0.432449	1.6212e-262	regulation of protein polymerization
GO:0061659	33449	822	501	18	1083	20	1	0	0.104524	0.432621	6.49934e-259	ubiquitin-like protein ligase activity
GO:1904158	33449	6	501	1	5256	96	2	0	0.104753	0.433216	3.42484e-20	axonemal central apparatus assembly
GO:0001325	33449	6	501	1	6342	116	2	0	0.104886	0.433216	1.10918e-20	formation of extrachromosomal circular DNA
GO:2001034	33449	10	501	1	186	2	3	0	0.104911	0.433216	9.36571e-17	positive regulation of double-strand break repair via nonhomologous end joining
GO:0042311	33449	83	501	4	291	7	1	0	0.10503	0.433371	5.41995e-75	vasodilation
GO:0099568	33449	609	501	13	20560	297	1	0	0.105128	0.433387	0	cytoplasmic region
GO:0098862	33449	312	501	8	32372	492	2	0	0.105196	0.433387	0	cluster of actin-based cell projections
GO:0098536	33449	5	501	1	9925	219	1	0	0.105585	0.434484	1.24729e-18	deuterosome
GO:0035691	33449	9	501	1	653	8	1	0	0.105626	0.434484	1.77661e-20	macrophage migration inhibitory factor signaling pathway
GO:0071222	33449	276	501	7	2499	37	4	0	0.105852	0.435081	0	cellular response to lipopolysaccharide
GO:0016334	33449	4	501	1	508	14	2	0	0.106063	0.43561	3.64668e-10	establishment or maintenance of polarity of follicular epithelium
GO:0001837	33449	293	501	4	512	4	1	0	0.106307	0.436277	4.48315e-151	epithelial to mesenchymal transition
GO:0001965	33449	65	501	3	13627	240	1	0	0.106732	0.437385	1.76485e-178	G-protein alpha-subunit binding
GO:0006892	33449	187	501	7	1075	24	1	0	0.106741	0.437385	5.68471e-215	post-Golgi vesicle-mediated transport
GO:0035051	33449	302	501	8	8383	133	2	0	0.106918	0.437595	0	cardiocyte differentiation
GO:0045907	33449	74	501	4	2846	70	3	0	0.106957	0.437595	2.0986e-148	positive regulation of vasoconstriction
GO:0030837	33449	144	501	5	584	11	5	0	0.107129	0.437964	5.69294e-141	negative regulation of actin filament polymerization
GO:0003953	33449	30	501	3	62	3	1	0	0.107351	0.438533	2.21787e-18	NAD+ nucleosidase activity
GO:0042149	33449	102	501	2	310	2	1	0	0.107548	0.439002	1.07009e-84	cellular response to glucose starvation
GO:0019198	33449	34	501	2	2472	41	2	0	0.107964	0.440064	1.60518e-77	transmembrane receptor protein phosphatase activity
GO:0005730	33449	1240	501	31	11958	238	2	0	0.107973	0.440064	0	nucleolus
GO:0007507	33449	1178	501	23	6427	97	2	0	0.108196	0.440587	0	heart development
GO:0004629	33449	330	501	6	592	7	2	0	0.108267	0.440587	9.36724e-176	phospholipase C activity
GO:0015755	33449	18	501	1	166	1	1	0	0.108434	0.440913	1.81776e-24	fructose transmembrane transport
GO:0061811	33449	28	501	2	684	14	1	0	0.108548	0.440913	2.21747e-50	ADP-ribosyl cyclase activity
GO:0038159	33449	15	501	1	138	1	1	0	0.108696	0.440913	2.29603e-20	C-X-C chemokine receptor CXCR4 signaling pathway
GO:0000712	33449	18	501	3	146	10	3	0	0.108716	0.440913	2.10118e-23	resolution of meiotic recombination intermediates
GO:0001726	33449	387	501	10	4849	81	2	0	0.10876	0.440913	0	ruffle
GO:0050220	33449	14	501	1	128	1	1	0	0.109375	0.443068	5.7503e-19	prostaglandin-E synthase activity
GO:0010092	33449	63	501	2	979	9	2	0	0.109536	0.443385	5.79892e-101	specification of animal organ identity
GO:0005261	33449	917	501	11	1820	16	2	0	0.10978	0.444035	0	monoatomic cation channel activity
GO:0021817	33449	5	501	2	14	2	2	0	0.10989	0.444143	0.0004995	nucleokinesis involved in cell motility in cerebral cortex radial glia guided migration
GO:0048252	33449	8	501	2	23	2	1	0	0.110672	0.446964	2.03951e-06	lauric acid metabolic process
GO:0090148	33449	339	501	10	3166	61	1	0	0.110897	0.447044	0	membrane fission
GO:1901897	33449	16	501	2	47	2	2	0	0.111008	0.447044	6.65233e-13	regulation of relaxation of cardiac muscle
GO:0030433	33449	164	501	3	780	6	2	0	0.111085	0.447044	1.72905e-173	ubiquitin-dependent ERAD pathway
GO:0043513	33449	1	501	1	9	1	1	0	0.111111	0.447044	0.111111	inhibin B complex
GO:1900143	33449	1	501	1	9	1	3	0	0.111111	0.447044	0.111111	positive regulation of oligodendrocyte apoptotic process
GO:0048247	33449	88	501	3	417	6	2	0	0.111397	0.447623	9.89661e-93	lymphocyte chemotaxis
GO:0045159	33449	23	501	2	150	4	1	0	0.111451	0.447623	1.36317e-27	myosin II binding
GO:0045111	33449	188	501	8	4373	113	1	0	0.111507	0.447623	0	intermediate filament cytoskeleton
GO:0042824	33449	12	501	1	3978	39	3	0	0.111652	0.447628	3.1015e-35	MHC class I peptide loading complex
GO:0015889	33449	8	501	1	4971	73	3	0	0.111692	0.447628	1.08747e-25	cobalamin transport
GO:0005912	33449	404	501	15	1150	32	1	0	0.11176	0.447628	0	adherens junction
GO:0002889	33449	82	501	3	169	3	2	0	0.112067	0.448519	2.34701e-50	regulation of immunoglobulin mediated immune response
GO:0000138	33449	23	501	1	205	1	1	0	0.112195	0.448696	6.29361e-31	Golgi trans cisterna
GO:0043511	33449	9	501	1	12395	163	2	0	0.11235	0.44898	5.26994e-32	inhibin complex
GO:0006677	33449	37	501	2	241	4	2	0	0.11264	0.449506	1.86172e-44	glycosylceramide metabolic process
GO:0045910	33449	40	501	3	495	15	3	0	0.112651	0.449506	6.77245e-60	negative regulation of DNA recombination
GO:1902202	33449	6	501	1	5573	110	2	0	0.112784	0.449566	2.40973e-20	regulation of hepatocyte growth factor receptor signaling pathway
GO:0090493	33449	16	501	1	544	4	2	0	0.112856	0.449566	4.44386e-31	catecholamine uptake
GO:0051246	33449	3979	501	75	14743	245	4	0	0.112919	0.449566	0	regulation of protein metabolic process
GO:0000706	33449	3	501	1	332	13	2	0	0.113258	0.450583	1.65452e-07	meiotic DNA double-strand break processing
GO:0036337	33449	7	501	1	5096	87	1	0	0.11362	0.451567	5.67042e-23	Fas signaling pathway
GO:1905349	33449	589	501	15	5256	96	2	0	0.113675	0.451567	0	ciliary transition zone assembly
GO:0090737	33449	6	501	1	153	3	1	0	0.113811	0.451771	6.19842e-11	telomere maintenance via telomere trimming
GO:0010817	33449	918	501	14	5223	57	1	0	0.114089	0.451971	0	regulation of hormone levels
GO:0043269	33449	1146	501	21	4646	66	2	0	0.11413	0.451971	0	regulation of monoatomic ion transport
GO:0055003	33449	41	501	3	296	9	2	0	0.114155	0.451971	2.90768e-51	cardiac myofibril assembly
GO:0002200	33449	97	501	5	3799	101	2	0	0.114282	0.451971	1.95907e-195	somatic diversification of immune receptors
GO:0035002	33449	4	501	1	35	1	2	0	0.114286	0.451971	1.90985e-05	liquid clearance, open tracheal system
GO:0051180	33449	83	501	3	8839	126	1	0	0.114774	0.453564	1.63068e-203	vitamin transport
GO:0022890	33449	1473	501	14	1718	14	1	0	0.114992	0.454089	7.92433e-305	inorganic cation transmembrane transporter activity
GO:0072156	33449	8	501	1	135	2	2	0	0.115423	0.455455	4.51484e-13	distal tubule morphogenesis
GO:0060184	33449	6	501	1	2219	45	1	0	0.115796	0.456388	6.07193e-18	cell cycle switching
GO:0140677	33449	2289	501	35	3426	46	1	0	0.115831	0.456388	0	molecular function activator activity
GO:0038146	33449	16	501	1	138	1	1	0	0.115942	0.456407	2.9867e-21	chemokine (C-X-C motif) ligand 12 signaling pathway
GO:0048639	33449	320	501	9	3618	65	4	0	0.11602	0.456407	0	positive regulation of developmental growth
GO:0045841	33449	57	501	2	366	4	6	0	0.116092	0.456407	3.08233e-68	negative regulation of mitotic metaphase/anaphase transition
GO:0005515	33449	13627	501	240	24298	406	1	0	0.116765	0.458572	0	protein binding
GO:0016577	33449	40	501	2	801	12	2	0	0.116981	0.458572	1.57174e-68	histone demethylation
GO:0046977	33449	7	501	1	13627	240	1	0	0.116983	0.458572	5.78493e-26	TAP binding
GO:0019674	33449	56	501	1	929	2	2	0	0.116987	0.458572	2.38615e-91	NAD metabolic process
GO:0035082	33449	589	501	15	5286	97	3	0	0.117179	0.45867	0	axoneme assembly
GO:0051261	33449	267	501	10	511	14	1	0	0.117184	0.45867	7.08904e-153	protein depolymerization
GO:0003336	33449	1	501	1	17	2	2	0	0.117647	0.460144	0.0588235	corneocyte desquamation
GO:0007272	33449	259	501	7	28858	456	2	0	0.11794	0.46095	0	ensheathment of neurons
GO:0042073	33449	600	501	15	1811	34	4	0	0.118217	0.461535	0	intraciliary transport
GO:0003678	33449	58	501	4	289	10	3	0	0.118355	0.461535	2.02549e-62	DNA helicase activity
GO:0034155	33449	9	501	1	76	1	2	0	0.118421	0.461535	7.01919e-12	regulation of toll-like receptor 7 signaling pathway
GO:0014012	33449	23	501	2	145	4	1	0	0.118436	0.461535	3.17212e-27	peripheral nervous system axon regeneration
GO:0090224	33449	55	501	3	1445	32	3	0	0.119012	0.463444	5.79409e-101	regulation of spindle organization
GO:0005375	33449	8	501	1	67	1	2	0	0.119403	0.464383	1.53319e-10	copper ion transmembrane transporter activity
GO:0002822	33449	298	501	17	471	22	2	0	0.119428	0.464383	8.40504e-134	regulation of adaptive immune response based on somatic recombination of immune receptors built from immunoglobulin superfamily domains
GO:0043325	33449	59	501	3	5119	105	1	0	0.119896	0.465468	2.79137e-139	phosphatidylinositol-3,4-bisphosphate binding
GO:0043233	33449	6473	501	109	23432	357	2	0	0.119912	0.465468	0	organelle lumen
GO:0048799	33449	44	501	2	6029	82	2	0	0.119969	0.465468	1.4525e-112	animal organ maturation
GO:0007051	33449	299	501	10	3022	67	2	0	0.120207	0.466052	0	spindle organization
GO:0006873	33449	829	501	12	1333	15	2	0	0.120343	0.466241	0	intracellular monoatomic ion homeostasis
GO:0030620	33449	7	501	1	58	1	1	0	0.12069	0.467245	3.32586e-09	U2 snRNA binding
GO:0031060	33449	108	501	4	9657	169	3	0	0.120842	0.467494	1.04702e-256	regulation of histone methylation
GO:0005635	33449	759	501	16	18734	286	3	0	0.120982	0.467699	0	nuclear envelope
GO:0030426	33449	426	501	10	812	14	2	0	0.121642	0.469403	3.50056e-243	growth cone
GO:0019226	33449	196	501	6	12231	210	4	0	0.121672	0.469403	0	transmission of nerve impulse
GO:0072170	33449	39	501	2	2252	35	2	0	0.121687	0.469403	5.04824e-85	metanephric tubule development
GO:0019377	33449	19	501	1	449	3	3	0	0.121913	0.469933	7.24658e-34	glycolipid catabolic process
GO:1904635	33449	4	501	1	64	2	3	0	0.122024	0.469961	1.57387e-06	positive regulation of podocyte apoptotic process
GO:1901993	33449	8	501	1	932	15	3	0	0.122165	0.469961	7.29921e-20	regulation of meiotic cell cycle phase transition
[truncated: 3,990 more rows]

## Sheet: GO1901223 (Count)
negative regulation of NIK/NF-kappaB signaling
GO:1901223
[truncated: 48 more rows]

## Sheet: Moderate (Density)
Gene	Protein	Name	Chr	Start	End	Length	ModerateSNPs	Density (per 1 kbp)	Chr	Min	Max	Mean
[truncated: 21,878 more rows]

[truncated: 3 more sheets: GOModerate (Density), GO0009593 (Density), Low]
